# Supplementary material for: Between-tumor and within-tumor heterogeneity in invasive potential
Source: PLoS Comput Biol. 2020 Jan 21;16(1):e1007464. doi: 10.1371/journal.pcbi.1007464 (PMC6994152; doi:10.1371/journal.pcbi.1007464)
Supplement: S1 Table — (XLSX) [file pcbi.1007464.s002.xlsx]

## Sheet: Sheet1
CHTN	Date received	Age	Ethnicity	Sex	Primary diagnisis	Type of sample	ER status	PR status	HER2 status	TNM stage	Organoids
CTN001	2013-06-28	54	Black	Female	Metaplastic carcinoma	Primary	Neg	Neg	Neg	T2NXMX	10
CTN002	2013-06-29	38	White	Female	Invasive ductal carcinoma	Primary	Pos	Pos	Neg	T3N3MX	26
CTN004	2013-07-24	57	Black	Female	Invasive ductal carcinoma	Primary	Pos	Neg	Neg	T3N0MX	7
CTN005	2013-08-01	67	Black	Female	Invasive ductal carcinoma	Primary	Pos	Pos	Neg	T2N0MX	7
CTN007	2013-08-29	50	White	Female	Invasive lobular carcinoma	Recurrence, local	Pos	Pos	Pos	M1	8
CTN009	2013-09-18	63	White	Female	Invasive lobular carcinoma	Primary	Pos	Pos	Neg	T1CN0MX	21
CTN010	2013-09-26	47	White	Female	Invasive ductal carcinoma	Primary	Pos	Pos	Neg	T2N2AMX	43
CTN011	2013-10-02	42	Black	Female	Invasive ductal carcinoma	Primary	Pos	Pos	Pos	T2N0MX	48
CTN014	2013-10-16	69	White	Female	Invasive ductal carcinoma	Recurrence	Pos	Pos	Neg	Axillary mass	7
CTN015	2013-10-17	65	White	Female	Invasive ductal carcinoma	Primary	Pos	Pos	Neg	T2N0MX	24
CTN016	2013-11-05	57	White	Female	Invasive ductal carcinoma	Primary	Pos	Pos	Neg	T1BN1A	0
CTN018	2013-11-06	61	White	Female	Invasive ductal carcinoma	Primary	Pos	Pos	Neg	T2N2AMX	5
CTN019	2013-11-20	28	Black	Female	Invasive ductal carcinoma	Primary	Neg	Neg	Neg	T2N1mi (Y)	23
CTN021	2013-12-31	63	White	Female	Not reported	Primary	Pos	Pos	Neg	axillary met	30
CTN024	2014-01-16	72	White	Female	Invasive ductal carcinoma	Primary	Neg	Neg	Neg	T2N0MX	16
CTN036	2014-03-11	58	White	Female	Invasive ductal carcinoma	Primary	Pos	Pos	Neg	T2N2a	29
CTN037	2014-03-18	42	White	Female	Invasive lobular carcinoma	Primary	Pos	Pos	Neg	T2N1A	6
CTN038	2014-03-25	23	White	Female	Invasive ductal carcinoma	Primary	Pos	Pos	Neg	T4BN0(i+)	3
CTN039	2014-04-01	77	White	Female	Invasive ductal carcinoma	Primary	Pos	Pos	Neg	pT2pN1mi	1
CTN040	2014-04-02	54	White	Female	Not reported	Primary	Pos	Pos	Neg		0
CTN041	2014-04-03	78	White	Female	Not reported	Recurrence	Pos	Pos	Neg		8
CTN042	2014-04-16	31	White	Female	Invasive ductal carcinoma	Primary	Neg	Neg	Pos	pT3pN2a	41
CTN043	2014-04-18	49	White	Female	Metastatic carcinoma, type not reported	Recurrence	Pos	Pos	Neg	M1	0
CTN044	2014-04-29	47	White	Female	Invasive ductal carcinoma, mixed ductal and lobular features	Primary	Pos	Pos	Neg	pT2(m)pN2	13
CTN045	2014-04-30	71	Black	Female	Invasive ductal carcinoma	Primary	Neg	Neg	Neg	T1cN0	3
CTN046	2014-05-08	81	White	Female	Invasive ductal carcinoma	Primary	Pos	Pos	Neg	pT2N1aMX	20
CTN047	2014-08-05	75	Black	Female	Invasive ductal carcinoma	Primary	Pos	Pos	Pos	pT3pN1a	8
CTN048	2014-08-08	78	White	Female	Invasive ductal carcinoma	Primary	Pos	Pos	Neg	pT2pN2a	11
CTN049	2014-08-08	47	White	Female	Invasive ductal carcinoma	Primary	Neg	Neg	Pos	T2NXM1	28
CTN050	2014-08-13	93	Black	Female	Invasive ductal carcinoma	Primary	Pos	Pos	Neg	pT2pNx	6
CTN052	2014-08-21	59	White	Female	Invasive ductal carcinoma	Recurrence	Pos	Neg	Neg	pT1bpN0(sn)	19
CTN053	2014-09-03	52	White	Female	Invasive ductal carcinoma	Primary	Neg	Neg	Neg	T2N0	23
CTN054	2014-09-03	38	White	Female	Invasive ductal carcinoma	Primary	Pos	Pos	Neg	pT2N1aMX	9
CTN055	2014-09-03	73	White	Female	Not reported	Normal	Pos	Pos	Neg		8
CTN057	2014-09-05	43	White	Female	Invasive ductal carcinoma	Primary	Pos	Pos	Neg	pT2pN1a	2
CTN058	2014-09-10	63	White	Female	Invasive lobular carcinoma	Primary	Pos	Pos	Neg	pT2pN3a	17
CTN060	2014-09-10	55	White	Female	Invasive ductal carcinoma	Primary	Neg	Neg	Neg	pT3NxMx	18
CTN069	2014-10-16	53	White	Female	Invasive ductal carcinoma	Primary	Pos	Pos	Neg	pT1apN0	6
CTN070	2014-10-16	67	Black	Female	Invasive ductal carcinoma	Primary	Pos	Pos	Neg	pT4dpN2a	7
CTN071	2014-10-30	45	White	Female	Invasive ductal carcinoma, mixed ductal and lobular features	Primary	Pos	Pos	Neg	pT3NXpM	7
CTN073	2014-11-06	71	Black	Female	Invasive ductal carcinoma	Primary	Neg	Neg	Neg	pT2pN2A	3
CTN075	2014-11-13	56	White	Female	Invasive ductal carcinoma	Primary	Pos	Pos	Neg	pT3pN2a	43
CTN076	2014-11-18	74	White	Female	Invasive ductal carcinoma, mixed ductal and lobular features	Primary	Pos	Pos	Neg	pT2pN1a	0
CTN077	2014-12-04	60	White	Female	Invasive ductal carcinoma	Recurrence	Pos	Pos	Neg		0
CTN078	2015-01-06	78	White	Female	Invasive ductal carcinoma	Primary	Pos	Pos	Neg	pT2pN0	0
CTN080	2015-01-20	34	Black	Female	Invasive ductal carcinoma	Primary	Pos	Pos	Neg	pT1bN0 (my)	0
CTN082	2015-02-03	68	White	Female	Invasive ductal carcinoma	Primary	Neg	Neg	Neg	ypT2ypN2a	8
CTN083	2015-02-19	46	Asian	Female	Invasive ductal carcinoma	Primary	Pos	Pos	Neg	pT2pN0	16
CTN084	2015-02-25	57	Other	Female	Invasive ductal carcinoma	Primary	Pos	Neg	Pos	pT2pN) (i-)	9
CTN085	2015-02-25	70	White	Female	Invasive ductal carcinoma, mixed ductal and lobular features	Primary	Pos	Neg	Neg	pT2N1a	17
CTN086	2015-02-25	67	White	Female	DCIS	Primary	Neg	Neg	Neg	pTispNO	8
CTN087	2015-02-27	46	White	Female	Invasive lobular carcinoma	Primary	Pos	Pos	Neg	pT3pN0	19
CTN088	2015-03-03	66	White	Female	Invasive ductal carcinoma, mixed ductal and lobular features	Primary	Pos	Pos	Neg	pT2pN0	13
CTN089	2015-03-03	49	White	Female	Metaplastic carcinoma	Primary	Neg	Neg	Neg	pT3pN2a	20
CTN091	2015-03-10	38	White	Female	Invasive ductal carcinoma	Recurrence	Neg	Neg	Neg	pT1cpN0	19
CTN094	2015-03-13	52	White	Female	Invasive ductal carcinoma	Primary	Pos	Pos	Neg	Y pT2pN2a	0
CTN097	2015-03-19	57	White	Female	Invasive ductal carcinoma	Primary	Pos	Pos	Equivocal	pT2pNX	14
CTN102	2015-04-01	64	White	Female	Metaplastic carcinoma	Recurrence, contralateral	Neg	Neg	Neg	pT2pN1mi	22
CTN105	2015-04-08	42	White	Female	No carcinoma found	Normal	Neg	Neg	Neg	T3N1M0; pT3pN3pM0	14
CTN106	2015-04-09	73	White	Female	Invasive ductal carcinoma	Primary	Unk	Unk	Unk		30
													n total	60
													n with organoids	52
													n organoids	823
													n 5+ organoids	47
													n organoids	811
