# Supplementary material for: Between-tumor and within-tumor heterogeneity in invasive potential
Source: PLoS Comput Biol. 2020 Jan 21;16(1):e1007464. doi: 10.1371/journal.pcbi.1007464 (PMC6994152; doi:10.1371/journal.pcbi.1007464)
Supplement: S1 File — (GZ) [file pcbi.1007464.s003.tar.gz]

Archive with 90 entries (84 files):
- ._S1_File
- S1_File
- S1_File/._analyze_results.py
- S1_File/analyze_results.py
- S1_File/._OUTPUT_ALL
- S1_File/OUTPUT_ALL
- S1_File/._COORDS_FIG1
- S1_File/COORDS_FIG1
- S1_File/._Veena_Matches.txt
- S1_File/Veena_Matches.txt
- S1_File/._Veena_Orig.txt
- S1_File/Veena_Orig.txt
- S1_File/._run_analysis.sh
- S1_File/run_analysis.sh
- S1_File/._ibis2d.py
- S1_File/ibis2d.py
- S1_File/._README.txt
- S1_File/README.txt
- S1_File/._IMAGES_FIG1
- S1_File/IMAGES_FIG1
- S1_File/._LICENSE.txt
- S1_File/LICENSE.txt
- S1_File/._run_fig1.sh
- S1_File/run_fig1.sh
- S1_File/._OUTPUT_FIG1
- S1_File/OUTPUT_FIG1
- S1_File/OUTPUT_FIG1/._xy_hat_dict.pkl
- S1_File/OUTPUT_FIG1/xy_hat_dict.pkl
- S1_File/OUTPUT_FIG1/._fig4_boxplot.pdf
- S1_File/OUTPUT_FIG1/fig4_boxplot.pdf
- S1_File/OUTPUT_FIG1/._merge_table.txt
- S1_File/OUTPUT_FIG1/merge_table.txt
- S1_File/OUTPUT_FIG1/._fig1_CTN010.pdf
- S1_File/OUTPUT_FIG1/fig1_CTN010.pdf
- S1_File/OUTPUT_FIG1/._weightspectrum_dict.pkl
- S1_File/OUTPUT_FIG1/weightspectrum_dict.pkl
- S1_File/OUTPUT_FIG1/._xy_interp_dict.pkl
- S1_File/OUTPUT_FIG1/xy_interp_dict.pkl
- S1_File/OUTPUT_FIG1/._organoid_table.txt
- S1_File/OUTPUT_FIG1/organoid_table.txt
- S1_File/OUTPUT_FIG1/._group_table.txt
- S1_File/OUTPUT_FIG1/group_table.txt
- S1_File/OUTPUT_FIG1/._xy_norm_dict.pkl
- S1_File/OUTPUT_FIG1/xy_norm_dict.pkl
- S1_File/OUTPUT_FIG1/._fig7_CTN010.pdf
- S1_File/OUTPUT_FIG1/fig7_CTN010.pdf
- S1_File/OUTPUT_FIG1/._organoids.pdf
- S1_File/OUTPUT_FIG1/organoids.pdf
- S1_File/IMAGES_FIG1/._CTN010_Day6-003_AC04_26.zvi.tif
- S1_File/IMAGES_FIG1/CTN010_Day6-003_AC04_26.zvi.tif
- S1_File/IMAGES_FIG1/._CTN010_Day6-003_AC04_45.zvi.tif
- S1_File/IMAGES_FIG1/CTN010_Day6-003_AC04_45.zvi.tif
- S1_File/IMAGES_FIG1/._CTN010_Day6-003_AC04_35.zvi.tif
- S1_File/IMAGES_FIG1/CTN010_Day6-003_AC04_35.zvi.tif
- S1_File/COORDS_FIG1/._CTN010_Tumor_Day6_45_xy.txt
- S1_File/COORDS_FIG1/CTN010_Tumor_Day6_45_xy.txt
- S1_File/COORDS_FIG1/._CTN010_Tumor_Day6_26_xy.txt
- S1_File/COORDS_FIG1/CTN010_Tumor_Day6_26_xy.txt
- S1_File/COORDS_FIG1/._other
- S1_File/COORDS_FIG1/other
- S1_File/COORDS_FIG1/._CTN010_Tumor_Day6_35_xy.txt
- S1_File/COORDS_FIG1/CTN010_Tumor_Day6_35_xy.txt
- S1_File/COORDS_FIG1/other/._CTN010_Tumor_Day6_08_xy.txt
- S1_File/COORDS_FIG1/other/CTN010_Tumor_Day6_08_xy.txt
- S1_File/COORDS_FIG1/other/._CTN010_Tumor_Day6_23_xy.txt
- S1_File/COORDS_FIG1/other/CTN010_Tumor_Day6_23_xy.txt
- S1_File/OUTPUT_ALL/._fig9_k14total.pdf
- S1_File/OUTPUT_ALL/fig9_k14total.pdf
- S1_File/OUTPUT_ALL/._fig11_area.pdf
- S1_File/OUTPUT_ALL/fig11_area.pdf
- S1_File/OUTPUT_ALL/._boxplot_pair_size_area.pdf
- S1_File/OUTPUT_ALL/boxplot_pair_size_area.pdf
- S1_File/OUTPUT_ALL/._boxplot_pair_Invasion.pdf
- S1_File/OUTPUT_ALL/boxplot_pair_Invasion.pdf
- S1_File/OUTPUT_ALL/._boxplot_pair_size_perimeter.pdf
- S1_File/OUTPUT_ALL/boxplot_pair_size_perimeter.pdf
- S1_File/OUTPUT_ALL/._organoid_wc.txt
- S1_File/OUTPUT_ALL/organoid_wc.txt
- S1_File/OUTPUT_ALL/._fig10_k14mean.pdf
- S1_File/OUTPUT_ALL/fig10_k14mean.pdf
- S1_File/OUTPUT_ALL/._organoid_table.txt
- S1_File/OUTPUT_ALL/organoid_table.txt
- S1_File/OUTPUT_ALL/._boxplot_k14_sum.pdf
- S1_File/OUTPUT_ALL/boxplot_k14_sum.pdf
- S1_File/OUTPUT_ALL/._boxplot_k14_mean.pdf
- S1_File/OUTPUT_ALL/boxplot_k14_mean.pdf
- S1_File/OUTPUT_ALL/._fig8_histogram_k14.pdf
- S1_File/OUTPUT_ALL/fig8_histogram_k14.pdf
- S1_File/OUTPUT_ALL/._fig1_histogram_pts_diam.pdf
- S1_File/OUTPUT_ALL/fig1_histogram_pts_diam.pdf
