# Supplementary material for: Between-tumor and within-tumor heterogeneity in invasive potential
Source: PLoS Comput Biol. 2020 Jan 21;16(1):e1007464. doi: 10.1371/journal.pcbi.1007464 (PMC6994152; doi:10.1371/journal.pcbi.1007464)
Supplement: S1 File — (GZ) [file pcbi.1007464.s003.tar.gz › S1_File/Veena_Orig.txt]

Filename	CTN	Day	Treatment	Is_Duplicate	Invasion Score	K14 score	Type
CTN001_Day0-020_Position(10).zvi.tif	CTN001	0	Vehicle	NA	0	0	Tumor
CTN001_Day0-020_Position(11).zvi.tif	CTN001	0	Vehicle	NA	0	2	Tumor
CTN001_Day0-020_Position(12).zvi.tif	CTN001	0	Vehicle	NA	0	1	Tumor
CTN001_Day0-020_Position(13).zvi.tif	CTN001	0	Vehicle	NA	0	1	Tumor
CTN001_Day0-020_Position(14).zvi.tif	CTN001	0	Vehicle	NA	0	1	Tumor
CTN001_Day0-020_Position(7).zvi.tif	CTN001	0	Vehicle	NA	0	1	Tumor
CTN001_Day0-020_Position(8).zvi.tif	CTN001	0	Vehicle	NA	0	1	Tumor
CTN001_Day0-020_Position(9).zvi.tif	CTN001	0	Vehicle	NA	0	2	Tumor
CTN001_Day6_B1-015_AB01_01.zvi.tif	CTN001	6	Vehicle	NA	0	1	Tumor
CTN001_Day6_B1-015_AB01_02.zvi.tif	CTN001	6	Vehicle	NA	0	1	Tumor
CTN001_Day6_B1-015_AB01_03.zvi.tif	CTN001	6	Vehicle	NA	0	3	Tumor
CTN001_Day6_B1-015_AB01_04.zvi.tif	CTN001	6	Vehicle	NA	0	2	Tumor
CTN001_Day6_B1-015_AB01_05.zvi.tif	CTN001	6	Vehicle	NA	0	1	Tumor
CTN001_Day6_B1-015_AB01_06.zvi.tif	CTN001	6	Vehicle	NA	0	0	Tumor
CTN001_Day6_B1-015_AB01_07.zvi.tif	CTN001	6	Vehicle	NA	0	1	Tumor
CTN001_Day6_B1-015_AB01_08.zvi.tif	CTN001	6	Vehicle	NA	0	1	Tumor
CTN001_Day6_B3-016_AB03_01.zvi.tif	CTN001	6	Vehicle	NA	0	1	Tumor
CTN001_Day6_B3-016_AB03_02.zvi.tif	CTN001	6	Vehicle	NA	0	1	Tumor
CTN0015_Day6-001_Position(15).zvi.tif	CTN015	6	Vehicle	NA	3	3	Tumor
CTN0015_Day6-001_Position(16).zvi.tif	CTN015	6	Vehicle	NA	2	3	Tumor
CTN0015_Day6-001_Position(17).zvi.tif	CTN015	6	Vehicle	NA	2	3	Tumor
CTN0015_Day6-001_Position(18).zvi.tif	CTN015	6	Vehicle	NA	0	3	Tumor
CTN0015_Day6-001_Position(19).zvi.tif	CTN015	6	Vehicle	NA	0	0	Tumor
CTN0015_Day6-001_Position(20).zvi.tif	CTN015	6	Vehicle	NA	0	2	Tumor
CTN0015_Day6-001_Position(21).zvi.tif	CTN015	6	Vehicle	NA	0	3	Tumor
CTN0015_Day6-001_Position(22).zvi.tif	CTN015	6	Vehicle	NA	0	2	Tumor
CTN0015_Day6-001_Position(23).zvi.tif	CTN015	6	Vehicle	NA	2	3	Tumor
CTN0015_Day6-001_Position(24).zvi.tif	CTN015	6	Vehicle	NA	3	2	Tumor
CTN0015_Day6-001_Position(25).zvi.tif	CTN015	6	Vehicle	NA	2	3	Tumor
CTN0015_Day6-001_Position(26).zvi.tif	CTN015	6	Vehicle	NA	3	3	Tumor
CTN0015_Day6-001_Position(27).zvi.tif	CTN015	6	Vehicle	NA	3	3	Tumor
CTN0015_Day6-001_Position(28).zvi.tif	CTN015	6	Vehicle	NA	3	3	Tumor
CTN0015_Day6-001_Position(29).zvi.tif	CTN015	6	Vehicle	NA	3	3	Tumor
CTN0015_Day6-001_Position(30).zvi.tif	CTN015	6	Vehicle	NA	0	2	Tumor
CTN0015_Day6-001_Position(31).zvi.tif	CTN015	6	Vehicle	NA	1	2	Tumor
CTN0015_Day6-001_Position(32).zvi.tif	CTN015	6	Vehicle	NA	0	3	Tumor
CTN0015_Day6-001_Position(33).zvi.tif	CTN015	6	Vehicle	NA	0	2	Tumor
CTN0015_Day6-001_Position(34).zvi.tif	CTN015	6	Vehicle	NA	0	3	Tumor
CTN0015_Day6-001_Position(35).zvi.tif	CTN015	6	Vehicle	NA	0	3	Tumor
CTN0015_Day6-001_Position(36).zvi.tif	CTN015	6	Vehicle	NA	1	2	Tumor
CTN0015_Day6-001_Position(37).zvi.tif	CTN015	6	Vehicle	NA	0	2	Tumor
CTN0015_Day6-001_Position(38).zvi.tif	CTN015	6	Vehicle	NA	0	3	Tumor
CTN0015_Day6-001_Position(39).zvi.tif	CTN015	6	Vehicle	NA	0	3	Tumor
CTN0015_Day6-001_Position(40).zvi.tif	CTN015	6	Vehicle	NA	0	3	Tumor
CTN0015_Day6-001_Position(41).zvi.tif	CTN015	6	Vehicle	NA	0	3	Tumor
CTN0015_Day6-001_Position(42).zvi.tif	CTN015	6	Vehicle	NA	0	3	Tumor
CTN0015_Day6-001_Position(43).zvi.tif	CTN015	6	Vehicle	NA	0	3	Tumor
CTN0015_Day6-001_Position(44).zvi.tif	CTN015	6	Vehicle	NA	2	2	Tumor
CTN0015_Day6-001_Position(45).zvi.tif	CTN015	6	Vehicle	NA	2	3	Tumor
CTN002_Day0-019_Position(1).zvi.tif	CTN002	0	Vehicle	NA	0	2	Tumor
CTN002_Day0-019_Position(2).zvi.tif	CTN002	0	Vehicle	NA	0	2	Tumor
CTN002_Day0-019_Position(3).zvi.tif	CTN002	0	Vehicle	NA	0	2	Tumor
CTN002_Day0-019_Position(4).zvi.tif	CTN002	0	Vehicle	NA	0	1	Tumor
CTN002_Day0-019_Position(5).zvi.tif	CTN002	0	Vehicle	NA	0	2	Tumor
CTN002_Day0-019_Position(6).zvi.tif	CTN002	0	Vehicle	NA	0	1	Tumor
CTN002_Day6_B1-018_AB01_01.zvi.tif	CTN002	6	Vehicle	NA	3	3	Tumor
CTN002_Day6_B1-018_AB01_02.zvi.tif	CTN002	6	Vehicle	NA	2	2	Tumor
CTN002_Day6_B1-018_AB01_03.zvi.tif	CTN002	6	Vehicle	NA	2	3	Tumor
CTN002_Day6_B1-018_AB01_04.zvi.tif	CTN002	6	Vehicle	NA	0	3	Tumor
CTN002_Day6_B1-018_AB01_05.zvi.tif	CTN002	6	Vehicle	NA	0	2	Tumor
CTN002_Day6_B1-018_AB01_06.zvi.tif	CTN002	6	Vehicle	NA	2	3	Tumor
CTN002_Day6_B1-018_AB01_07.zvi.tif	CTN002	6	Vehicle	NA	1	2	Tumor
CTN002_Day6_B1-018_AB01_08.zvi.tif	CTN002	6	Vehicle	NA	1	2	Tumor
CTN002_Day6_B1-018_AB01_09.zvi.tif	CTN002	6	Vehicle	NA	3	3	Tumor
CTN002_Day6_B1-018_AB01_10.zvi.tif	CTN002	6	Vehicle	NA	0	2	Tumor
CTN002_Day6_B1-018_AB01_11.zvi.tif	CTN002	6	Vehicle	NA	0	2	Tumor
CTN002_Day6_B1-018_AB01_12.zvi.tif	CTN002	6	Vehicle	NA	3	2	Tumor
CTN002_Day6_B3-017_AB03_01.zvi.tif	CTN002	6	Vehicle	NA	1	2	Tumor
CTN002_Day6_B3-017_AB03_02.zvi.tif	CTN002	6	Vehicle	NA	0	2	Tumor
CTN002_Day6_B3-017_AB03_03.zvi.tif	CTN002	6	Vehicle	NA	0	2	Tumor
CTN002_Day6_B3-017_AB03_04.zvi.tif	CTN002	6	Vehicle	NA	0	2	Tumor
CTN002_Day6_B3-017_AB03_05.zvi.tif	CTN002	6	Vehicle	NA	1	2	Tumor
CTN002_Day6_B3-017_AB03_06.zvi.tif	CTN002	6	Vehicle	NA	0	2	Tumor
CTN002_Day6_B3-017_AB03_07.zvi.tif	CTN002	6	Vehicle	NA	1	2	Tumor
CTN002_Day6_B3-017_AB03_08.zvi.tif	CTN002	6	Vehicle	NA	0	1	Tumor
CTN002_Day6_B3-017_AB03_09.zvi.tif	CTN002	6	Vehicle	NA	0	2	Tumor
CTN002_Day6_B3-017_AB03_10.zvi.tif	CTN002	6	Vehicle	NA	1	2	Tumor
CTN002_Day6_B3-017_AB03_11.zvi.tif	CTN002	6	Vehicle	NA	0	2	Tumor
CTN002_Day6_B3-017_AB03_12.zvi.tif	CTN002	6	Vehicle	NA	1	2	Tumor
CTN002_Day6_B3-017_AB03_13.zvi.tif	CTN002	6	Vehicle	NA	0	2	Tumor
CTN002_Day6_B3-017_AB03_14.zvi.tif	CTN002	6	Vehicle	NA	0	2	Tumor
CTN004_Day0-014_Position(180).zvi.tif	CTN004	0	Vehicle	NA	0	1	Tumor
CTN004_Day0-014_Position(181).zvi.tif	CTN004	0	Vehicle	NA	0	1	Tumor
CTN004_Day0-014_Position(182).zvi.tif	CTN004	0	Vehicle	NA	0	0	Tumor
CTN004_Day0-014_Position(183).zvi.tif	CTN004	0	Vehicle	NA	0	1	Tumor
CTN004_Day0-014_Position(184).zvi.tif	CTN004	0	Vehicle	NA	0	1	Tumor
CTN004_Day0-014_Position(185).zvi.tif	CTN004	0	Vehicle	NA	0	1	Tumor
CTN004_Day0-014_Position(186).zvi.tif	CTN004	0	Vehicle	NA	0	1	Tumor
CTN004_Day0-014_Position(187).zvi.tif	CTN004	0	Vehicle	NA	0	2	Tumor
CTN004_Day6-013_Position(173).zvi.tif	CTN004	6	Vehicle	NA	3	2	Tumor
CTN004_Day6-013_Position(174).zvi.tif	CTN004	6	Vehicle	NA	3	3	Tumor
CTN004_Day6-013_Position(175).zvi.tif	CTN004	6	Vehicle	NA	3	3	Tumor
CTN004_Day6-013_Position(176).zvi.tif	CTN004	6	Vehicle	NA	1	2	Tumor
CTN004_Day6-013_Position(177).zvi.tif	CTN004	6	Vehicle	NA	0	2	Tumor
CTN004_Day6-013_Position(178).zvi.tif	CTN004	6	Vehicle	NA	2	3	Tumor
CTN004_Day6-013_Position(179).zvi.tif	CTN004	6	Vehicle	NA	0	3	Tumor
CTN005_Day0-005_Position(109).zvi.tif	CTN005	0	Vehicle	NA	0	0	Tumor
CTN005_Day0-005_Position(110).zvi.tif	CTN005	0	Vehicle	NA	0	1	Tumor
CTN005_Day0-005_Position(111).zvi.tif	CTN005	0	Vehicle	NA	0	0	Tumor
CTN005_Day0-005_Position(112).zvi.tif	CTN005	0	Vehicle	NA	0	0	Tumor
CTN005_Day0-005_Position(113).zvi.tif	CTN005	0	Vehicle	NA	0	0	Tumor
CTN005_Day0-005_Position(114).zvi.tif	CTN005	0	Vehicle	NA	0	0	Tumor
CTN005_Day0-005_Position(115).zvi.tif	CTN005	0	Vehicle	NA	0	0	Tumor
CTN005_Day0-005_Position(116).zvi.tif	CTN005	0	Vehicle	NA	0	0	Tumor
CTN005_Day0-005_Position(117).zvi.tif	CTN005	0	Vehicle	NA	0	2	Tumor
CTN005_Day0-005_Position(118).zvi.tif	CTN005	0	Vehicle	NA	0	0	Tumor
CTN005_Day0-005_Position(119).zvi.tif	CTN005	0	Vehicle	NA	0	0	Tumor
CTN005_Day0-005_Position(120).zvi.tif	CTN005	0	Vehicle	NA	0	1	Tumor
CTN005_Day0-005_Position(121).zvi.tif	CTN005	0	Vehicle	NA	0	1	Tumor
CTN005_Day0-005_Position(122).zvi.tif	CTN005	0	Vehicle	NA	0	1	Tumor
CTN005_Day0-005_Position(123).zvi.tif	CTN005	0	Vehicle	NA	0	0	Tumor
CTN005_Day0-005_Position(124).zvi.tif	CTN005	0	Vehicle	NA	0	1	Tumor
CTN005_Day0-005_Position(125).zvi.tif	CTN005	0	Vehicle	NA	0	1	Tumor
CTN005_Day0-005_Position(126).zvi.tif	CTN005	0	Vehicle	NA	0	0	Tumor
CTN005_Day0-005_Position(127).zvi.tif	CTN005	0	Vehicle	NA	0	1	Tumor
CTN007_Day0-006_Position(128).zvi.tif	CTN007	0	Vehicle	NA	0	0	Tumor
CTN007_Day0-006_Position(129).zvi.tif	CTN007	0	Vehicle	NA	0	0	Tumor
CTN007_Day0-006_Position(130).zvi.tif	CTN007	0	Vehicle	NA	0	0	Tumor
CTN007_Day0-006_Position(131).zvi.tif	CTN007	0	Vehicle	NA	0	0	Tumor
CTN007_Day0-006_Position(132).zvi.tif	CTN007	0	Vehicle	NA	0	0	Tumor
CTN007_Day0-006_Position(133).zvi.tif	CTN007	0	Vehicle	NA	0	0	Tumor
CTN007_Day0-006_Position(134).zvi.tif	CTN007	0	Vehicle	NA	0	0	Tumor
CTN007_Day0-006_Position(135).zvi.tif	CTN007	0	Vehicle	NA	0	0	Tumor
CTN007_Day0-006_Position(136).zvi.tif	CTN007	0	Vehicle	NA	0	0	Tumor
CTN007_Day0-006_Position(137).zvi.tif	CTN007	0	Vehicle	NA	0	0	Tumor
CTN007_Day0-006_Position(138).zvi.tif	CTN007	0	Vehicle	NA	0	0	Tumor
CTN007_Day0-006_Position(139).zvi.tif	CTN007	0	Vehicle	NA	0	0	Tumor
CTN007_Day6-002_AB03_01.zvi.tif	CTN007	6	Vehicle	NA	0	1	Tumor
CTN007_Day6-002_AB03_02.zvi.tif	CTN007	6	Vehicle	NA	0	1	Tumor
CTN007_Day6-002_AB03_03.zvi.tif	CTN007	6	Vehicle	NA	3	1	Tumor
CTN007_Day6-002_AB03_04.zvi.tif	CTN007	6	Vehicle	NA	1	0	Tumor
CTN007_Day6-002_AB03_05.zvi.tif	CTN007	6	Vehicle	NA	0	0	Tumor
CTN007_Day6-002_AB03_06.zvi.tif	CTN007	6	Vehicle	NA	2	0	Tumor
CTN007_Day6-002_AB03_07.zvi.tif	CTN007	6	Vehicle	NA	0	0	Tumor
CTN007_Day6-002_AB03_08.zvi.tif	CTN007	6	Vehicle	NA	0	0	Tumor
CTN009_Day6-002_Position(46).zvi.tif	CTN009	6	Vehicle	NA	1	3	Tumor
CTN009_Day6-002_Position(47).zvi.tif	CTN009	6	Vehicle	NA	1	2	Tumor
CTN009_Day6-002_Position(48).zvi.tif	CTN009	6	Vehicle	NA	0	3	Tumor
CTN009_Day6-002_Position(49).zvi.tif	CTN009	6	Vehicle	NA	0	3	Tumor
CTN009_Day6-002_Position(50).zvi.tif	CTN009	6	Vehicle	NA	0	3	Tumor
CTN009_Day6-002_Position(51).zvi.tif	CTN009	6	Vehicle	NA	0	3	Tumor
CTN009_Day6-002_Position(52).zvi.tif	CTN009	6	Vehicle	NA	0	3	Tumor
CTN009_Day6-002_Position(53).zvi.tif	CTN009	6	Vehicle	NA	1	2	Tumor
CTN009_Day6-002_Position(54).zvi.tif	CTN009	6	Vehicle	NA	0	3	Tumor
CTN009_Day6-002_Position(55).zvi.tif	CTN009	6	Vehicle	NA	0	3	Tumor
CTN009_Day6-002_Position(56).zvi.tif	CTN009	6	Vehicle	NA	0	3	Tumor
CTN009_Day6-002_Position(57).zvi.tif	CTN009	6	Vehicle	NA	0	2	Tumor
CTN009_Day6-002_Position(58).zvi.tif	CTN009	6	Vehicle	NA	0	2	Tumor
CTN009_Day6-002_Position(59).zvi.tif	CTN009	6	Vehicle	NA	1	2	Tumor
CTN009_Day6-002_Position(60).zvi.tif	CTN009	6	Vehicle	NA	0	3	Tumor
CTN009_Day6-002_Position(61).zvi.tif	CTN009	6	Vehicle	NA	0	3	Tumor
CTN009_Day6-002_Position(62).zvi.tif	CTN009	6	Vehicle	NA	0	1	Tumor
CTN009_Day6-002_Position(63).zvi.tif	CTN009	6	Vehicle	NA	0	3	Tumor
CTN009_Day6-002_Position(64).zvi.tif	CTN009	6	Vehicle	NA	0	0	Tumor
CTN009_Day6-002_Position(65).zvi.tif	CTN009	6	Vehicle	NA	2	3	Tumor
CTN009_Day6-002_Position(66).zvi.tif	CTN009	6	Vehicle	NA	0	2	Tumor
CTN010_Day6-003_AC04_01.zvi.tif	CTN010	6	Vehicle	NA	3	2	Tumor
CTN010_Day6-003_AC04_02.zvi.tif	CTN010	6	Vehicle	NA	1	2	Tumor
CTN010_Day6-003_AC04_03.zvi.tif	CTN010	6	Vehicle	NA	3	3	Tumor
CTN010_Day6-003_AC04_04.zvi.tif	CTN010	6	Vehicle	NA	0	2	Tumor
CTN010_Day6-003_AC04_05.zvi.tif	CTN010	6	Vehicle	NA	2	1	Tumor
CTN010_Day6-003_AC04_06.zvi.tif	CTN010	6	Vehicle	NA	0	2	Tumor
CTN010_Day6-003_AC04_07.zvi.tif	CTN010	6	Vehicle	NA	0	2	Tumor
CTN010_Day6-003_AC04_08.zvi.tif	CTN010	6	Vehicle	NA	3	2	Tumor
CTN010_Day6-003_AC04_09.zvi.tif	CTN010	6	Vehicle	NA	0	1	Tumor
CTN010_Day6-003_AC04_10.zvi.tif	CTN010	6	Vehicle	NA	0	0	Tumor
CTN010_Day6-003_AC04_11.zvi.tif	CTN010	6	Vehicle	NA	3	2	Tumor
CTN010_Day6-003_AC04_12.zvi.tif	CTN010	6	Vehicle	NA	1	2	Tumor
CTN010_Day6-003_AC04_13.zvi.tif	CTN010	6	Vehicle	NA	0	1	Tumor
CTN010_Day6-003_AC04_14.zvi.tif	CTN010	6	Vehicle	NA	0	1	Tumor
CTN010_Day6-003_AC04_15.zvi.tif	CTN010	6	Vehicle	NA	0	1	Tumor
CTN010_Day6-003_AC04_16.zvi.tif	CTN010	6	Vehicle	NA	3	3	Tumor
CTN010_Day6-003_AC04_17.zvi.tif	CTN010	6	Vehicle	NA	3	2	Tumor
CTN010_Day6-003_AC04_18.zvi.tif	CTN010	6	Vehicle	NA	3	3	Tumor
CTN010_Day6-003_AC04_19.zvi.tif	CTN010	6	Vehicle	NA	3	3	Tumor
CTN010_Day6-003_AC04_20.zvi.tif	CTN010	6	Vehicle	NA	1	1	Tumor
CTN010_Day6-003_AC04_21.zvi.tif	CTN010	6	Vehicle	NA	3	0	Tumor
CTN010_Day6-003_AC04_22.zvi.tif	CTN010	6	Vehicle	NA	2	2	Tumor
CTN010_Day6-003_AC04_23.zvi.tif	CTN010	6	Vehicle	NA	1	3	Tumor
CTN010_Day6-003_AC04_24.zvi.tif	CTN010	6	Vehicle	NA	2	2	Tumor
CTN010_Day6-003_AC04_25.zvi.tif	CTN010	6	Vehicle	NA	0	2	Tumor
CTN010_Day6-003_AC04_26.zvi.tif	CTN010	6	Vehicle	NA	3	2	Tumor
CTN010_Day6-003_AC04_27.zvi.tif	CTN010	6	Vehicle	NA	2	2	Tumor
CTN010_Day6-003_AC04_29.zvi.tif	CTN010	6	Vehicle	NA	0	2	Tumor
CTN010_Day6-003_AC04_31.zvi.tif	CTN010	6	Vehicle	NA	0	2	Tumor
CTN010_Day6-003_AC04_32.zvi.tif	CTN010	6	Vehicle	NA	0	2	Tumor
CTN010_Day6-003_AC04_33.zvi.tif	CTN010	6	Vehicle	NA	0	1	Tumor
CTN010_Day6-003_AC04_34.zvi.tif	CTN010	6	Vehicle	NA	2	2	Tumor
CTN010_Day6-003_AC04_35.zvi.tif	CTN010	6	Vehicle	NA	3	3	Tumor
CTN010_Day6-003_AC04_36.zvi.tif	CTN010	6	Vehicle	NA	3	3	Tumor
CTN010_Day6-003_AC04_37.zvi.tif	CTN010	6	Vehicle	NA	2	1	Tumor
CTN010_Day6-003_AC04_38.zvi.tif	CTN010	6	Vehicle	NA	2	2	Tumor
CTN010_Day6-003_AC04_39.zvi.tif	CTN010	6	Vehicle	NA	0	1	Tumor
CTN010_Day6-003_AC04_40.zvi.tif	CTN010	6	Vehicle	NA	0	2	Tumor
CTN010_Day6-003_AC04_41.zvi.tif	CTN010	6	Vehicle	NA	0	2	Tumor
CTN010_Day6-003_AC04_42.zvi.tif	CTN010	6	Vehicle	NA	1	2	Tumor
CTN010_Day6-003_AC04_43.zvi.tif	CTN010	6	Vehicle	NA	0	3	Tumor
CTN010_Day6-003_AC04_44.zvi.tif	CTN010	6	Vehicle	NA	0	1	Tumor
CTN010_Day6-003_AC04_45.zvi.tif	CTN010	6	Vehicle	NA	1	2	Tumor
CTN010_Day6-003_AC04_46.zvi.tif	CTN010	6	Vehicle	NA	3	2	Tumor
CTN011_Day0-003_Position(100).zvi.tif	CTN011	0	Vehicle	NA	0	0	Tumor
CTN011_Day0-003_Position(101).zvi.tif	CTN011	0	Vehicle	NA	0	0	Tumor
CTN011_Day0-003_Position(102).zvi.tif	CTN011	0	Vehicle	NA	0	0	Tumor
CTN011_Day0-003_Position(103).zvi.tif	CTN011	0	Vehicle	NA	0	0	Tumor
CTN011_Day0-003_Position(104).zvi.tif	CTN011	0	Vehicle	NA	0	1	Tumor
CTN011_Day0-003_Position(85).zvi.tif	CTN011	0	Vehicle	NA	0	1	Tumor
CTN011_Day0-003_Position(86).zvi.tif	CTN011	0	Vehicle	NA	0	0	Tumor
CTN011_Day0-003_Position(87).zvi.tif	CTN011	0	Vehicle	NA	0	0	Tumor
CTN011_Day0-003_Position(88).zvi.tif	CTN011	0	Vehicle	NA	0	0	Tumor
CTN011_Day0-003_Position(89).zvi.tif	CTN011	0	Vehicle	NA	0	0	Tumor
CTN011_Day0-003_Position(90).zvi.tif	CTN011	0	Vehicle	NA	0	1	Tumor
CTN011_Day0-003_Position(91).zvi.tif	CTN011	0	Vehicle	NA	0	0	Tumor
CTN011_Day0-003_Position(92).zvi.tif	CTN011	0	Vehicle	NA	0	0	Tumor
CTN011_Day0-003_Position(93).zvi.tif	CTN011	0	Vehicle	NA	0	0	Tumor
CTN011_Day0-003_Position(94).zvi.tif	CTN011	0	Vehicle	NA	0	1	Tumor
CTN011_Day0-003_Position(95).zvi.tif	CTN011	0	Vehicle	NA	0	0	Tumor
CTN011_Day0-003_Position(96).zvi.tif	CTN011	0	Vehicle	NA	0	0	Tumor
CTN011_Day0-003_Position(97).zvi.tif	CTN011	0	Vehicle	NA	0	1	Tumor
CTN011_Day0-003_Position(98).zvi.tif	CTN011	0	Vehicle	NA	0	1	Tumor
CTN011_Day0-003_Position(99).zvi.tif	CTN011	0	Vehicle	NA	0	0	Tumor
CTN011_Day6-001_AB02_01.zvi.tif	CTN011	6	Vehicle	NA	1	2	Tumor
CTN011_Day6-001_AB02_02.zvi.tif	CTN011	6	Vehicle	NA	3	3	Tumor
CTN011_Day6-001_AB02_03.zvi.tif	CTN011	6	Vehicle	NA	0	1	Tumor
CTN011_Day6-001_AB02_04.zvi.tif	CTN011	6	Vehicle	NA	0	3	Tumor
CTN011_Day6-001_AB02_05.zvi.tif	CTN011	6	Vehicle	NA	2	3	Tumor
CTN011_Day6-001_AB02_06.zvi.tif	CTN011	6	Vehicle	NA	0	1	Tumor
CTN011_Day6-001_AB02_07.zvi.tif	CTN011	6	Vehicle	NA	0	2	Tumor
CTN011_Day6-001_AB02_08.zvi.tif	CTN011	6	Vehicle	NA	0	2	Tumor
CTN011_Day6-001_AB02_09.zvi.tif	CTN011	6	Vehicle	NA	1	3	Tumor
CTN011_Day6-001_AB02_10.zvi.tif	CTN011	6	Vehicle	NA	0	3	Tumor
CTN011_Day6-001_AB02_11.zvi.tif	CTN011	6	Vehicle	NA	0	3	Tumor
CTN011_Day6-001_AB02_12.zvi.tif	CTN011	6	Vehicle	NA	3	3	Tumor
CTN011_Day6-001_AB02_13.zvi.tif	CTN011	6	Vehicle	NA	2	3	Tumor
CTN011_Day6-001_AB02_14.zvi.tif	CTN011	6	Vehicle	NA	2	1	Tumor
CTN011_Day6-001_AB02_15.zvi.tif	CTN011	6	Vehicle	NA	2	3	Tumor
CTN011_Day6-001_AB02_16.zvi.tif	CTN011	6	Vehicle	NA	2	0	Tumor
CTN011_Day6-001_AB02_17.zvi.tif	CTN011	6	Vehicle	NA	1	2	Tumor
CTN011_Day6-001_AB02_18.zvi.tif	CTN011	6	Vehicle	NA	2	2	Tumor
CTN011_Day6-001_AB02_19.zvi.tif	CTN011	6	Vehicle	NA	0	1	Tumor
CTN011_Day6-001_AB02_20.zvi.tif	CTN011	6	Vehicle	NA	1	1	Tumor
CTN011_Day6-001_AB02_21.zvi.tif	CTN011	6	Vehicle	NA	0	2	Tumor
CTN011_Day6-001_AB02_22.zvi.tif	CTN011	6	Vehicle	NA	0	1	Tumor
CTN011_Day6-001_AB02_23.zvi.tif	CTN011	6	Vehicle	NA	2	2	Tumor
CTN011_Day6-001_AB02_24.zvi.tif	CTN011	6	Vehicle	NA	0	2	Tumor
CTN011_Day6-001_AB02_25.zvi.tif	CTN011	6	Vehicle	NA	0	1	Tumor
CTN011_Day6-001_AB02_26.zvi.tif	CTN011	6	Vehicle	NA	0	2	Tumor
CTN011_Day6-001_AB02_27.zvi.tif	CTN011	6	Vehicle	NA	0	3	Tumor
CTN011_Day6-001_AB02_28.zvi.tif	CTN011	6	Vehicle	NA	2	3	Tumor
CTN011_Day6-001_AB02_29.zvi.tif	CTN011	6	Vehicle	NA	2	2	Tumor
CTN011_Day6-001_AB02_30.zvi.tif	CTN011	6	Vehicle	NA	3	3	Tumor
CTN011_Day6-001_AB02_31.zvi.tif	CTN011	6	Vehicle	NA	2	3	Tumor
CTN011_Day6-001_AB02_32.zvi.tif	CTN011	6	Vehicle	NA	0	1	Tumor
CTN011_Day6-001_AB02_33.zvi.tif	CTN011	6	Vehicle	NA	0	1	Tumor
CTN011_Day6-001_AB02_34.zvi.tif	CTN011	6	Vehicle	NA	2	3	Tumor
CTN011_Day6-001_AB02_35.zvi.tif	CTN011	6	Vehicle	NA	0	2	Tumor
CTN011_Day6-001_AB02_36.zvi.tif	CTN011	6	Vehicle	NA	3	3	Tumor
CTN011_Day6-001_AB02_37.zvi.tif	CTN011	6	Vehicle	NA	0	3	Tumor
CTN011_Day6-001_AB02_38.zvi.tif	CTN011	6	Vehicle	NA	0	3	Tumor
CTN011_Day6-001_AB02_39.zvi.tif	CTN011	6	Vehicle	NA	3	2	Tumor
CTN011_Day6-001_AB02_40.zvi.tif	CTN011	6	Vehicle	NA	0	2	Tumor
CTN011_Day6-001_AB02_41.zvi.tif	CTN011	6	Vehicle	NA	2	1	Tumor
CTN011_Day6-001_AB02_42.zvi.tif	CTN011	6	Vehicle	NA	0	1	Tumor
CTN011_Day6-001_AB02_43.zvi.tif	CTN011	6	Vehicle	NA	2	2	Tumor
CTN011_Day6-001_AB02_44.zvi.tif	CTN011	6	Vehicle	NA	2	2	Tumor
CTN011_Day6-001_AB02_45.zvi.tif	CTN011	6	Vehicle	NA	2	2	Tumor
CTN011_Day6-001_AB02_46.zvi.tif	CTN011	6	Vehicle	NA	0	3	Tumor
CTN011_Day6-001_AB02_47.zvi.tif	CTN011	6	Vehicle	NA	1	1	Tumor
CTN011_Day6-001_AB02_48.zvi.tif	CTN011	6	Vehicle	NA	0	3	Tumor
CTN011d3 Invasive, not K14-01_AA05_01.zvi.tif	CTN023	6	Vehicle	NA	0	0	Tumor
CTN011d3 Invasive, not K14-01_AA05_02.zvi.tif	CTN023	6	Vehicle	NA	0	0	Tumor
CTN011d3 Invasive, not K14-01_AA05_03.zvi.tif	CTN023	6	Vehicle	NA	0	0	Tumor
CTN011d3 Invasive, not K14-01_AA05_04.zvi.tif	CTN023	6	Vehicle	NA	0	0	Tumor
CTN011d3 Invasive, not K14-01_AA05_05.zvi.tif	CTN023	6	Vehicle	NA	0	0	Tumor
CTN011d3 Invasive, not K14-01_AA05_06.zvi.tif	CTN023	6	Vehicle	NA	0	0	Tumor
CTN011d3 Invasive, not K14-01_AA05_07.zvi.tif	CTN023	6	Vehicle	NA	0	0	Tumor
CTN011d3 Invasive, not K14-01_AA05_08.zvi.tif	CTN023	6	Vehicle	NA	0	0	Tumor
CTN011d3 Invasive, not K14-01_AA05_09.zvi.tif	CTN023	6	Vehicle	NA	0	0	Tumor
CTN011d3 Invasive, not K14-01_AA05_10.zvi.tif	CTN023	6	Vehicle	NA	0	0	Tumor
CTN011d3 Invasive, not K14-01_AA05_11.zvi.tif	CTN023	6	Vehicle	NA	0	0	Tumor
CTN011d3 Invasive, not K14-01_AA05_12.zvi.tif	CTN023	6	Vehicle	NA	0	0	Tumor
CTN011d3 Invasive, not K14-01_AA05_13.zvi.tif	CTN023	6	Vehicle	NA	0	0	Tumor
CTN011d3 Invasive, not K14-01_AA05_14.zvi.tif	CTN023	6	Vehicle	NA	0	0	Tumor
CTN011d3 Invasive, not K14-01_AA05_15.zvi.tif	CTN023	6	Vehicle	NA	0	0	Tumor
CTN011d3 Invasive, not K14-01_AA05_16.zvi.tif	CTN023	6	Vehicle	NA	0	0	Tumor
CTN011d3 Invasive, not K14-01_AA05_17.zvi.tif	CTN023	6	Vehicle	NA	0	0	Tumor
CTN011d3 Invasive, not K14-01_AA05_18.zvi.tif	CTN023	6	Vehicle	NA	0	0	Tumor
CTN011d3 Invasive, not K14-01_AA05_19.zvi.tif	CTN023	6	Vehicle	NA	0	0	Tumor
CTN011d3 Invasive, not K14-01_AA05_20.zvi.tif	CTN023	6	Vehicle	NA	0	0	Tumor
CTN011d3 Invasive, not K14-01_AA05_21.zvi.tif	CTN023	6	Vehicle	NA	0	0	Tumor
CTN011d3 Invasive, not K14-01_AA05_22.zvi.tif	CTN023	6	Vehicle	NA	0	0	Tumor
CTN011d3 Invasive, not K14-01_AA05_23.zvi.tif	CTN023	6	Vehicle	NA	0	0	Tumor
CTN011d3 Invasive, not K14-01_AA05_24.zvi.tif	CTN023	6	Vehicle	NA	0	0	Tumor
CTN011d3 Invasive, not K14-01_AA05_25.zvi.tif	CTN023	6	Vehicle	NA	0	0	Tumor
CTN011d3 Invasive, not K14-01_AA05_26.zvi.tif	CTN023	6	Vehicle	NA	0	0	Tumor
CTN011d3 Invasive, not K14-01_AA05_27.zvi.tif	CTN023	6	Vehicle	NA	0	0	Tumor
CTN011d3 Invasive, not K14-01_AA05_28.zvi.tif	CTN023	6	Vehicle	NA	0	0	Tumor
CTN011d3 Invasive, not K14-01_AA05_29.zvi.tif	CTN023	6	Vehicle	NA	0	0	Tumor
CTN011d3 Invasive, not K14-01_AA05_30.zvi.tif	CTN023	6	Vehicle	NA	0	0	Tumor
CTN011d3 Invasive, not K14-01_AA05_31.zvi.tif	CTN023	6	Vehicle	NA	0	0	Tumor
CTN011d3 Invasive, not K14-01_AA05_32.zvi.tif	CTN023	6	Vehicle	NA	0	0	Tumor
CTN011d3 Invasive, not K14-01_AA05_33.zvi.tif	CTN023	6	Vehicle	NA	0	0	Tumor
CTN011d3 Invasive, not K14-01_AA05_34.zvi.tif	CTN023	6	Vehicle	NA	0	0	Tumor
CTN011d3 Invasive, not K14-01_AA05_35.zvi.tif	CTN023	6	Vehicle	NA	0	0	Tumor
CTN011d3 Invasive, not K14-01_AA05_36.zvi.tif	CTN023	6	Vehicle	NA	0	0	Tumor
CTN011d3 Invasive, not K14-01_AA05_37.zvi.tif	CTN023	6	Vehicle	NA	0	0	Tumor
CTN011d3 Invasive, not K14-01_AA05_38.zvi.tif	CTN023	6	Vehicle	NA	0	0	Tumor
CTN011d3 Invasive, not K14-01_AA05_39.zvi.tif	CTN023	6	Vehicle	NA	0	0	Tumor
CTN011d3 Invasive, not K14-01_AA05_40.zvi.tif	CTN023	6	Vehicle	NA	0	0	Tumor
CTN011d3 Invasive, not K14-01_AA05_41.zvi.tif	CTN023	6	Vehicle	NA	0	0	Tumor
CTN011d3 Invasive, not K14-01_AA05_42.zvi.tif	CTN023	6	Vehicle	NA	0	0	Tumor
CTN011d3 Invasive, not K14-01_AA05_43.zvi.tif	CTN023	6	Vehicle	NA	0	0	Tumor
CTN011d3 Invasive, not K14-01_AA05_44.zvi.tif	CTN023	6	Vehicle	NA	0	0	Tumor
CTN011d3 Invasive, not K14-01_AA05_45.zvi.tif	CTN023	6	Vehicle	NA	0	0	Tumor
CTN011d3 Invasive, not K14-01_AA05_46.zvi.tif	CTN023	6	Vehicle	NA	0	0	Tumor
CTN011d3 Invasive, not K14-01_AA05_47.zvi.tif	CTN023	6	Vehicle	NA	0	0	Tumor
CTN011d3 Invasive, not K14-01_AA05_48.zvi.tif	CTN023	6	Vehicle	NA	0	0	Tumor
CTN011d3 Invasive, not K14-01_AA05_49.zvi.tif	CTN023	6	Vehicle	NA	0	0	Tumor
CTN011d3 Invasive, not K14-01_AA05_50.zvi.tif	CTN023	6	Vehicle	NA	0	0	Tumor
CTN011d3 Invasive, not K14-01_AA05_51.zvi.tif	CTN023	6	Vehicle	NA	0	0	Tumor
CTN014_Day0-007_Position(140).zvi.tif	CTN014	0	Vehicle	NA	0	2	Tumor
CTN014_Day0-007_Position(141).zvi.tif	CTN014	0	Vehicle	NA	0	1	Tumor
CTN014_Day0-007_Position(142).zvi.tif	CTN014	0	Vehicle	NA	0	0	Tumor
CTN014_Day0-007_Position(143).zvi.tif	CTN014	0	Vehicle	NA	0	1	Tumor
CTN014_Day0-007_Position(144).zvi.tif	CTN014	0	Vehicle	NA	0	0	Tumor
CTN014_Day0-007_Position(145).zvi.tif	CTN014	0	Vehicle	NA	0	0	Tumor
CTN014_Day0-007_Position(146).zvi.tif	CTN014	0	Vehicle	NA	0	1	Tumor
CTN014_Day0-007_Position(147).zvi.tif	CTN014	0	Vehicle	NA	0	0	Tumor
CTN014_Day0-007_Position(148).zvi.tif	CTN014	0	Vehicle	NA	0	0	Tumor
CTN014_Day0-007_Position(149).zvi.tif	CTN014	0	Vehicle	NA	0	0	Tumor
CTN014_Day0-007_Position(150).zvi.tif	CTN014	0	Vehicle	NA	0	1	Tumor
CTN014_Day0-007_Position(151).zvi.tif	CTN014	0	Vehicle	NA	0	0	Tumor
CTN014_Day0-007_Position(152).zvi.tif	CTN014	0	Vehicle	NA	0	1	Tumor
CTN014_Day0-007_Position(153).zvi.tif	CTN014	0	Vehicle	NA	0	0	Tumor
CTN014_Day0-007_Position(154).zvi.tif	CTN014	0	Vehicle	NA	0	1	Tumor
CTN014_Day6-009_AB02_01.zvi.tif	CTN014	6	Vehicle	NA	0	0	Tumor
CTN014_Day6-009_AB02_02.zvi.tif	CTN014	6	Vehicle	NA	0	0	Tumor
CTN014_Day6-009_AB02_03.zvi.tif	CTN014	6	Vehicle	NA	0	1	Tumor
CTN014_Day6-009_AB02_04.zvi.tif	CTN014	6	Vehicle	NA	0	1	Tumor
CTN014_Day6-009_AB02_05.zvi.tif	CTN014	6	Vehicle	NA	0	0	Tumor
CTN014_Day6-009_AB02_06.zvi.tif	CTN014	6	Vehicle	NA	0	1	Tumor
CTN014_Day6-009_AB02_07.zvi.tif	CTN014	6	Vehicle	NA	0	1	Tumor
CTN016_Day0-004_Position(105).zvi.tif	CTN016	0	Vehicle	NA	0	0	Tumor
CTN016_Day0-004_Position(106).zvi.tif	CTN016	0	Vehicle	NA	0	0	Tumor
CTN016_Day0-004_Position(107).zvi.tif	CTN016	0	Vehicle	NA	0	0	Tumor
CTN016_Day0-004_Position(108).zvi.tif	CTN016	0	Vehicle	NA	0	0	Tumor
CTN016_Day6-010_AB02_01.zvi.tif	CTN016	6	Vehicle	NA	0	0	Tumor
CTN016_Day6-010_AB02_02.zvi.tif	CTN016	6	Vehicle	NA	2	2	Tumor
CTN016_Day6-010_AB03_01.zvi.tif	CTN016	6	Vehicle	NA	0	1	Tumor
CTN018_Day0-011_Position(155).zvi.tif	CTN018	0	Vehicle	NA	0	0	Tumor
CTN018_Day0-011_Position(156).zvi.tif	CTN018	0	Vehicle	NA	0	0	Tumor
CTN018_Day0-011_Position(157).zvi.tif	CTN018	0	Vehicle	NA	0	2	Tumor
CTN018_Day0-011_Position(158).zvi.tif	CTN018	0	Vehicle	NA	0	0	Tumor
CTN018_Day0-011_Position(159).zvi.tif	CTN018	0	Vehicle	NA	0	1	Tumor
CTN018_Day0-011_Position(160).zvi.tif	CTN018	0	Vehicle	NA	0	0	Tumor
CTN018_Day0-011_Position(161).zvi.tif	CTN018	0	Vehicle	NA	0	0	Tumor
CTN018_Day0-011_Position(162).zvi.tif	CTN018	0	Vehicle	NA	0	1	Tumor
CTN018_Day0-011_Position(163).zvi.tif	CTN018	0	Vehicle	NA	0	0	Tumor
CTN018_Day0-011_Position(164).zvi.tif	CTN018	0	Vehicle	NA	0	0	Tumor
CTN018_Day6-012_Position(165).zvi.tif	CTN018	6	Vehicle	NA	2	2	Tumor
CTN018_Day6-012_Position(166).zvi.tif	CTN018	6	Vehicle	NA	3	3	Tumor
CTN018_Day6-012_Position(167).zvi.tif	CTN018	6	Vehicle	NA	3	2	Tumor
CTN018_Day6-012_Position(168).zvi.tif	CTN018	6	Vehicle	NA	3	1	Tumor
CTN018_Day6-012_Position(169).zvi.tif	CTN018	6	Vehicle	NA	1	0	Tumor
CTN018_Day6-012_Position(170).zvi.tif	CTN018	6	Vehicle	NA	0	0	Tumor
CTN018_Day6-012_Position(171).zvi.tif	CTN018	6	Vehicle	NA	3	1	Tumor
CTN018_Day6-012_Position(172).zvi.tif	CTN018	6	Vehicle	NA	1	2	Tumor
CTN019d0 K14-11_Position(159).zvi.tif	CTN019	0	Vehicle	NA	0	0	Tumor
CTN019d0 K14-11_Position(160).zvi.tif	CTN019	0	Vehicle	NA	0	0	Tumor
CTN019d0 K14-11_Position(161).zvi.tif	CTN019	0	Vehicle	NA	0	0	Tumor
CTN019d0 K14-11_Position(162).zvi.tif	CTN019	0	Vehicle	NA	0	0	Tumor
CTN019d0 K14-11_Position(163).zvi.tif	CTN019	0	Vehicle	NA	0	0	Tumor
CTN019d0 K14-11_Position(164).zvi.tif	CTN019	0	Vehicle	NA	0	0	Tumor
CTN019d0 K14-11_Position(165).zvi.tif	CTN019	0	Vehicle	NA	0	0	Tumor
CTN019d0 K14-11_Position(166).zvi.tif	CTN019	0	Vehicle	NA	0	0	Tumor
CTN019d0 K14-11_Position(167).zvi.tif	CTN019	0	Vehicle	NA	0	0	Tumor
CTN019d0 K14-11_Position(168).zvi.tif	CTN019	0	Vehicle	NA	0	0	Tumor
CTN019d0 K14-11_Position(169).zvi.tif	CTN019	0	Vehicle	NA	0	0	Tumor
CTN019d0 K14-11_Position(170).zvi.tif	CTN019	0	Vehicle	NA	0	0	Tumor
CTN019d0 K14-11_Position(171).zvi.tif	CTN019	0	Vehicle	NA	0	0	Tumor
CTN019d0 K14-11_Position(172).zvi.tif	CTN019	0	Vehicle	NA	0	0	Tumor
CTN019d0 K14-11_Position(173).zvi.tif	CTN019	0	Vehicle	NA	0	0	Tumor
CTN019d0 K14-11_Position(174).zvi.tif	CTN019	0	Vehicle	NA	0	0	Tumor
CTN019d0 K14-11_Position(175).zvi.tif	CTN019	0	Vehicle	NA	0	0	Tumor
CTN019d0 K14-11_Position(178).zvi.tif	CTN019	0	Vehicle	NA	0	0	Tumor
CTN019d0 K14-11_Position(179).zvi.tif	CTN019	0	Vehicle	NA	0	0	Tumor
CTN019d0 K14-11_Position(180).zvi.tif	CTN019	0	Vehicle	NA	0	0	Tumor
CTN019d0 K14-11_Position(181).zvi.tif	CTN019	0	Vehicle	NA	0	0	Tumor
CTN019d0 K14-11_Position(182).zvi.tif	CTN019	0	Vehicle	NA	0	0	Tumor
CTN019d0 K14-11_Position(183).zvi.tif	CTN019	0	Vehicle	NA	0	0	Tumor
CTN019d0 K14-11_Position(184).zvi.tif	CTN019	0	Vehicle	NA	0	0	Tumor
CTN019d0 K14-11_Position(185).zvi.tif	CTN019	0	Vehicle	NA	0	0	Tumor
CTN019d0 K14-11_Position(186).zvi.tif	CTN019	0	Vehicle	NA	0	0	Tumor
CTN019d0 K14-11_Position(188).zvi.tif	CTN019	0	Vehicle	NA	0	0	Tumor
CTN019d0 K14-11_Position(189).zvi.tif	CTN019	0	Vehicle	NA	0	0	Tumor
CTN019d0 K14-11_Position(190).zvi.tif	CTN019	0	Vehicle	NA	0	0	Tumor
CTN019d0 K14-11_Position(192).zvi.tif	CTN019	0	Vehicle	NA	0	0	Tumor
CTN019d0 K14-11_Position(193).zvi.tif	CTN019	0	Vehicle	NA	0	0	Tumor
CTN019d0 K14-11_Position(194).zvi.tif	CTN019	0	Vehicle	NA	0	0	Tumor
CTN019d6 K14-05_AB02_01.zvi.tif	CTN019	6	Vehicle	NA	0	0	Tumor
CTN019d6 K14-05_AB02_02.zvi.tif	CTN019	6	Vehicle	NA	0	0	Tumor
CTN019d6 K14-05_AB02_03.zvi.tif	CTN019	6	Vehicle	NA	0	0	Tumor
CTN019d6 K14-05_AB02_04.zvi.tif	CTN019	6	Vehicle	NA	0	0	Tumor
CTN019d6 K14-05_AB02_05.zvi.tif	CTN019	6	Vehicle	NA	0	0	Tumor
CTN019d6 K14-05_AB02_06.zvi.tif	CTN019	6	Vehicle	NA	0	0	Tumor
CTN019d6 K14-05_AB02_07.zvi.tif	CTN019	6	Vehicle	NA	0	0	Tumor
CTN019d6 K14-05_AB02_08.zvi.tif	CTN019	6	Vehicle	NA	0	0	Tumor
CTN019d6 K14-05_AB02_09.zvi.tif	CTN019	6	Vehicle	NA	0	0	Tumor
CTN019d6 K14-05_AB02_10.zvi.tif	CTN019	6	Vehicle	NA	1	0	Tumor
CTN019d6 K14-05_AB02_11.zvi.tif	CTN019	6	Vehicle	NA	0	0	Tumor
CTN019d6 K14-05_AB02_12.zvi.tif	CTN019	6	Vehicle	NA	0	0	Tumor
CTN019d6 K14-05_AB02_13.zvi.tif	CTN019	6	Vehicle	NA	0	0	Tumor
CTN019d6 K14-05_AB02_14.zvi.tif	CTN019	6	Vehicle	NA	0	0	Tumor
CTN019d6 K14-05_AB02_15.zvi.tif	CTN019	6	Vehicle	NA	0	0	Tumor
CTN019d6 K14-05_AB02_16.zvi.tif	CTN019	6	Vehicle	NA	0	0	Tumor
CTN019d6 K14-05_AB02_17.zvi.tif	CTN019	6	Vehicle	NA	0	0	Tumor
CTN019d6 K14-05_AB02_18.zvi.tif	CTN019	6	Vehicle	NA	0	0	Tumor
CTN019d6 K14-05_AB02_19.zvi.tif	CTN019	6	Vehicle	NA	0	0	Tumor
CTN019d6 K14-05_AB02_20.zvi.tif	CTN019	6	Vehicle	NA	0	0	Tumor
CTN019d6 K14-05_AB02_22.zvi.tif	CTN019	6	Vehicle	NA	0	0	Tumor
CTN019d6 K14-05_AB02_23.zvi.tif	CTN019	6	Vehicle	NA	1	0	Tumor
CTN019d6 K14-05_AB02_24.zvi.tif	CTN019	6	Vehicle	NA	0	0	Tumor
CTN019d6 K14-05_AB02_25.zvi.tif	CTN019	6	Vehicle	NA	0	0	Tumor
CTN019d6 K14-05_AB02_26.zvi.tif	CTN019	6	Vehicle	NA	0	0	Tumor
CTN019d6 K14-05_AB02_28.zvi.tif	CTN019	6	Vehicle	NA	0	0	Tumor
CTN019d6 K14-05_AB02_29.zvi.tif	CTN019	6	Vehicle	NA	0	0	Tumor
CTN019d6 K14-05_AB02_30.zvi.tif	CTN019	6	Vehicle	NA	0	0	Tumor
CTN019d6 K14-05_AB02_31.zvi.tif	CTN019	6	Vehicle	NA	0	0	Tumor
CTN019d6 K14-05_AB02_32.zvi.tif	CTN019	6	Vehicle	NA	0	0	Tumor
CTN019d6 K14-05_AB02_34.zvi.tif	CTN019	6	Vehicle	NA	0	0	Tumor
CTN019d6 K14-05_AB02_35.zvi.tif	CTN019	6	Vehicle	NA	2	0	Tumor
CTN019d6 K14-05_AB02_36.zvi.tif	CTN019	6	Vehicle	NA	0	0	Tumor
CTN019d6 K14-05_AB02_37.zvi.tif	CTN019	6	Vehicle	NA	0	0	Tumor
CTN019d6 K14-05_AB02_38.zvi.tif	CTN019	6	Vehicle	NA	0	0	Tumor
CTN019d6 K14-05_AB02_39.zvi.tif	CTN019	6	Vehicle	NA	0	0	Tumor
CTN019d6 K14-05_AB02_41.zvi.tif	CTN019	6	Vehicle	NA	0	0	Tumor
CTN019d6 K14-05_AB02_42.zvi.tif	CTN019	6	Vehicle	NA	0	0	Tumor
CTN019d6 K14-05_AB02_44.zvi.tif	CTN019	6	Vehicle	NA	0	0	Tumor
CTN019d6 K14-05_AB02_45.zvi.tif	CTN019	6	Vehicle	NA	0	0	Tumor
CTN019d6 K14-05_AB02_46.zvi.tif	CTN019	6	Vehicle	NA	0	0	Tumor
CTN021d0 K14-08_Position(100).zvi.tif	CTN021	0	Vehicle	NA	0	0	Tumor
CTN021d0 K14-08_Position(101).zvi.tif	CTN021	0	Vehicle	NA	0	0	Tumor
CTN021d0 K14-08_Position(102).zvi.tif	CTN021	0	Vehicle	NA	0	0	Tumor
CTN021d0 K14-08_Position(103).zvi.tif	CTN021	0	Vehicle	NA	0	0	Tumor
CTN021d0 K14-08_Position(104).zvi.tif	CTN021	0	Vehicle	NA	0	0	Tumor
CTN021d0 K14-08_Position(105).zvi.tif	CTN021	0	Vehicle	NA	0	0	Tumor
CTN021d0 K14-08_Position(106).zvi.tif	CTN021	0	Vehicle	NA	0	0	Tumor
CTN021d0 K14-08_Position(54).zvi.tif	CTN021	0	Vehicle	NA	0	0	Tumor
CTN021d0 K14-08_Position(55).zvi.tif	CTN021	0	Vehicle	NA	0	0	Tumor
CTN021d0 K14-08_Position(56).zvi.tif	CTN021	0	Vehicle	NA	0	0	Tumor
CTN021d0 K14-08_Position(57).zvi.tif	CTN021	0	Vehicle	NA	b	b	Tumor
CTN021d0 K14-08_Position(58).zvi.tif	CTN021	0	Vehicle	NA	0	0	Tumor
CTN021d0 K14-08_Position(59).zvi.tif	CTN021	0	Vehicle	NA	0	0	Tumor
CTN021d0 K14-08_Position(60).zvi.tif	CTN021	0	Vehicle	NA	0	0	Tumor
CTN021d0 K14-08_Position(61).zvi.tif	CTN021	0	Vehicle	NA	0	0	Tumor
CTN021d0 K14-08_Position(62).zvi.tif	CTN021	0	Vehicle	NA	0	0	Tumor
CTN021d0 K14-08_Position(63).zvi.tif	CTN021	0	Vehicle	NA	0	0	Tumor
CTN021d0 K14-08_Position(64).zvi.tif	CTN021	0	Vehicle	NA	0	0	Tumor
CTN021d0 K14-08_Position(65).zvi.tif	CTN021	0	Vehicle	NA	0	0	Tumor
CTN021d0 K14-08_Position(66).zvi.tif	CTN021	0	Vehicle	NA	0	0	Tumor
CTN021d0 K14-08_Position(67).zvi.tif	CTN021	0	Vehicle	NA	0	0	Tumor
CTN021d0 K14-08_Position(69).zvi.tif	CTN021	0	Vehicle	NA	0	0	Tumor
CTN021d0 K14-08_Position(70).zvi.tif	CTN021	0	Vehicle	NA	0	0	Tumor
CTN021d0 K14-08_Position(71).zvi.tif	CTN021	0	Vehicle	NA	0	0	Tumor
CTN021d0 K14-08_Position(72).zvi.tif	CTN021	0	Vehicle	NA	0	0	Tumor
CTN021d0 K14-08_Position(73).zvi.tif	CTN021	0	Vehicle	NA	0	0	Tumor
CTN021d0 K14-08_Position(74).zvi.tif	CTN021	0	Vehicle	NA	0	0	Tumor
CTN021d0 K14-08_Position(75).zvi.tif	CTN021	0	Vehicle	NA	0	0	Tumor
CTN021d0 K14-08_Position(76).zvi.tif	CTN021	0	Vehicle	NA	0	0	Tumor
CTN021d0 K14-08_Position(77).zvi.tif	CTN021	0	Vehicle	NA	0	0	Tumor
CTN021d0 K14-08_Position(78).zvi.tif	CTN021	0	Vehicle	NA	0	0	Tumor
CTN021d0 K14-08_Position(79).zvi.tif	CTN021	0	Vehicle	NA	0	0	Tumor
CTN021d0 K14-08_Position(80).zvi.tif	CTN021	0	Vehicle	NA	0	0	Tumor
CTN021d0 K14-08_Position(81).zvi.tif	CTN021	0	Vehicle	NA	0	0	Tumor
CTN021d0 K14-08_Position(82).zvi.tif	CTN021	0	Vehicle	NA	0	0	Tumor
CTN021d0 K14-08_Position(83).zvi.tif	CTN021	0	Vehicle	NA	0	0	Tumor
CTN021d0 K14-08_Position(84).zvi.tif	CTN021	0	Vehicle	NA	0	0	Tumor
CTN021d0 K14-08_Position(85).zvi.tif	CTN021	0	Vehicle	NA	0	0	Tumor
CTN021d0 K14-08_Position(86).zvi.tif	CTN021	0	Vehicle	NA	0	0	Tumor
CTN021d0 K14-08_Position(87).zvi.tif	CTN021	0	Vehicle	NA	0	0	Tumor
CTN021d0 K14-08_Position(88).zvi.tif	CTN021	0	Vehicle	NA	0	0	Tumor
CTN021d0 K14-08_Position(89).zvi.tif	CTN021	0	Vehicle	NA	0	0	Tumor
CTN021d0 K14-08_Position(90).zvi.tif	CTN021	0	Vehicle	NA	0	0	Tumor
CTN021d0 K14-08_Position(91).zvi.tif	CTN021	0	Vehicle	NA	0	0	Tumor
CTN021d0 K14-08_Position(92).zvi.tif	CTN021	0	Vehicle	NA	0	0	Tumor
CTN021d0 K14-08_Position(93).zvi.tif	CTN021	0	Vehicle	NA	0	0	Tumor
CTN021d0 K14-08_Position(94).zvi.tif	CTN021	0	Vehicle	NA	0	0	Tumor
CTN021d0 K14-08_Position(95).zvi.tif	CTN021	0	Vehicle	NA	0	0	Tumor
CTN021d0 K14-08_Position(96).zvi.tif	CTN021	0	Vehicle	NA	0	0	Tumor
CTN021d0 K14-08_Position(97).zvi.tif	CTN021	0	Vehicle	NA	0	0	Tumor
CTN021d0 K14-08_Position(98).zvi.tif	CTN021	0	Vehicle	NA	0	0	Tumor
CTN021d0 K14-08_Position(99).zvi.tif	CTN021	0	Vehicle	NA	0	0	Tumor
CTN021d6 K14-07_Position(1).zvi.tif	CTN021	6	Vehicle	NA	2	0	Tumor
CTN021d6 K14-07_Position(10).zvi.tif	CTN021	6	Vehicle	NA	0	0	Tumor
CTN021d6 K14-07_Position(11).zvi.tif	CTN021	6	Vehicle	NA	0	0	Tumor
CTN021d6 K14-07_Position(12).zvi.tif	CTN021	6	Vehicle	NA	0	0	Tumor
CTN021d6 K14-07_Position(13).zvi.tif	CTN021	6	Vehicle	NA	0	0	Tumor
CTN021d6 K14-07_Position(14).zvi.tif	CTN021	6	Vehicle	NA	0	0	Tumor
CTN021d6 K14-07_Position(15).zvi.tif	CTN021	6	Vehicle	NA	0	0	Tumor
CTN021d6 K14-07_Position(16).zvi.tif	CTN021	6	Vehicle	NA	0	0	Tumor
CTN021d6 K14-07_Position(17).zvi.tif	CTN021	6	Vehicle	NA	0	0	Tumor
CTN021d6 K14-07_Position(18).zvi.tif	CTN021	6	Vehicle	NA	0	0	Tumor
CTN021d6 K14-07_Position(19).zvi.tif	CTN021	6	Vehicle	NA	0	0	Tumor
CTN021d6 K14-07_Position(2).zvi.tif	CTN021	6	Vehicle	NA	0	0	Tumor
CTN021d6 K14-07_Position(20).zvi.tif	CTN021	6	Vehicle	NA	1	0	Tumor
CTN021d6 K14-07_Position(21).zvi.tif	CTN021	6	Vehicle	NA	0	0	Tumor
CTN021d6 K14-07_Position(22).zvi.tif	CTN021	6	Vehicle	NA	0	0	Tumor
CTN021d6 K14-07_Position(23).zvi.tif	CTN021	6	Vehicle	NA	0	0	Tumor
CTN021d6 K14-07_Position(24).zvi.tif	CTN021	6	Vehicle	NA	0	0	Tumor
CTN021d6 K14-07_Position(25).zvi.tif	CTN021	6	Vehicle	NA	0	0	Tumor
CTN021d6 K14-07_Position(26).zvi.tif	CTN021	6	Vehicle	NA	0	0	Tumor
CTN021d6 K14-07_Position(27).zvi.tif	CTN021	6	Vehicle	NA	0	0	Tumor
CTN021d6 K14-07_Position(28).zvi.tif	CTN021	6	Vehicle	NA	0	0	Tumor
CTN021d6 K14-07_Position(29).zvi.tif	CTN021	6	Vehicle	NA	0	0	Tumor
CTN021d6 K14-07_Position(3).zvi.tif	CTN021	6	Vehicle	NA	0	0	Tumor
CTN021d6 K14-07_Position(30).zvi.tif	CTN021	6	Vehicle	NA	0	0	Tumor
CTN021d6 K14-07_Position(31).zvi.tif	CTN021	6	Vehicle	NA	0	0	Tumor
CTN021d6 K14-07_Position(32).zvi.tif	CTN021	6	Vehicle	NA	0	0	Tumor
CTN021d6 K14-07_Position(33).zvi.tif	CTN021	6	Vehicle	NA	0	0	Tumor
CTN021d6 K14-07_Position(34).zvi.tif	CTN021	6	Vehicle	NA	0	0	Tumor
CTN021d6 K14-07_Position(35).zvi.tif	CTN021	6	Vehicle	NA	0	0	Tumor
CTN021d6 K14-07_Position(36).zvi.tif	CTN021	6	Vehicle	NA	1	0	Tumor
CTN021d6 K14-07_Position(37).zvi.tif	CTN021	6	Vehicle	NA	0	0	Tumor
CTN021d6 K14-07_Position(38).zvi.tif	CTN021	6	Vehicle	NA	0	0	Tumor
CTN021d6 K14-07_Position(39).zvi.tif	CTN021	6	Vehicle	NA	0	0	Tumor
CTN021d6 K14-07_Position(4).zvi.tif	CTN021	6	Vehicle	NA	0	0	Tumor
CTN021d6 K14-07_Position(40).zvi.tif	CTN021	6	Vehicle	NA	0	0	Tumor
CTN021d6 K14-07_Position(41).zvi.tif	CTN021	6	Vehicle	NA	0	0	Tumor
CTN021d6 K14-07_Position(43).zvi.tif	CTN021	6	Vehicle	NA	0	0	Tumor
CTN021d6 K14-07_Position(44).zvi.tif	CTN021	6	Vehicle	NA	0	0	Tumor
CTN021d6 K14-07_Position(45).zvi.tif	CTN021	6	Vehicle	NA	0	0	Tumor
CTN021d6 K14-07_Position(46).zvi.tif	CTN021	6	Vehicle	NA	0	0	Tumor
CTN021d6 K14-07_Position(48).zvi.tif	CTN021	6	Vehicle	NA	0	0	Tumor
CTN021d6 K14-07_Position(49).zvi.tif	CTN021	6	Vehicle	NA	0	0	Tumor
CTN021d6 K14-07_Position(5).zvi.tif	CTN021	6	Vehicle	NA	0	0	Tumor
CTN021d6 K14-07_Position(50).zvi.tif	CTN021	6	Vehicle	NA	0	0	Tumor
CTN021d6 K14-07_Position(51).zvi.tif	CTN021	6	Vehicle	NA	0	0	Tumor
CTN021d6 K14-07_Position(52).zvi.tif	CTN021	6	Vehicle	NA	0	0	Tumor
CTN021d6 K14-07_Position(6).zvi.tif	CTN021	6	Vehicle	NA	0	0	Tumor
CTN021d6 K14-07_Position(7).zvi.tif	CTN021	6	Vehicle	NA	0	0	Tumor
CTN021d6 K14-07_Position(8).zvi.tif	CTN021	6	Vehicle	NA	0	0	Tumor
CTN021d6 K14-07_Position(9).zvi.tif	CTN021	6	Vehicle	NA	0	0	Tumor
CTN023d0 K14-10_Position(107).zvi.tif	CTN023	0	Vehicle	NA	0	0	Tumor
CTN023d0 K14-10_Position(108).zvi.tif	CTN023	0	Vehicle	NA	0	0	Tumor
CTN023d0 K14-10_Position(109).zvi.tif	CTN023	0	Vehicle	NA	0	0	Tumor
CTN023d0 K14-10_Position(110).zvi.tif	CTN023	0	Vehicle	NA	0	0	Tumor
CTN023d0 K14-10_Position(111).zvi.tif	CTN023	0	Vehicle	NA	0	0	Tumor
CTN023d0 K14-10_Position(112).zvi.tif	CTN023	0	Vehicle	NA	0	0	Tumor
CTN023d0 K14-10_Position(113).zvi.tif	CTN023	0	Vehicle	NA	0	0	Tumor
CTN023d0 K14-10_Position(114).zvi.tif	CTN023	0	Vehicle	NA	0	0	Tumor
CTN023d0 K14-10_Position(115).zvi.tif	CTN023	0	Vehicle	NA	0	0	Tumor
CTN023d0 K14-10_Position(116).zvi.tif	CTN023	0	Vehicle	NA	0	0	Tumor
CTN023d0 K14-10_Position(117).zvi.tif	CTN023	0	Vehicle	NA	0	0	Tumor
CTN023d0 K14-10_Position(118).zvi.tif	CTN023	0	Vehicle	NA	0	0	Tumor
CTN023d0 K14-10_Position(119).zvi.tif	CTN023	0	Vehicle	NA	0	0	Tumor
CTN023d0 K14-10_Position(120).zvi.tif	CTN023	0	Vehicle	NA	0	0	Tumor
CTN023d0 K14-10_Position(121).zvi.tif	CTN023	0	Vehicle	NA	0	0	Tumor
CTN023d0 K14-10_Position(122).zvi.tif	CTN023	0	Vehicle	NA	0	0	Tumor
CTN023d0 K14-10_Position(123).zvi.tif	CTN023	0	Vehicle	NA	0	0	Tumor
CTN023d0 K14-10_Position(124).zvi.tif	CTN023	0	Vehicle	NA	0	0	Tumor
CTN023d0 K14-10_Position(125).zvi.tif	CTN023	0	Vehicle	NA	0	0	Tumor
CTN023d0 K14-10_Position(126).zvi.tif	CTN023	0	Vehicle	NA	0	0	Tumor
CTN023d0 K14-10_Position(127).zvi.tif	CTN023	0	Vehicle	NA	0	0	Tumor
CTN023d0 K14-10_Position(128).zvi.tif	CTN023	0	Vehicle	NA	0	0	Tumor
CTN023d0 K14-10_Position(129).zvi.tif	CTN023	0	Vehicle	NA	0	0	Tumor
CTN023d0 K14-10_Position(130).zvi.tif	CTN023	0	Vehicle	NA	0	0	Tumor
CTN023d0 K14-10_Position(131).zvi.tif	CTN023	0	Vehicle	NA	0	0	Tumor
CTN023d0 K14-10_Position(132).zvi.tif	CTN023	0	Vehicle	NA	0	0	Tumor
CTN023d0 K14-10_Position(133).zvi.tif	CTN023	0	Vehicle	NA	0	0	Tumor
CTN023d0 K14-10_Position(134).zvi.tif	CTN023	0	Vehicle	NA	0	0	Tumor
CTN023d0 K14-10_Position(135).zvi.tif	CTN023	0	Vehicle	NA	0	0	Tumor
CTN023d0 K14-10_Position(136).zvi.tif	CTN023	0	Vehicle	NA	0	0	Tumor
CTN023d0 K14-10_Position(137).zvi.tif	CTN023	0	Vehicle	NA	0	0	Tumor
CTN023d0 K14-10_Position(138).zvi.tif	CTN023	0	Vehicle	NA	0	0	Tumor
CTN023d0 K14-10_Position(139).zvi.tif	CTN023	0	Vehicle	NA	0	0	Tumor
CTN023d0 K14-10_Position(140).zvi.tif	CTN023	0	Vehicle	NA	0	0	Tumor
CTN023d0 K14-10_Position(141).zvi.tif	CTN023	0	Vehicle	NA	0	0	Tumor
CTN023d0 K14-10_Position(142).zvi.tif	CTN023	0	Vehicle	NA	0	0	Tumor
CTN023d0 K14-10_Position(143).zvi.tif	CTN023	0	Vehicle	NA	0	0	Tumor
CTN023d0 K14-10_Position(144).zvi.tif	CTN023	0	Vehicle	NA	0	0	Tumor
CTN023d0 K14-10_Position(145).zvi.tif	CTN023	0	Vehicle	NA	0	0	Tumor
CTN023d0 K14-10_Position(146).zvi.tif	CTN023	0	Vehicle	NA	0	0	Tumor
CTN023d0 K14-10_Position(147).zvi.tif	CTN023	0	Vehicle	NA	0	0	Tumor
CTN023d0 K14-10_Position(148).zvi.tif	CTN023	0	Vehicle	NA	0	0	Tumor
CTN023d0 K14-10_Position(149).zvi.tif	CTN023	0	Vehicle	NA	0	0	Tumor
CTN023d0 K14-10_Position(150).zvi.tif	CTN023	0	Vehicle	NA	0	0	Tumor
CTN023d0 K14-10_Position(151).zvi.tif	CTN023	0	Vehicle	NA	0	0	Tumor
CTN023d0 K14-10_Position(152).zvi.tif	CTN023	0	Vehicle	NA	0	0	Tumor
CTN023d0 K14-10_Position(153).zvi.tif	CTN023	0	Vehicle	NA	0	0	Tumor
CTN023d0 K14-10_Position(154).zvi.tif	CTN023	0	Vehicle	NA	0	0	Tumor
CTN023d0 K14-10_Position(155).zvi.tif	CTN023	0	Vehicle	NA	0	0	Tumor
CTN023d0 K14-10_Position(156).zvi.tif	CTN023	0	Vehicle	NA	0	0	Tumor
CTN023d0 K14-10_Position(157).zvi.tif	CTN023	0	Vehicle	NA	0	0	Tumor
CTN023d0 K14-10_Position(158).zvi.tif	CTN023	0	Vehicle	NA	0	0	Tumor
CTN024-01_AC01_01.zvi.tif	CTN024	6	Vehicle	NA	2	3	Tumor
CTN024-01_AC01_02.zvi.tif	CTN024	6	Vehicle	NA	3	3	Tumor
CTN024-01_AC01_03.zvi.tif	CTN024	6	Vehicle	NA	1	3	Tumor
CTN024-01_AC01_04.zvi.tif	CTN024	6	Vehicle	NA	0	3	Tumor
CTN024-01_AC01_06.zvi.tif	CTN024	6	Vehicle	NA	0	2	Tumor
CTN024-01_AC01_07.zvi.tif	CTN024	6	Vehicle	NA	2	1	Tumor
CTN024-01_AC01_09.zvi.tif	CTN024	6	Vehicle	NA	0	0	Tumor
CTN024-01_AC01_10.zvi.tif	CTN024	6	Vehicle	NA	0	1	Tumor
CTN024-01_AC01_11.zvi.tif	CTN024	6	Vehicle	NA	3	1	Tumor
CTN024-01_AC01_13.zvi.tif	CTN024	6	Vehicle	NA	3	2	Tumor
CTN024-01_AC01_131.zvi.tif	CTN024	6	Vehicle	NA	0	1	Tumor
CTN024-01_AC01_14.zvi.tif	CTN024	6	Vehicle	NA	3	3	Tumor
CTN024-01_AC01_141.zvi.tif	CTN024	6	Vehicle	NA	1	2	Tumor
CTN024-01_AC01_15.zvi.tif	CTN024	6	Vehicle	NA	0	0	Tumor
CTN024-01_AC01_16.zvi.tif	CTN024	6	Vehicle	NA	1	0	Tumor
CTN024-01_AC01_17.zvi.tif	CTN024	6	Vehicle	NA	1	0	Tumor
CTN05_Day6-008_AB02_01.zvi.tif	CTN005	6	Vehicle	NA	3	3	Tumor
CTN05_Day6-008_AB02_02.zvi.tif	CTN005	6	Vehicle	NA	0	1	Tumor
CTN05_Day6-008_AB02_03.zvi.tif	CTN005	6	Vehicle	NA	0	2	Tumor
CTN05_Day6-008_AB02_04.zvi.tif	CTN005	6	Vehicle	NA	1	2	Tumor
CTN05_Day6-008_AB02_05.zvi.tif	CTN005	6	Vehicle	NA	0	2	Tumor
CTN05_Day6-008_AB02_06.zvi.tif	CTN005	6	Vehicle	NA	2	2	Tumor
CTN05_Day6-008_AB02_07.zvi.tif	CTN005	6	Vehicle	NA	0	1	Tumor
CTN05_Day6-008_AB02_08.zvi.tif	CTN005	6	Vehicle	NA	0	1	Tumor
CTN05_Day6-008_AB02_09.zvi.tif	CTN005	6	Vehicle	NA	0	1	Tumor
CTN05_Day6-008_AB02_10.zvi.tif	CTN005	6	Vehicle	NA	3	2	Tumor
CTN05_Day6-008_AB02_12.zvi.tif	CTN005	6	Vehicle	NA	0	1	Tumor
2014_2_17_CTN027d0_Tumor-07_Position(117).zvi.tif	CTN027	0	Vehicle	No	b	b	Tumor
2014_2_17_CTN027d0_Tumor-07_Position(119).zvi.tif	CTN027	0	Vehicle	No	b	b	Tumor
2014_2_17_CTN027d0_Tumor-07_Position(120).zvi.tif	CTN027	0	Vehicle	No	0	0	Tumor
2014_2_17_CTN027d0_Tumor-07_Position(121).zvi.tif	CTN027	0	Vehicle	No	0	0	Tumor
2014_2_17_CTN027d0_Tumor-07_Position(122).zvi.tif	CTN027	0	Vehicle	No	0	0	Tumor
2014_2_17_CTN027d0_Tumor-07_Position(123).zvi.tif	CTN027	0	Vehicle	No	0	0	Tumor
2014_2_17_CTN027d0_Tumor-07_Position(124).zvi.tif	CTN027	0	Vehicle	No	0	0	Tumor
2014_2_17_CTN027d0_Tumor-07_Position(125).zvi.tif	CTN027	0	Vehicle	No	0	0	Tumor
2014_2_17_CTN027d0_Tumor-07_Position(126).zvi.tif	CTN027	0	Vehicle	No	0	0	Tumor
2014_2_17_CTN027d0_Tumor-07_Position(127).zvi.tif	CTN027	0	Vehicle	No	0	0	Tumor
2014_2_17_CTN027d0_Tumor-07_Position(128).zvi.tif	CTN027	0	Vehicle	No	b	b	Tumor
2014_2_17_CTN027d0_Tumor-07_Position(129).zvi.tif	CTN027	0	Vehicle	No	b	b	Tumor
2014_2_17_CTN027d0_Tumor-07_Position(130).zvi.tif	CTN027	0	Vehicle	No	0	0	Tumor
2014_2_17_CTN027d0_Tumor-07_Position(131).zvi.tif	CTN027	0	Vehicle	No	0	0	Tumor
2014_2_17_CTN027d0_Tumor-07_Position(132).zvi.tif	CTN027	0	Vehicle	No	0	0	Tumor
2014_2_17_CTN027d0_Tumor-07_Position(133).zvi.tif	CTN027	0	Vehicle	No	0	0	Tumor
2014_2_17_CTN027d0_Tumor-07_Position(134).zvi.tif	CTN027	0	Vehicle	No	0	0	Tumor
2014_2_17_CTN027d0_Tumor-07_Position(135).zvi.tif	CTN027	0	Vehicle	No	0	0	Tumor
2014_2_17_CTN027d0_Tumor-07_Position(136).zvi.tif	CTN027	0	Vehicle	No	0	0	Tumor
2014_2_17_CTN027d0_Tumor-07_Position(138).zvi.tif	CTN027	0	Vehicle	No	0	0	Tumor
2014_2_17_CTN027d0_Tumor-07_Position(139).zvi.tif	CTN027	0	Vehicle	No	0	0	Tumor
2014_2_17_CTN027d0_Tumor-07_Position(140).zvi.tif	CTN027	0	Vehicle	No	0	0	Tumor
2014_2_17_CTN027d6_Tumor-01_AB02_01.zvi.tif	CTN027	6	Vehicle	No	d	d	Tumor
2014_2_17_CTN027d6_Tumor-01_AB02_02.zvi.tif	CTN027	6	Vehicle	No	d	d	Tumor
2014_2_17_CTN027d6_Tumor-01_AB02_03.zvi.tif	CTN027	6	Vehicle	No	d	d	Tumor
2014_2_17_CTN027d6_Tumor-01_AB02_04.zvi.tif	CTN027	6	Vehicle	No	b	b	Tumor
2014_2_17_CTN027d6_Tumor-01_AB02_05.zvi.tif	CTN027	6	Vehicle	No	0	0	Tumor
2014_2_17_CTN027d6_Tumor-01_AB02_06.zvi.tif	CTN027	6	Vehicle	No	0	1	Tumor
2014_2_17_CTN027d6_Tumor-01_AB02_07.zvi.tif	CTN027	6	Vehicle	No	d	d	Tumor
2014_2_17_CTN027d6_Tumor-01_AB02_08.zvi.tif	CTN027	6	Vehicle	No	d	d	Tumor
2014_2_17_CTN027d6_Tumor-01_AB02_09.zvi.tif	CTN027	6	Vehicle	No	d	d	Tumor
2014_2_17_CTN027d6_Tumor-01_AB02_10.zvi.tif	CTN027	6	Vehicle	No	0	0	Tumor
2014_2_17_CTN027d6_Tumor-01_AB02_11.zvi.tif	CTN027	6	Vehicle	No	0	0	Tumor
2014_2_17_CTN027d6_Tumor-01_AB02_12.zvi.tif	CTN027	6	Vehicle	No	d	d	Tumor
2014_2_17_CTN027d6_Tumor-01_AB02_13.zvi.tif	CTN027	6	Vehicle	No	d	d	Tumor
2014_2_17_CTN027d6_Tumor-01_AB02_14.zvi.tif	CTN027	6	Vehicle	No	d	d	Tumor
2014_2_17_CTN027d6_Tumor-01_AB02_15.zvi.tif	CTN027	6	Vehicle	No	d	d	Tumor
2014_2_17_CTN027d6_Tumor-01_AB02_16.zvi.tif	CTN027	6	Vehicle	No	d	d	Tumor
2014_2_17_CTN027d6_Tumor-01_AB02_17.zvi.tif	CTN027	6	Vehicle	No	0	0	Tumor
2014_2_17_CTN027d6_Tumor-01_AB02_18.zvi.tif	CTN027	6	Vehicle	No	d	d	Tumor
2014_2_17_CTN027d6_Tumor-01_AB02_19.zvi.tif	CTN027	6	Vehicle	No	0	0	Tumor
2014_2_17_CTN027d6_Tumor-01_AB02_20.zvi.tif	CTN027	6	Vehicle	No	0	0	Tumor
2014_2_17_CTN027d6_Tumor-01_AB02_21.zvi.tif	CTN027	6	Vehicle	No	0	0	Tumor
2014_2_17_CTN027d6_Tumor-01_AB02_22.zvi.tif	CTN027	6	Vehicle	No	0	0	Tumor
2014_2_17_CTN027d6_Tumor-01_AB02_23.zvi.tif	CTN027	6	Vehicle	No	b	b	Tumor
2014_2_17_CTN027d6_Tumor-01_AB02_24.zvi.tif	CTN027	6	Vehicle	No	0	0	Tumor
2014_2_17_CTN027d6_Tumor-01_AB02_25.zvi.tif	CTN027	6	Vehicle	No	0	0	Tumor
2014_2_17_CTN027d6_Tumor-01_AB02_26.zvi.tif	CTN027	6	Vehicle	No	0	0	Tumor
2014_2_17_CTN027d6_Tumor-01_AB02_27.zvi.tif	CTN027	6	Vehicle	No	0	0	Tumor
2014_2_17_CTN027d6_Tumor-01_AB02_28.zvi.tif	CTN027	6	Vehicle	No	b	b	Tumor
2014_2_17_CTN027d6_Tumor-01_AB02_29.zvi.tif	CTN027	6	Vehicle	No	0	0	Tumor
2014_2_17_CTN027d6_Tumor-01_AB02_30.zvi.tif	CTN027	6	Vehicle	No	0	0	Tumor
2014_2_17_CTN027d6_Tumor-01_AB02_31.zvi.tif	CTN027	6	Vehicle	No	b	b	Tumor
2014_2_17_CTN027d6_Tumor-01_AB02_32.zvi.tif	CTN027	6	Vehicle	No	b	b	Tumor
2014_2_17_CTN027d6_Tumor-01_AB02_33.zvi.tif	CTN027	6	Vehicle	No	0	0	Tumor
2014_2_17_CTN027d6_Tumor-01_AB02_34.zvi.tif	CTN027	6	Vehicle	No	0	0	Tumor
2014_2_17_CTN027d6_Tumor-01_AB02_35.zvi.tif	CTN027	6	Vehicle	No	0	0	Tumor
2014_2_17_CTN027d6_Tumor-01_AB02_36.zvi.tif	CTN027	6	Vehicle	No	0	0	Tumor
2014_2_17_CTN027d6_Tumor-01_AB02_37.zvi.tif	CTN027	6	Vehicle	No	d	d	Tumor
2014_2_17_CTN027d6_Tumor-01_AB02_38.zvi.tif	CTN027	6	Vehicle	No	b	b	Tumor
2014_2_17_CTN027d6_Tumor-01_AB02_39.zvi.tif	CTN027	6	Vehicle	No	0	0	Tumor
2014_2_17_CTN027d6_Tumor-01_AB02_40.zvi.tif	CTN027	6	Vehicle	No	b	b	Tumor
2014_2_17_CTN027d6_Tumor-01_AB02_41.zvi.tif	CTN027	6	Vehicle	No	d	d	Tumor
2014_2_17_CTN027d6_Tumor-01_AB02_42.zvi.tif	CTN027	6	Vehicle	No	b	b	Tumor
2014_2_17_CTN027d6_Tumor-01_AB02_43.zvi.tif	CTN027	6	Vehicle	No	b	b	Tumor
CTN028 d0 Tumor K14-06_Position(141).zvi.tif	CTN028	0	Vehicle	No	0	0	Tumor
CTN028 d0 Tumor K14-06_Position(142).zvi.tif	CTN028	0	Vehicle	No	0	0	Tumor
CTN028 d0 Tumor K14-06_Position(143).zvi.tif	CTN028	0	Vehicle	No	0	0	Tumor
CTN028 d0 Tumor K14-06_Position(144).zvi.tif	CTN028	0	Vehicle	No	0	0	Tumor
CTN028 Tumor K14 wellb1-01_AB01_01.zvi.tif	CTN028	6	Vehicle	No	0	0	Tumor
CTN028 Tumor K14 wellb1-01_AB01_02.zvi.tif	CTN028	6	Vehicle	No	d	d	Tumor
CTN028 Tumor K14 wellb1-01_AB01_03.zvi.tif	CTN028	6	Vehicle	No	b	b	Tumor
CTN028 Tumor K14 wellb1-01_AB01_05.zvi.tif	CTN028	6	Vehicle	No	b	b	Tumor
CTN028 Tumor K14 wellb1-01_AB01_06.zvi.tif	CTN028	6	Vehicle	No	b	b	Tumor
CTN028 Tumor K14 wellb1-01_AB01_07.zvi.tif	CTN028	6	Vehicle	No	b	b	Tumor
CTN028 Tumor K14 wellb1-01_AB01_08.zvi.tif	CTN028	6	Vehicle	No	b	b	Tumor
CTN028 Tumor K14 wellb1-01_AB01_09.zvi.tif	CTN028	6	Vehicle	No	b	b	Tumor
CTN028 Tumor K14 wellb1-01_AB01_10.zvi.tif	CTN028	6	Vehicle	No	b	b	Tumor
CTN028 Tumor K14 wellb1-01_AB01_11.zvi.tif	CTN028	6	Vehicle	No	d	d	Tumor
CTN028 Tumor K14 wellb1-01_AB01_12.zvi.tif	CTN028	6	Vehicle	No	b	b	Tumor
CTN028 Tumor K14 wellb1-01_AB01_13.zvi.tif	CTN028	6	Vehicle	No	0	0	Tumor
CTN028 Tumor K14 wellb1-01_AB01_14.zvi.tif	CTN028	6	Vehicle	No	b	b	Tumor
CTN028 Tumor K14 wellb1-01_AB01_15.zvi.tif	CTN028	6	Vehicle	No	d	d	Tumor
CTN028 Tumor K14 wellb1-01_AB01_17.zvi.tif	CTN028	6	Vehicle	No	d	d	Tumor
CTN028 Tumor K14 wellb1-01_AB01_18.zvi.tif	CTN028	6	Vehicle	No	0	0	Tumor
CTN028 Tumor K14 wellb1-01_AB01_19.zvi.tif	CTN028	6	Vehicle	No	d	d	Tumor
CTN028 Tumor K14 wellb1-01_AB01_20.zvi.tif	CTN028	6	Vehicle	No	d	d	Tumor
CTN028 Tumor K14 wellb1-01_AB01_21.zvi.tif	CTN028	6	Vehicle	No	d	d	Tumor
CTN028 Tumor K14 wellb1-01_AB01_22.zvi.tif	CTN028	6	Vehicle	No	d	d	Tumor
CTN028 Tumor K14 wellb1-01_AB01_24.zvi.tif	CTN028	6	Vehicle	No	d	d	Tumor
CTN028 Tumor K14 wellb1-01_AB01_25.zvi.tif	CTN028	6	Vehicle	No	d	d	Tumor
CTN029 d0 Tumor K14-03_Position(1).zvi.tif	CTN029	0	Vehicle	No	0	0	Tumor
CTN029 d0 Tumor K14-03_Position(2).zvi.tif	CTN029	0	Vehicle	No	0	0	Tumor
CTN029 d0 Tumor K14-03_Position(3).zvi.tif	CTN029	0	Vehicle	No	0	0	Tumor
CTN029 d0 Tumor K14-03_Position(4).zvi.tif	CTN029	0	Vehicle	No	0	0	Tumor
CTN029 d0 Tumor K14-03_Position(5).zvi.tif	CTN029	0	Vehicle	No	0	0	Tumor
CTN029 d0 Tumor K14-03_Position(6).zvi.tif	CTN029	0	Vehicle	No	0	0	Tumor
CTN029 d0 Tumor K14-03_Position(7).zvi.tif	CTN029	0	Vehicle	No	0	0	Tumor
CTN029 d0 Tumor K14-03_Position(8).zvi.tif	CTN029	0	Vehicle	No	0	0	Tumor
CTN029 d6 tumor K14 wellb1-08_AB01_01.zvi.tif	CTN029	6	Vehicle	No	0	0	Tumor
CTN029 d6 tumor K14 wellb1-08_AB01_02.zvi.tif	CTN029	6	Vehicle	No	b	b	Tumor
CTN029 d6 tumor K14 wellb1-08_AB01_04.zvi.tif	CTN029	6	Vehicle	No	b	b	Tumor
CTN029 d6 tumor K14 wellb1-08_AB01_05.zvi.tif	CTN029	6	Vehicle	No	d	d	Tumor
CTN029 d6 tumor K14 wellb1-08_AB01_06.zvi.tif	CTN029	6	Vehicle	No	d	d	Tumor
CTN029 d6 tumor K14 wellb1-08_AB01_07.zvi.tif	CTN029	6	Vehicle	No	d	d	Tumor
CTN029 d6 tumor K14 wellb1-08_AB01_08.zvi.tif	CTN029	6	Vehicle	No	0	0	Tumor
CTN029 d6 tumor K14 wellb1-08_AB01_09.zvi.tif	CTN029	6	Vehicle	No	d	d	Tumor
CTN029 d6 tumor K14 wellb1-08_AB01_10.zvi.tif	CTN029	6	Vehicle	No	b	b	Tumor
CTN030 d0 Tumor K14-09_Position(1).zvi.tif	CTN030	0	Vehicle	No	0	0	Tumor
CTN030 d0 Tumor K14-09_Position(2).zvi.tif	CTN030	0	Vehicle	No	0	1	Tumor
CTN030 d0 Tumor K14-09_Position(3).zvi.tif	CTN030	0	Vehicle	No	0	0	Tumor
CTN030 d0 Tumor K14-09_Position(4).zvi.tif	CTN030	0	Vehicle	No	0	2	Tumor
CTN030 d0 Tumor K14-09_Position(5).zvi.tif	CTN030	0	Vehicle	No	0	0	Tumor
CTN030 d0 Tumor K14-09_Position(6).zvi.tif	CTN030	0	Vehicle	No	0	0	Tumor
CTN030 d6 Tumor K14 wella1-05_AA01_01.zvi.tif	CTN030	6	Vehicle	No	0	0	Tumor
CTN030 d6 Tumor K14 wella1-05_AA01_02.zvi.tif	CTN030	6	Vehicle	No	0	0	Tumor
CTN031 d0 Tumor K14-01_Position(14).zvi.tif	CTN031	0	Vehicle	No	0	0	Tumor
CTN031 d0 Tumor K14-01_Position(15).zvi.tif	CTN031	0	Vehicle	No	0	0	Tumor
CTN031 d0 Tumor K14-01_Position(16).zvi.tif	CTN031	0	Vehicle	No	0	0	Tumor
CTN031 d0 Tumor K14-01_Position(17).zvi.tif	CTN031	0	Vehicle	No	0	0	Tumor
CTN031 d0 Tumor K14-01_Position(18).zvi.tif	CTN031	0	Vehicle	No	0	0	Tumor
CTN031 d6 Tumor K14-12_AA01_01.zvi.tif	CTN031	6	Vehicle	No	1	2	Tumor
CTN031 d6 Tumor K14-12_AA01_02.zvi.tif	CTN031	6	Vehicle	No	d	d	Tumor
CTN031 d6 Tumor K14-12_AA01_03.zvi.tif	CTN031	6	Vehicle	No	d	d	Tumor
CTN031 d6 Tumor K14-12_AA01_04.zvi.tif	CTN031	6	Vehicle	No	d	d	Tumor
CTN031 d6 Tumor K14-12_AA02_01.zvi.tif	CTN031	6	Vehicle	No	2	2	Tumor
CTN031 d6 Tumor K14-12_AA02_02.zvi.tif	CTN031	6	Vehicle	No	0	0	Tumor
CTN031 d6 Tumor K14-12_AA02_03.zvi.tif	CTN031	6	Vehicle	No	0	0	Tumor
CTN031 d6 Tumor K14-12_AA02_04.zvi.tif	CTN031	6	Vehicle	No	0	0	Tumor
CTN031 d6 Tumor K14-12_AA02_05.zvi.tif	CTN031	6	Vehicle	No	d	d	Tumor
CTN032 d0 Tumor K14-04_Position(27).zvi.tif	CTN032	0	Vehicle	No	0	0	Tumor
CTN032 d0 Tumor K14-04_Position(29).zvi.tif	CTN032	0	Vehicle	No	0	0	Tumor
CTN032 d0 Tumor K14-04_Position(30).zvi.tif	CTN032	0	Vehicle	No	0	0	Tumor
CTN032 d0 Tumor K14-04_Position(31).zvi.tif	CTN032	0	Vehicle	No	0	0	Tumor
CTN032 d0Tumor K14-04_Position(28).zvi.tif	CTN032	0	Vehicle	No	0	0	Tumor
CTN033 d0 Tumor K14-05_Position(32).zvi.tif	CTN033	0	Vehicle	No	0	0	Tumor
CTN033 d0 Tumor K14-05_Position(33).zvi.tif	CTN033	0	Vehicle	No	0	0	Tumor
CTN033 d0 Tumor K14-05_Position(34).zvi.tif	CTN033	0	Vehicle	No	0	0	Tumor
CTN033 d0 Tumor K14-05_Position(35).zvi.tif	CTN033	0	Vehicle	No	0	1	Tumor
CTN033 d0 Tumor K14-05_Position(36).zvi.tif	CTN033	0	Vehicle	No	0	0	Tumor
CTN033 d0 Tumor K14-05_Position(37).zvi.tif	CTN033	0	Vehicle	No	b	b	Tumor
CTN033 d0 Tumor K14-05_Position(38).zvi.tif	CTN033	0	Vehicle	No	b	b	Tumor
CTN033 d0 Tumor K14-05_Position(39).zvi.tif	CTN033	0	Vehicle	No	0	0	Tumor
CTN033 d0 Tumor K14-05_Position(41).zvi.tif	CTN033	0	Vehicle	No	0	0	Tumor
CTN033 d0 Tumor K14-05_Position(42).zvi.tif	CTN033	0	Vehicle	No	0	0	Tumor
CTN033 d0 Tumor K14-05_Position(43).zvi.tif	CTN033	0	Vehicle	No	0	0	Tumor
CTN033 d0 Tumor K14-05_Position(44).zvi.tif	CTN033	0	Vehicle	No	0	1	Tumor
CTN033 d0 Tumor K14-05_Position(45).zvi.tif	CTN033	0	Vehicle	No	0	0	Tumor
CTN033 d0 Tumor K14-05_Position(46).zvi.tif	CTN033	0	Vehicle	No	0	0	Tumor
CTN033 d0 Tumor K14-05_Position(47).zvi.tif	CTN033	0	Vehicle	No	0	0	Tumor
CTN033 d6 tumor K14 wellc3,c4-03_AC03_01.zvi.tif	CTN033	6	Vehicle	No	0	0	Tumor
CTN033 d6 tumor K14 wellc3,c4-03_AC03_02.zvi.tif	CTN033	6	Vehicle	No	0	0	Tumor
CTN033 d6 tumor K14 wellc3,c4-03_AC03_03.zvi.tif	CTN033	6	Vehicle	No	1	0	Tumor
CTN033 d6 tumor K14 wellc3,c4-03_AC03_04.zvi.tif	CTN033	6	Vehicle	No	0	0	Tumor
CTN033 d6 tumor K14 wellc3,c4-03_AC03_05.zvi.tif	CTN033	6	Vehicle	No	0	0	Tumor
CTN033 d6 tumor K14 wellc3,c4-03_AC03_06.zvi.tif	CTN033	6	Vehicle	No	0	0	Tumor
CTN033 d6 tumor K14 wellc3,c4-03_AC03_07.zvi.tif	CTN033	6	Vehicle	No	d	d	Tumor
CTN033 d6 tumor K14 wellc3,c4-03_AC03_08.zvi.tif	CTN033	6	Vehicle	No	0	0	Tumor
CTN033 d6 tumor K14 wellc3,c4-03_AC03_09.zvi.tif	CTN033	6	Vehicle	No	0	0	Tumor
CTN033 d6 tumor K14 wellc3,c4-03_AC03_10.zvi.tif	CTN033	6	Vehicle	No	0	0	Tumor
CTN033 d6 tumor K14 wellc3,c4-03_AC03_11.zvi.tif	CTN033	6	Vehicle	No	0	0	Tumor
CTN033 d6 tumor K14 wellc3,c4-03_AC03_12.zvi.tif	CTN033	6	Vehicle	No	0	0	Tumor
CTN033 d6 tumor K14 wellc3,c4-03_AC03_13.zvi.tif	CTN033	6	Vehicle	No	0	0	Tumor
CTN033 d6 tumor K14 wellc3,c4-03_AC03_14.zvi.tif	CTN033	6	Vehicle	No	0	0	Tumor
CTN033 d6 tumor K14 wellc3,c4-03_AC03_15.zvi.tif	CTN033	6	Vehicle	No	0	0	Tumor
CTN033 d6 tumor K14 wellc3,c4-03_AC03_16.zvi.tif	CTN033	6	Vehicle	No	0	0	Tumor
CTN033 d6 tumor K14 wellc3,c4-03_AC03_17.zvi.tif	CTN033	6	Vehicle	No	0	0	Tumor
CTN033 d6 tumor K14 wellc3,c4-03_AC03_18.zvi.tif	CTN033	6	Vehicle	No	0	0	Tumor
CTN033 d6 tumor K14 wellc3,c4-03_AC04_01.zvi.tif	CTN033	6	Vehicle	No	0	0	Tumor
CTN033 d6 tumor K14 wellc3,c4-03_AC04_02.zvi.tif	CTN033	6	Vehicle	No	0	0	Tumor
CTN033 d6 tumor K14 wellc3,c4-03_AC04_03.zvi.tif	CTN033	6	Vehicle	No	0	0	Tumor
CTN033 d6 tumor K14 wellc3,c4-03_AC04_04.zvi.tif	CTN033	6	Vehicle	No	0	0	Tumor
CTN033 d6 tumor K14 wellc3,c4-03_AC04_05.zvi.tif	CTN033	6	Vehicle	No	d	d	Tumor
CTN033 d6 tumor K14 wellc3,c4-03_AC04_06.zvi.tif	CTN033	6	Vehicle	No	0	0	Tumor
CTN033 d6 tumor K14 wellc3,c4-03_AC04_08.zvi.tif	CTN033	6	Vehicle	No	0	0	Tumor
CTN033 d6 tumor K14 wellc3,c4-03_AC04_09.zvi.tif	CTN033	6	Vehicle	No	0	0	Tumor
CTN033 d6 tumor K14 wellc3,c4-03_AC04_10.zvi.tif	CTN033	6	Vehicle	No	1	0	Tumor
CTN033 d6 tumor K14 wellc3,c4-03_AC04_11.zvi.tif	CTN033	6	Vehicle	No	0	0	Tumor
CTN033 d6 tumor K14 wellc3,c4-03_AC04_12.zvi.tif	CTN033	6	Vehicle	No	0	0	Tumor
CTN036 d6 Tumor K14, SMA, Phal wellb3-02_AB03_01.zvi.tif	CTN036	6	Vehicle	No	0	0	Tumor
CTN036 d6 Tumor K14, SMA, Phal wellb3-02_AB03_02.zvi.tif	CTN036	6	Vehicle	No	0	0	Tumor
CTN036 d6 Tumor K14, SMA, Phal wellb3-02_AB03_03.zvi.tif	CTN036	6	Vehicle	No	0	0	Tumor
CTN036 d6 Tumor K14, SMA, Phal wellb3-02_AB03_04.zvi.tif	CTN036	6	Vehicle	No	0	1	Tumor
CTN036 d6 Tumor K14, SMA, Phal wellb3-02_AB03_05.zvi.tif	CTN036	6	Vehicle	No	1	0	Tumor
CTN036 d6 Tumor K14, SMA, Phal wellb3-02_AB03_06.zvi.tif	CTN036	6	Vehicle	No	1	0	Tumor
CTN036 d6 Tumor K14, SMA, Phal wellb3-02_AB03_07.zvi.tif	CTN036	6	Vehicle	No	2	0	Tumor
CTN036 d6 Tumor K14, SMA, Phal wellb3-02_AB03_08.zvi.tif	CTN036	6	Vehicle	No	3	3	Tumor
CTN036 d6 Tumor K14, SMA, Phal wellb3-02_AB03_09.zvi.tif	CTN036	6	Vehicle	No	1	0	Tumor
CTN036 d6 Tumor K14, SMA, Phal wellb3-02_AB03_10.zvi.tif	CTN036	6	Vehicle	No	0	0	Tumor
CTN036 d6 Tumor K14, SMA, Phal wellb3-02_AB03_11.zvi.tif	CTN036	6	Vehicle	No	2	1	Tumor
CTN036 d6 Tumor K14, SMA, Phal wellb3-02_AB03_12.zvi.tif	CTN036	6	Vehicle	No	1	0	Tumor
CTN036 d6 Tumor K14, SMA, Phal wellb3-02_AB03_14.zvi.tif	CTN036	6	Vehicle	No	2	3	Tumor
CTN036 d6 Tumor K14, SMA, Phal wellb3-02_AB03_17.zvi.tif	CTN036	6	Vehicle	No	0	0	Tumor
CTN036 d6 Tumor K14, SMA, Phal wellb3-02_AB03_18.zvi.tif	CTN036	6	Vehicle	No	2	0	Tumor
CTN036 d6 Tumor K14, SMA, Phal wellb3-02_AB03_19.zvi.tif	CTN036	6	Vehicle	No	1	0	Tumor
CTN036 d6 Tumor K14, SMA, Phal wellb3-02_AB03_20.zvi.tif	CTN036	6	Vehicle	No	1	1	Tumor
CTN036 d6 Tumor K14, SMA, Phal wellb3-02_AB03_21.zvi.tif	CTN036	6	Vehicle	No	b	b	Tumor
CTN036 d6 Tumor K14, SMA, Phal wellb3-02_AB03_22.zvi.tif	CTN036	6	Vehicle	No	0	0	Tumor
CTN036 d6 Tumor K14, SMA, Phal wellb3-02_AB03_23.zvi.tif	CTN036	6	Vehicle	No	1	1	Tumor
CTN036 d6 Tumor K14, SMA, Phal wellb3-02_AB03_24.zvi.tif	CTN036	6	Vehicle	No	0	0	Tumor
CTN036 d6 Tumor K14, SMA, Phal wellb3-02_AB03_25.zvi.tif	CTN036	6	Vehicle	No	0	0	Tumor
CTN036 d6 Tumor K14, SMA, Phal wellb3-02_AB03_26.zvi.tif	CTN036	6	Vehicle	No	b	b	Tumor
CTN036 d6 Tumor K14, SMA, Phal wellb3-02_AB03_27.zvi.tif	CTN036	6	Vehicle	No	3	3	Tumor
CTN036 d6 Tumor K14, SMA, Phal wellb3-02_AB03_33.zvi.tif	CTN036	6	Vehicle	No	1	1	Tumor
CTN036 d6 Tumor K14, SMA, Phal wellb3-02_AB03_34.zvi.tif	CTN036	6	Vehicle	No	0	1	Tumor
CTN036 d6 Tumor K14, SMA, Phal wellb3-02_AB03_36.zvi.tif	CTN036	6	Vehicle	No	0	0	Tumor
CTN036 d6 Tumor K14, SMA, Phal wellb3-02_AB03_37.zvi.tif	CTN036	6	Vehicle	No	3	2	Tumor
CTN036 d6 Tumor K14, SMA, Phal wellb3-02_AB03_38.zvi.tif	CTN036	6	Vehicle	No	0	0	Tumor
CTN036 d6 Tumor K14, SMA, Phal wellb3-02_AB03_39.zvi.tif	CTN036	6	Vehicle	No	0	0	Tumor
CTN036 d6 Tumor K14, SMA, Phal wellb3-02_AB03_40.zvi.tif	CTN036	6	Vehicle	No	2	1	Tumor
CTN036 d6 Tumor K14, SMA, Phal wellb3-02_AB03_42.zvi.tif	CTN036	6	Vehicle	No	3	3	Tumor
CTN036 d6 Tumor K14, SMA, Phal wellb3-02_AB03_47.zvi.tif	CTN036	6	Vehicle	No	b	b	Tumor
CTN036 d6 Tumor K14, SMA, Phal wellb3-02_AB03_48.zvi.tif	CTN036	6	Vehicle	No	0	0	Tumor
CTN036 d6 Tumor K14, SMA, Phal wellb3-02_AB03_49.zvi.tif	CTN036	6	Vehicle	No	1	0	Tumor
CTN036 d6 Tumor K14, SMA, Phal wellb3-02_AB03_53.zvi.tif	CTN036	6	Vehicle	No	1	2	Tumor
CTN037 d0 Tumor-17_Position(118).tif_Files.tif	CTN037	0	Vehicle	No	0	0	Tumor
CTN037 d0 Tumor-17_Position(119).tif_Files.tif	CTN037	0	Vehicle	No	0	0	Tumor
CTN037 d6 Tumor-13_Position(55).tif_Files.tif	CTN037	6	Vehicle	No	0	0	Tumor
CTN037 d6 Tumor-13_Position(56).tif_Files.tif	CTN037	6	Vehicle	No	0	0	Tumor
CTN037 d6 Tumor-13_Position(57).tif_Files.tif	CTN037	6	Vehicle	No	0	1	Tumor
CTN037 d6 Tumor-13_Position(58).tif_Files.tif	CTN037	6	Vehicle	No	0	0	Tumor
CTN037 d6 Tumor-13_Position(59).tif_Files.tif	CTN037	6	Vehicle	No	0	0	Tumor
CTN037 d6 Tumor-13_Position(60).tif_Files.tif	CTN037	6	Vehicle	No	1	0	Tumor
CTN037 d6 Tumor-13_Position(61).tif_Files.tif	CTN037	6	Vehicle	No	b	b	Tumor
CTN038 d0 Tumor-21_Position(172).tif_Files.tif	CTN038	0	Vehicle	No	0	0	Tumor
CTN038 d0 Tumor-21_Position(173).tif_Files.tif	CTN038	0	Vehicle	No	0	0	Tumor
CTN038 d0 Tumor-21_Position(174).tif_Files.tif	CTN038	0	Vehicle	No	0	0	Tumor
CTN038 d0 Tumor-21_Position(175).tif_Files.tif	CTN038	0	Vehicle	No	0	0	Tumor
CTN038 d6 Tumor-18_Position(120).tif_Files.tif	CTN038	6	Vehicle	No	0	0	Tumor
CTN038 d6 Tumor-18_Position(121).tif_Files.tif	CTN038	6	Vehicle	No	0	0	Tumor
CTN038 d6 Tumor-18_Position(122).tif_Files.tif	CTN038	6	Vehicle	No	1	2	Tumor
CTN038 d6 Tumor-18_Position(123).tif_Files.tif	CTN038	6	Vehicle	No	0	0	Tumor
CTN039 d0 Tumor-26_Position(267).tif_Files.tif	CTN039	0	Vehicle	No	0	0	Tumor
CTN039 d0 Tumor-26_Position(268).tif_Files.tif	CTN039	0	Vehicle	No	0	1	Tumor
CTN039 d0 Tumor-26_Position(269).tif_Files.tif	CTN039	0	Vehicle	No	0	1	Tumor
CTN039 d0 Tumor-26_Position(270).tif_Files.tif	CTN039	0	Vehicle	No	0	0	Tumor
CTN039 d0 Tumor-26_Position(271).tif_Files.tif	CTN039	0	Vehicle	No	0	0	Tumor
CTN039 d0 Tumor-26_Position(272).tif_Files.tif	CTN039	0	Vehicle	No	0	1	Tumor
CTN039 d0 Tumor-26_Position(273).tif_Files.tif	CTN039	0	Vehicle	No	0	1	Tumor
CTN039 d0 Tumor-26_Position(274).tif_Files.tif	CTN039	0	Vehicle	No	0	0	Tumor
CTN039 d0 Tumor-26_Position(275).tif_Files.tif	CTN039	0	Vehicle	No	0	0	Tumor
CTN039 d0 Tumor-26_Position(276).tif_Files.tif	CTN039	0	Vehicle	No	0	0	Tumor
CTN039 d0 Tumor-26_Position(277).tif_Files.tif	CTN039	0	Vehicle	No	0	1	Tumor
CTN039 d0 Tumor-26_Position(278).tif_Files.tif	CTN039	0	Vehicle	No	0	0	Tumor
CTN039 d0 Tumor-26_Position(279).tif_Files.tif	CTN039	0	Vehicle	No	0	1	Tumor
CTN039 d0 Tumor-26_Position(280).tif_Files.tif	CTN039	0	Vehicle	No	0	1	Tumor
CTN039 d0 Tumor-26_Position(281).tif_Files.tif	CTN039	0	Vehicle	No	0	0	Tumor
CTN039 d0 Tumor-26_Position(282).tif_Files.tif	CTN039	0	Vehicle	No	0	0	Tumor
CTN039 d0 Tumor-26_Position(283).tif_Files.tif	CTN039	0	Vehicle	No	0	0	Tumor
CTN039 d0 Tumor-26_Position(284).tif_Files.tif	CTN039	0	Vehicle	No	0	0	Tumor
CTN039 d0 Tumor-26_Position(285).tif_Files.tif	CTN039	0	Vehicle	No	0	0	Tumor
CTN039 d0 Tumor-26_Position(286).tif_Files.tif	CTN039	0	Vehicle	No	0	0	Tumor
CTN039 d0 Tumor-26_Position(287).tif_Files.tif	CTN039	0	Vehicle	No	0	0	Tumor
CTN039 d0 Tumor-26_Position(288).tif_Files.tif	CTN039	0	Vehicle	No	0	0	Tumor
CTN039 d0 Tumor-26_Position(289).tif_Files.tif	CTN039	0	Vehicle	No	0	0	Tumor
CTN039 d0 Tumor-26_Position(290).tif_Files.tif	CTN039	0	Vehicle	No	0	0	Tumor
CTN039 d6 Tumor-22_Position(176).tif_Files.tif	CTN039	6	Vehicle	No	b	3	Tumor
CTN039 d6 Tumor-22_Position(178).tif_Files.tif	CTN039	6	Vehicle	No	2	3	Tumor
CTN039 d6 Tumor-22_Position(180).tif_Files.tif	CTN039	6	Vehicle	No	b	2	Tumor
CTN039 d6 Tumor-22_Position(181).tif_Files.tif	CTN039	6	Vehicle	No	b	2	Tumor
CTN039 d6 Tumor-22_Position(182).tif_Files.tif	CTN039	6	Vehicle	No	b	2	Tumor
CTN039 d6 Tumor-22_Position(183).tif_Files.tif	CTN039	6	Vehicle	No	2	3	Tumor
CTN039 d6 Tumor-22_Position(186).tif_Files.tif	CTN039	6	Vehicle	No	b	3	Tumor
CTN039 d6 Tumor-22_Position(187).tif_Files.tif	CTN039	6	Vehicle	No	0	1	Tumor
CTN039 d6 Tumor-22_Position(188).tif_Files.tif	CTN039	6	Vehicle	No	b	3	Tumor
CTN039 d6 Tumor-22_Position(189).tif_Files.tif	CTN039	6	Vehicle	No	3	3	Tumor
CTN039 d6 Tumor-22_Position(190).tif_Files.tif	CTN039	6	Vehicle	No	0	3	Tumor
CTN040 d0 Tumor-02_Position(311).tif_Files.tif	CTN040	0	Vehicle	No	0	0	Tumor
CTN040 d0 Tumor-02_Position(312).tif_Files.tif	CTN040	0	Vehicle	No	0	0	Tumor
CTN040 d0 Tumor-02_Position(313).tif_Files.tif	CTN040	0	Vehicle	No	0	0	Tumor
CTN040 d0 Tumor-02_Position(314).tif_Files.tif	CTN040	0	Vehicle	No	0	0	Tumor
CTN040 d0 Tumor-02_Position(315).tif_Files.tif	CTN040	0	Vehicle	No	0	0	Tumor
CTN040 d0 Tumor-02_Position(316).tif_Files.tif	CTN040	0	Vehicle	No	0	0	Tumor
CTN040 d0 Tumor-02_Position(317).tif_Files.tif	CTN040	0	Vehicle	No	0	0	Tumor
CTN040 d0 Tumor-02_Position(318).tif_Files.tif	CTN040	0	Vehicle	No	0	0	Tumor
CTN040 d0 Tumor-02_Position(319).tif_Files.tif	CTN040	0	Vehicle	No	0	0	Tumor
CTN040 d0 Tumor-02_Position(321).tif_Files.tif	CTN040	0	Vehicle	No	0	0	Tumor
CTN040 d0 Tumor-02_Position(322).tif_Files.tif	CTN040	0	Vehicle	No	0	0	Tumor
CTN040 d0 Tumor-02_Position(323).tif_Files.tif	CTN040	0	Vehicle	No	0	0	Tumor
CTN040 d0 Tumor-02_Position(324).tif_Files.tif	CTN040	0	Vehicle	No	0	0	Tumor
CTN040 d0 Tumor-02_Position(325).tif_Files.tif	CTN040	0	Vehicle	No	0	0	Tumor
CTN040 d0 Tumor-02_Position(326).tif_Files.tif	CTN040	0	Vehicle	No	0	0	Tumor
CTN040 d0 Tumor-02_Position(327).tif_Files.tif	CTN040	0	Vehicle	No	0	0	Tumor
CTN040 d0 Tumor-02_Position(328).tif_Files.tif	CTN040	0	Vehicle	No	0	0	Tumor
CTN040 d0 Tumor-02_Position(329).tif_Files.tif	CTN040	0	Vehicle	No	0	0	Tumor
CTN040 d0 Tumor-02_Position(330).tif_Files.tif	CTN040	0	Vehicle	No	0	0	Tumor
CTN040 d0 Tumor-02_Position(331).tif_Files.tif	CTN040	0	Vehicle	No	0	0	Tumor
CTN040 d0 Tumor-02_Position(332).tif_Files.tif	CTN040	0	Vehicle	No	0	0	Tumor
CTN040 d0 Tumor-02_Position(333).tif_Files.tif	CTN040	0	Vehicle	No	0	0	Tumor
CTN040 d0 Tumor-02_Position(334).tif_Files.tif	CTN040	0	Vehicle	No	0	0	Tumor
CTN040 d0 Tumor-02_Position(335).tif_Files.tif	CTN040	0	Vehicle	No	0	0	Tumor
CTN040 d0 Tumor-02_Position(336).tif_Files.tif	CTN040	0	Vehicle	No	0	0	Tumor
CTN040 d6 Tumor-01_Position(291).tif_Files.tif	CTN040	6	Vehicle	No	b	b	Tumor
CTN040 d6 Tumor-01_Position(292).tif_Files.tif	CTN040	6	Vehicle	No	0	0	Tumor
CTN040 d6 Tumor-01_Position(293).tif_Files.tif	CTN040	6	Vehicle	No	1	0	Tumor
CTN040 d6 Tumor-01_Position(294).tif_Files.tif	CTN040	6	Vehicle	No	b	b	Tumor
CTN040 d6 Tumor-01_Position(295).tif_Files.tif	CTN040	6	Vehicle	No	b	b	Tumor
CTN040 d6 Tumor-01_Position(296).tif_Files.tif	CTN040	6	Vehicle	No	0	0	Tumor
CTN040 d6 Tumor-01_Position(298).tif_Files.tif	CTN040	6	Vehicle	No	0	0	Tumor
CTN040 d6 Tumor-01_Position(299).tif_Files.tif	CTN040	6	Vehicle	No	b	b	Tumor
CTN040 d6 Tumor-01_Position(300).tif_Files.tif	CTN040	6	Vehicle	No	b	b	Tumor
CTN040 d6 Tumor-01_Position(301).tif_Files.tif	CTN040	6	Vehicle	No	0	0	Tumor
CTN040 d6 Tumor-01_Position(302).tif_Files.tif	CTN040	6	Vehicle	No	b	b	Tumor
CTN040 d6 Tumor-01_Position(303).tif_Files.tif	CTN040	6	Vehicle	No	0	0	Tumor
CTN040 d6 Tumor-01_Position(304).tif_Files.tif	CTN040	6	Vehicle	No	0	0	Tumor
CTN040 d6 Tumor-01_Position(305).tif_Files.tif	CTN040	6	Vehicle	No	b	b	Tumor
CTN040 d6 Tumor-01_Position(306).tif_Files.tif	CTN040	6	Vehicle	No	0	0	Tumor
CTN040 d6 Tumor-01_Position(307).tif_Files.tif	CTN040	6	Vehicle	No	0	0	Tumor
CTN040 d6 Tumor-01_Position(308).tif_Files.tif	CTN040	6	Vehicle	No	0	0	Tumor
CTN040 d6 Tumor-01_Position(309).tif_Files.tif	CTN040	6	Vehicle	No	0	0	Tumor
CTN040 d6 Tumor-01_Position(310).tif_Files.tif	CTN040	6	Vehicle	No	0	0	Tumor
CTN041 d6 Tumor-03_Position(337).tif_Files.tif	CTN041	6	Vehicle	No	b	b	Tumor
CTN041 d6 Tumor-03_Position(338).tif_Files.tif	CTN041	6	Vehicle	No	d	d	Tumor
CTN041 d6 Tumor-03_Position(339).tif_Files.tif	CTN041	6	Vehicle	No	b	b	Tumor
CTN041 d6 Tumor-03_Position(340).tif_Files.tif	CTN041	6	Vehicle	No	b	b	Tumor
CTN041 d6 Tumor-03_Position(341).tif_Files.tif	CTN041	6	Vehicle	No	0	0	Tumor
CTN041 d6 Tumor-03_Position(342).tif_Files.tif	CTN041	6	Vehicle	No	b	b	Tumor
CTN041 d6 Tumor-03_Position(343).tif_Files.tif	CTN041	6	Vehicle	No	d	d	Tumor
CTN041 d6 Tumor-03_Position(344).tif_Files.tif	CTN041	6	Vehicle	No	0	0	Tumor
CTN041 d6 Tumor-03_Position(345).tif_Files.tif	CTN041	6	Vehicle	No	b	b	Tumor
CTN041 d6 Tumor-03_Position(346).tif_Files.tif	CTN041	6	Vehicle	No	b	b	Tumor
CTN041 d6 Tumor-03_Position(347).tif_Files.tif	CTN041	6	Vehicle	No	b	b	Tumor
CTN041 d6 Tumor-03_Position(348).tif_Files.tif	CTN041	6	Vehicle	No	b	b	Tumor
CTN041 d6 Tumor-03_Position(349).tif_Files.tif	CTN041	6	Vehicle	No	b	b	Tumor
CTN041 d6 Tumor-03_Position(350).tif_Files.tif	CTN041	6	Vehicle	No	b	b	Tumor
CTN041 d6 Tumor-03_Position(351).tif_Files.tif	CTN041	6	Vehicle	No	b	b	Tumor
CTN041 d6 Tumor-03_Position(352).tif_Files.tif	CTN041	6	Vehicle	No	b	b	Tumor
CTN041 d6 Tumor-03_Position(353).tif_Files.tif	CTN041	6	Vehicle	No	b	b	Tumor
CTN041 d6 Tumor-03_Position(354).tif_Files.tif	CTN041	6	Vehicle	No	b	b	Tumor
CTN041 d6 Tumor-03_Position(355).tif_Files.tif	CTN041	6	Vehicle	No	0	0	Tumor
CTN041 d6 Tumor-03_Position(356).tif_Files.tif	CTN041	6	Vehicle	No	b	b	Tumor
CTN041 d6 Tumor-03_Position(357).tif_Files.tif	CTN041	6	Vehicle	No	b	b	Tumor
CTN041 d6 Tumor-03_Position(358).tif_Files.tif	CTN041	6	Vehicle	No	0	0	Tumor
CTN041 d6 Tumor-03_Position(359).tif_Files.tif	CTN041	6	Vehicle	No	b	b	Tumor
CTN041 d6 Tumor-03_Position(360).tif_Files.tif	CTN041	6	Vehicle	No	b	b	Tumor
CTN041 d6 Tumor-03_Position(361).tif_Files.tif	CTN041	6	Vehicle	No	0	0	Tumor
CTN041 d6 Tumor-03_Position(362).tif_Files.tif	CTN041	6	Vehicle	No	0	0	Tumor
CTN041 d6 Tumor-03_Position(363).tif_Files.tif	CTN041	6	Vehicle	No	1	0	Tumor
CTN041 d6 Tumor-03_Position(364).tif_Files.tif	CTN041	6	Vehicle	No	b	b	Tumor
CTN041 d6 Tumor-03_Position(365).tif_Files.tif	CTN041	6	Vehicle	No	b	b	Tumor
CTN041 d6 Tumor-03_Position(366).tif_Files.tif	CTN041	6	Vehicle	No	0	0	Tumor
CTN041 d6 Tumor-03_Position(367).tif_Files.tif	CTN041	6	Vehicle	No	0	0	Tumor
CTN041 d6 Tumor-03_Position(368).tif_Files.tif	CTN041	6	Vehicle	No	0	0	Tumor
CTN041 d6 Tumor-03_Position(369).tif_Files.tif	CTN041	6	Vehicle	No	0	0	Tumor
CTN041 d6 Tumor-03_Position(370).tif_Files.tif	CTN041	6	Vehicle	No	b	b	Tumor
CTN024 d6 Tumor-01_AC01_01.tif_Files.tif	CTN024	6	Vehicle	NA	0	3	Tumor
CTN024 d6 Tumor-01_AC01_02.tif_Files.tif	CTN024	6	Vehicle	NA	1	1	Tumor
CTN024 d6 Tumor-01_AC01_03.tif_Files.tif	CTN024	6	Vehicle	NA	2	3	Tumor
CTN024 d6 Tumor-01_AC01_04.tif_Files.tif	CTN024	6	Vehicle	NA	0	3	Tumor
CTN024 d6 Tumor-01_AC01_05.tif_Files.tif	CTN024	6	Vehicle	NA	1	2	Tumor
CTN024 d6 Tumor-01_AC01_06.tif_Files.tif	CTN024	6	Vehicle	NA	0	3	Tumor
CTN024 d6 Tumor-01_AC01_07.tif_Files.tif	CTN024	6	Vehicle	NA	2	3	Tumor
CTN024 d6 Tumor-01_AC01_08.tif_Files.tif	CTN024	6	Vehicle	NA	3	3	Tumor
CTN024 d6 Tumor-01_AC01_09.tif_Files.tif	CTN024	6	Vehicle	NA	2	2	Tumor
CTN024 d6 Tumor-01_AC01_10.tif_Files.tif	CTN024	6	Vehicle	NA	1	3	Tumor
CTN024 d6 Tumor-01_AC01_11.tif_Files.tif	CTN024	6	Vehicle	NA	1	3	Tumor
CTN024 d6 Tumor-01_AC01_12.tif_Files.tif	CTN024	6	Vehicle	NA	0	3	Tumor
CTN024 d6 Tumor-01_AC01_13.tif_Files.tif	CTN024	6	Vehicle	NA	3	3	Tumor
CTn042 d0 K14-03_Position(215).zvi.tif	CTN042	0	Vehicle	NA	0	0	Tumor
CTn042 d0 K14-03_Position(216).zvi.tif	CTN042	0	Vehicle	NA	0	0	Tumor
CTn042 d0 K14-03_Position(217).zvi.tif	CTN042	0	Vehicle	NA	0	0	Tumor
CTn042 d0 K14-03_Position(218).zvi.tif	CTN042	0	Vehicle	NA	0	0	Tumor
CTn042 d0 K14-03_Position(219).zvi.tif	CTN042	0	Vehicle	NA	0	0	Tumor
CTn042 d0 K14-03_Position(220).zvi.tif	CTN042	0	Vehicle	NA	0	0	Tumor
CTn042 d0 K14-03_Position(221).zvi.tif	CTN042	0	Vehicle	NA	0	0	Tumor
CTn042 d0 K14-03_Position(222).zvi.tif	CTN042	0	Vehicle	NA	0	0	Tumor
CTn042 d0 K14-03_Position(223).zvi.tif	CTN042	0	Vehicle	NA	0	0	Tumor
CTn042 d0 K14-03_Position(224).zvi.tif	CTN042	0	Vehicle	NA	0	0	Tumor
CTn042 d0 K14-03_Position(225).zvi.tif	CTN042	0	Vehicle	NA	0	0	Tumor
CTn042 d0 K14-03_Position(226).zvi.tif	CTN042	0	Vehicle	NA	0	1	Tumor
CTn042 d6 K14-02_Position(173).zvi.tif	CTN042	6	Vehicle	NA	2	0	Tumor
CTn042 d6 K14-02_Position(174).zvi.tif	CTN042	6	Vehicle	NA	3	2	Tumor
CTn042 d6 K14-02_Position(175).zvi.tif	CTN042	6	Vehicle	NA	1	1	Tumor
CTn042 d6 K14-02_Position(176).zvi.tif	CTN042	6	Vehicle	NA	0	0	Tumor
CTn042 d6 K14-02_Position(177).zvi.tif	CTN042	6	Vehicle	NA	0	0	Tumor
CTn042 d6 K14-02_Position(178).zvi.tif	CTN042	6	Vehicle	NA	0	0	Tumor
CTn042 d6 K14-02_Position(179).zvi.tif	CTN042	6	Vehicle	NA	0	0	Tumor
CTn042 d6 K14-02_Position(180).zvi.tif	CTN042	6	Vehicle	NA	2	2	Tumor
CTn042 d6 K14-02_Position(181).zvi.tif	CTN042	6	Vehicle	NA	3	2	Tumor
CTn042 d6 K14-02_Position(182).zvi.tif	CTN042	6	Vehicle	NA	0	0	Tumor
CTn042 d6 K14-02_Position(183).zvi.tif	CTN042	6	Vehicle	NA	3	2	Tumor
CTn042 d6 K14-02_Position(184).zvi.tif	CTN042	6	Vehicle	NA	0	0	Tumor
CTn042 d6 K14-02_Position(185).zvi.tif	CTN042	6	Vehicle	NA	0	0	Tumor
CTn042 d6 K14-02_Position(186).zvi.tif	CTN042	6	Vehicle	NA	0	0	Tumor
CTn042 d6 K14-02_Position(187).zvi.tif	CTN042	6	Vehicle	NA	0	0	Tumor
CTn042 d6 K14-02_Position(188).zvi.tif	CTN042	6	Vehicle	NA	0	0	Tumor
CTn042 d6 K14-02_Position(189).zvi.tif	CTN042	6	Vehicle	NA	0	0	Tumor
CTn042 d6 K14-02_Position(190).zvi.tif	CTN042	6	Vehicle	NA	0	0	Tumor
CTn042 d6 K14-02_Position(191).zvi.tif	CTN042	6	Vehicle	NA	0	0	Tumor
CTn042 d6 K14-02_Position(192).zvi.tif	CTN042	6	Vehicle	NA	0	0	Tumor
CTn042 d6 K14-02_Position(193).zvi.tif	CTN042	6	Vehicle	NA	0	0	Tumor
CTn042 d6 K14-02_Position(194).zvi.tif	CTN042	6	Vehicle	NA	0	0	Tumor
CTn042 d6 K14-02_Position(195).zvi.tif	CTN042	6	Vehicle	NA	1	2	Tumor
CTn042 d6 K14-02_Position(196).zvi.tif	CTN042	6	Vehicle	NA	2	1	Tumor
CTn042 d6 K14-02_Position(197).zvi.tif	CTN042	6	Vehicle	NA	0	1	Tumor
CTn042 d6 K14-02_Position(198).zvi.tif	CTN042	6	Vehicle	NA	0	1	Tumor
CTn042 d6 K14-02_Position(200).zvi.tif	CTN042	6	Vehicle	NA	0	0	Tumor
CTn042 d6 K14-02_Position(201).zvi.tif	CTN042	6	Vehicle	NA	1	1	Tumor
CTn042 d6 K14-02_Position(202).zvi.tif	CTN042	6	Vehicle	NA	0	1	Tumor
CTn042 d6 K14-02_Position(203).zvi.tif	CTN042	6	Vehicle	NA	0	1	Tumor
CTn042 d6 K14-02_Position(204).zvi.tif	CTN042	6	Vehicle	NA	0	0	Tumor
CTn042 d6 K14-02_Position(205).zvi.tif	CTN042	6	Vehicle	NA	0	0	Tumor
CTn042 d6 K14-02_Position(206).zvi.tif	CTN042	6	Vehicle	NA	0	0	Tumor
CTn042 d6 K14-02_Position(207).zvi.tif	CTN042	6	Vehicle	NA	0	0	Tumor
CTn042 d6 K14-02_Position(208).zvi.tif	CTN042	6	Vehicle	NA	1	1	Tumor
CTn042 d6 K14-02_Position(209).zvi.tif	CTN042	6	Vehicle	NA	1	1	Tumor
CTn042 d6 K14-02_Position(210).zvi.tif	CTN042	6	Vehicle	NA	1	1	Tumor
CTn042 d6 K14-02_Position(211).zvi.tif	CTN042	6	Vehicle	NA	1	1	Tumor
CTn042 d6 K14-02_Position(212).zvi.tif	CTN042	6	Vehicle	NA	1	1	Tumor
CTn042 d6 K14-02_Position(213).zvi.tif	CTN042	6	Vehicle	NA	1	1	Tumor
CTn042 d6 K14-02_Position(214).zvi.tif	CTN042	6	Vehicle	NA	2	2	Tumor
CTn043 d0 K14 collagen-04_Position(227).zvi.tif	CTN043	0	Vehicle	NA	0	0	Tumor
CTn043 d0 K14 collagen-04_Position(228).zvi.tif	CTN043	0	Vehicle	NA	0	0	Tumor
CTn043 d0 K14 collagen-04_Position(229).zvi.tif	CTN043	0	Vehicle	NA	0	0	Tumor
CTn043 d0 K14 collagen-04_Position(230).zvi.tif	CTN043	0	Vehicle	NA	0	0	Tumor
CTn043 d0 K14 collagen-04_Position(231).zvi.tif	CTN043	0	Vehicle	NA	0	0	Tumor
CTn043 d0 K14 collagen-04_Position(232).zvi.tif	CTN043	0	Vehicle	NA	0	0	Tumor
CTn043 d0 K14 collagen-04_Position(233).zvi.tif	CTN043	0	Vehicle	NA	0	0	Tumor
CTn043 d0 K14 collagen-04_Position(234).zvi.tif	CTN043	0	Vehicle	NA	0	0	Tumor
CTn043 d0 K14 collagen-04_Position(235).zvi.tif	CTN043	0	Vehicle	NA	0	0	Tumor
CTn043 d0 K14 collagen-04_Position(236).zvi.tif	CTN043	0	Vehicle	NA	0	0	Tumor
CTn044 d0 NAT K14-11_Position(11).zvi.tif	CTN044	0	Vehicle	NA	0	0	NAT
CTn044 d0 NAT K14-11_Position(12).zvi.tif	CTN044	0	Vehicle	NA	0	1	NAT
CTn044 d0 NAT K14-11_Position(13).zvi.tif	CTN044	0	Vehicle	NA	0	1	NAT
CTn044 d0 NAT K14-11_Position(14).zvi.tif	CTN044	0	Vehicle	NA	0	0	NAT
CTn044 d0 NAT K14-11_Position(15).zvi.tif	CTN044	0	Vehicle	NA	0	0	NAT
CTn044 d0 NAT K14-11_Position(16).zvi.tif	CTN044	0	Vehicle	NA	0	0	NAT
CTn044 d0 NAT K14-11_Position(17).zvi.tif	CTN044	0	Vehicle	NA	0	2	NAT
CTn044 d0 NAT K14-11_Position(18).zvi.tif	CTN044	0	Vehicle	NA	0	1	NAT
CTn044 d0 NAT K14-11_Position(19).zvi.tif	CTN044	0	Vehicle	NA	0	1	NAT
CTn044 d0 NAT K14-11_Position(20).zvi.tif	CTN044	0	Vehicle	NA	0	0	NAT
CTn044 d0 NAT K14-11_Position(21).zvi.tif	CTN044	0	Vehicle	NA	0	1	NAT
CTn044 d0 Tumor K14-10_Position(1).zvi.tif	CTN044	0	Vehicle	NA	0	0	Tumor
CTn044 d0 Tumor K14-10_Position(2).zvi.tif	CTN044	0	Vehicle	NA	0	0	Tumor
CTn044 d0 Tumor K14-10_Position(3).zvi.tif	CTN044	0	Vehicle	NA	0	0	Tumor
CTn044 d6 NAT K14 -08_AB02_01.zvi.tif	CTN044	6	Vehicle	NA	0	0	NAT
CTn044 d6 NAT K14 -08_AB02_02.zvi.tif	CTN044	6	Vehicle	NA	0	2	NAT
CTn044 d6 NAT K14 -08_AB02_03.zvi.tif	CTN044	6	Vehicle	NA	0	0	NAT
CTn044 d6 NAT K14 -08_AB02_04.zvi.tif	CTN044	6	Vehicle	NA	0	0	NAT
CTn044 d6 NAT K14 -08_AB02_05.zvi.tif	CTN044	6	Vehicle	NA	0	1	NAT
CTn044 d6 NAT K14 -08_AB02_06.zvi.tif	CTN044	6	Vehicle	NA	0	0	NAT
CTn044 d6 NAT K14 -08_AB02_07.zvi.tif	CTN044	6	Vehicle	NA	0	0	NAT
CTn044 d6 NAT K14 -08_AB02_08.zvi.tif	CTN044	6	Vehicle	NA	0	0	NAT
CTn044 d6 NAT K14 -08_AB02_09.zvi.tif	CTN044	6	Vehicle	NA	0	1	NAT
CTn044 d6 NAT K14 -08_AB03_01.zvi.tif	CTN044	6	Vehicle	NA	0	1	NAT
CTn044 d6 NAT K14 -08_AB03_02.zvi.tif	CTN044	6	Vehicle	NA	0	1	NAT
CTn044 d6 NAT K14 -08_AB03_03.zvi.tif	CTN044	6	Vehicle	NA	0	0	NAT
CTn044 d6 NAT K14 -08_AB03_04.zvi.tif	CTN044	6	Vehicle	NA	0	0	NAT
CTn044 d6 NAT K14 -08_AB03_05.zvi.tif	CTN044	6	Vehicle	NA	0	0	NAT
CTn044 d6 NAT K14 -08_AB03_06.zvi.tif	CTN044	6	Vehicle	NA	0	2	NAT
CTn044 d6 NAT K14 -08_AB03_07.zvi.tif	CTN044	6	Vehicle	NA	0	0	NAT
CTn044 d6 NAT K14 -08_AB03_08.zvi.tif	CTN044	6	Vehicle	NA	0	0	NAT
CTn044 d6 NAT K14 -08_AB03_09.zvi.tif	CTN044	6	Vehicle	NA	0	0	NAT
CTn044 d6 NAT K14 -08_AB03_10.zvi.tif	CTN044	6	Vehicle	NA	0	0	NAT
CTn044 d6 NAT K14 -08_AB03_11.zvi.tif	CTN044	6	Vehicle	NA	0	1	NAT
CTn044 d6 NAT K14 -08_AB03_12.zvi.tif	CTN044	6	Vehicle	NA	0	1	NAT
CTn044 d6 NAT K14 -08_AB03_13.zvi.tif	CTN044	6	Vehicle	NA	0	0	NAT
CTn044 d6 NAT K14 -08_AB03_14.zvi.tif	CTN044	6	Vehicle	NA	0	1	NAT
CTn044 d6 NAT K14 -08_AB03_15.zvi.tif	CTN044	6	Vehicle	NA	0	1	NAT
CTn044 d6 NAT K14 -08_AB03_16.zvi.tif	CTN044	6	Vehicle	NA	0	1	NAT
CTn044 d6 NAT K14 -08_AB03_17.zvi.tif	CTN044	6	Vehicle	NA	0	0	NAT
CTn044 d6 NAT K14 -08_AB03_18.zvi.tif	CTN044	6	Vehicle	NA	0	1	NAT
CTn044 d6 NAT K14 -08_AB03_19.zvi.tif	CTN044	6	Vehicle	NA	0	0	NAT
CTn044 d6 tumor K14 -07_AA03_01.zvi.tif	CTN044	6	Vehicle	NA	0	1	Tumor
CTn044 d6 tumor K14 -07_AA03_02.zvi.tif	CTN044	6	Vehicle	NA	0	1	Tumor
CTn044 d6 tumor K14 -07_AA03_03.zvi.tif	CTN044	6	Vehicle	NA	0	0	Tumor
CTn044 d6 tumor K14 -07_AA03_04.zvi.tif	CTN044	6	Vehicle	NA	0	2	Tumor
CTn044 d6 tumor K14 -07_AA03_05.zvi.tif	CTN044	6	Vehicle	NA	0	0	Tumor
CTn044 d6 tumor K14 -07_AA03_06.zvi.tif	CTN044	6	Vehicle	NA	0	1	Tumor
CTn044 d6 tumor K14 -07_AA03_07.zvi.tif	CTN044	6	Vehicle	NA	0	1	Tumor
CTn044 d6 tumor K14 -07_AA03_08.zvi.tif	CTN044	6	Vehicle	NA	0	2	Tumor
CTn044 d6 tumor K14 -07_AA03_09.zvi.tif	CTN044	6	Vehicle	NA	0	1	Tumor
CTn044 d6 tumor K14 -07_AA04_01.zvi.tif	CTN044	6	Vehicle	NA	0	0	Tumor
CTn044 d6 tumor K14 -07_AA04_02.zvi.tif	CTN044	6	Vehicle	NA	0	0	Tumor
CTn044 d6 tumor K14 -07_AA04_03.zvi.tif	CTN044	6	Vehicle	NA	0	2	Tumor
CTn044 d6 tumor K14 -07_AA04_04.zvi.tif	CTN044	6	Vehicle	NA	0	2	Tumor
CTn045 d0 NAT K14-14_Position(23).zvi.tif	CTN045	0	Vehicle	NA	0	0	NAT
CTn045 d0 NAT K14-14_Position(24).zvi.tif	CTN045	0	Vehicle	NA	0	1	NAT
CTn045 d0 NAT K14-14_Position(25).zvi.tif	CTN045	0	Vehicle	NA	0	0	NAT
CTn045 d0 NAT K14-14_Position(26).zvi.tif	CTN045	0	Vehicle	NA	0	0	NAT
CTn045 d0 NAT K14-14_Position(27).zvi.tif	CTN045	0	Vehicle	NA	0	0	NAT
CTn045 d0 NAT K14-14_Position(28).zvi.tif	CTN045	0	Vehicle	NA	0	0	NAT
CTn045 d0 NAT K14-14_Position(29).zvi.tif	CTN045	0	Vehicle	NA	0	0	NAT
CTn045 d0 NAT K14-14_Position(30).zvi.tif	CTN045	0	Vehicle	NA	0	0	NAT
CTn045 d0 NAT K14-14_Position(31).zvi.tif	CTN045	0	Vehicle	NA	0	1	NAT
CTn045 d0 NAT K14-14_Position(32).zvi.tif	CTN045	0	Vehicle	NA	0	0	NAT
CTn045 d0 NAT K14-14_Position(33).zvi.tif	CTN045	0	Vehicle	NA	0	0	NAT
CTn045 d0 NAT K14-14_Position(34).zvi.tif	CTN045	0	Vehicle	NA	0	0	NAT
CTn045 d0 NAT K14-14_Position(35).zvi.tif	CTN045	0	Vehicle	NA	0	1	NAT
CTn045 d0 NAT K14-14_Position(36).zvi.tif	CTN045	0	Vehicle	NA	0	0	NAT
CTn045 d0 NAT K14-14_Position(37).zvi.tif	CTN045	0	Vehicle	NA	0	1	NAT
CTn045 d0 Tumor K14-13_Position(22).zvi.tif	CTN045	0	Vehicle	NA	0	1	Tumor
CTn045 d6 NAT K14-18_AB03_02.zvi.tif	CTN045	6	Vehicle	NA	0	2	NAT
CTn045 d6 NAT K14-18_AB03_03.zvi.tif	CTN045	6	Vehicle	NA	0	1	NAT
CTn045 d6 NAT K14-18_AB03_04.zvi.tif	CTN045	6	Vehicle	NA	0	0	NAT
CTn045 d6 NAT K14-18_AB03_05.zvi.tif	CTN045	6	Vehicle	NA	0	1	NAT
CTn045 d6 NAT K14-18_AB03_06.zvi.tif	CTN045	6	Vehicle	NA	0	0	NAT
CTn045 d6 NAT K14-18_AB03_07.zvi.tif	CTN045	6	Vehicle	NA	0	0	NAT
CTn045 d6 NAT K14-18_AB03_08.zvi.tif	CTN045	6	Vehicle	NA	0	2	NAT
CTn045 d6 NAT K14-18_AB03_09.zvi.tif	CTN045	6	Vehicle	NA	0	0	NAT
CTn045 d6 NAT K14-18_AB03_10.zvi.tif	CTN045	6	Vehicle	NA	0	2	NAT
CTn045 d6 NAT K14-18_AB03_11.zvi.tif	CTN045	6	Vehicle	NA	0	1	NAT
CTn045 d6 NAT K14-18_AB03_12.zvi.tif	CTN045	6	Vehicle	NA	0	2	NAT
CTn045 d6 NAT K14-18_AB03_13.zvi.tif	CTN045	6	Vehicle	NA	0	0	NAT
CTn045 d6 NAT K14-18_AB03_14.zvi.tif	CTN045	6	Vehicle	NA	0	1	NAT
CTn045 d6 NAT K14-18_AB03_15.zvi.tif	CTN045	6	Vehicle	NA	0	1	NAT
CTn045 d6 NAT K14-18_AB03_16.zvi.tif	CTN045	6	Vehicle	NA	0	0	NAT
CTn045 d6 NAT K14-18_AB03_17.zvi.tif	CTN045	6	Vehicle	NA	0	2	NAT
CTn045 d6 NAT K14-18_AB03_18.zvi.tif	CTN045	6	Vehicle	NA	0	1	NAT
CTn045 d6 Tumor K14-17_AA03_01.zvi.tif	CTN045	6	Vehicle	NA	0	0	Tumor
CTn045 d6 Tumor K14-17_AA03_02.zvi.tif	CTN045	6	Vehicle	NA	0	1	Tumor
CTn045 d6 Tumor K14-17_AA04_01.zvi.tif	CTN045	6	Vehicle	NA	0	1	Tumor
CTn046 d0 Tumor K14-15_Position(38).zvi.tif	CTN046	0	Vehicle	NA	0	1	Tumor
CTn046 d0 Tumor K14-15_Position(39).zvi.tif	CTN046	0	Vehicle	NA	0	0	Tumor
CTn046 d0 Tumor K14-15_Position(40).zvi.tif	CTN046	0	Vehicle	NA	0	0	Tumor
CTn046 d0 Tumor K14-15_Position(41).zvi.tif	CTN046	0	Vehicle	NA	0	1	Tumor
CTn046 d0 Tumor K14-15_Position(42).zvi.tif	CTN046	0	Vehicle	NA	0	0	Tumor
CTn046 d0 Tumor K14-15_Position(43).zvi.tif	CTN046	0	Vehicle	NA	0	1	Tumor
CTn046 d0 Tumor K14-15_Position(44).zvi.tif	CTN046	0	Vehicle	NA	0	0	Tumor
CTn046 d0 Tumor K14-15_Position(45).zvi.tif	CTN046	0	Vehicle	NA	0	0	Tumor
CTn046 d6 Tumor K14-16_Position(46).zvi.tif	CTN046	6	Vehicle	NA	2	1	Tumor
CTn046 d6 Tumor K14-16_Position(47).zvi.tif	CTN046	6	Vehicle	NA	0	0	Tumor
CTn046 d6 Tumor K14-16_Position(48).zvi.tif	CTN046	6	Vehicle	NA	0	0	Tumor
CTn046 d6 Tumor K14-16_Position(49).zvi.tif	CTN046	6	Vehicle	NA	0	0	Tumor
CTn046 d6 Tumor K14-16_Position(50).zvi.tif	CTN046	6	Vehicle	NA	0	1	Tumor
CTn046 d6 Tumor K14-16_Position(51).zvi.tif	CTN046	6	Vehicle	NA	0	0	Tumor
CTn046 d6 Tumor K14-16_Position(52).zvi.tif	CTN046	6	Vehicle	NA	0	1	Tumor
CTn046 d6 Tumor K14-16_Position(53).zvi.tif	CTN046	6	Vehicle	NA	0	1	Tumor
CTn046 d6 Tumor K14-16_Position(54).zvi.tif	CTN046	6	Vehicle	NA	0	1	Tumor
CTn046 d6 Tumor K14-16_Position(55).zvi.tif	CTN046	6	Vehicle	NA	0	1	Tumor
CTn046 d6 Tumor K14-16_Position(56).zvi.tif	CTN046	6	Vehicle	NA	0	1	Tumor
CTn046 d6 Tumor K14-16_Position(57).zvi.tif	CTN046	6	Vehicle	NA	0	1	Tumor
CTn046 d6 Tumor K14-16_Position(58).zvi.tif	CTN046	6	Vehicle	NA	0	1	Tumor
CTn046 d6 Tumor K14-16_Position(59).zvi.tif	CTN046	6	Vehicle	NA	0	1	Tumor
CTn046 d6 Tumor K14-16_Position(60).zvi.tif	CTN046	6	Vehicle	NA	0	1	Tumor
CTn046 d6 Tumor K14-16_Position(61).zvi.tif	CTN046	6	Vehicle	NA	0	1	Tumor
CTn046 d6 Tumor K14-16_Position(62).zvi.tif	CTN046	6	Vehicle	NA	0	0	Tumor
CTn046 d6 Tumor K14-16_Position(63).zvi.tif	CTN046	6	Vehicle	NA	0	1	Tumor
CTn046 d6 Tumor K14-16_Position(64).zvi.tif	CTN046	6	Vehicle	NA	0	0	Tumor
CTn046 d6 Tumor K14-16_Position(65).zvi.tif	CTN046	6	Vehicle	NA	0	0	Tumor
CTN047 d0 NAT-023_Position(13).tif_Files.tif	CTN047	0	Vehicle	NA	0	1	NAT
CTN047 d0 NAT-023_Position(14).tif_Files.tif	CTN047	0	Vehicle	NA	0	0	NAT
CTN047 d0 NAT-023_Position(15).tif_Files.tif	CTN047	0	Vehicle	NA	0	0	NAT
CTN047 d0 NAT-023_Position(16).tif_Files.tif	CTN047	0	Vehicle	NA	0	0	NAT
CTN047 d0 NAT-023_Position(17).tif_Files.tif	CTN047	0	Vehicle	NA	0	0	NAT
CTN047 d0 NAT-023_Position(18).tif_Files.tif	CTN047	0	Vehicle	NA	0	0	NAT
CTN047 d0 NAT-023_Position(19).tif_Files.tif	CTN047	0	Vehicle	NA	0	1	NAT
CTN047 d0 NAT-023_Position(20).tif_Files.tif	CTN047	0	Vehicle	NA	0	0	NAT
CTN047 d0 NAT-023_Position(21).tif_Files.tif	CTN047	0	Vehicle	NA	0	0	NAT
CTN047 d0 NAT-023_Position(22).tif_Files.tif	CTN047	0	Vehicle	NA	0	0	NAT
CTN047 d0 NAT-023_Position(23).tif_Files.tif	CTN047	0	Vehicle	NA	0	1	NAT
CTN047 d0 NAT-023_Position(24).tif_Files.tif	CTN047	0	Vehicle	NA	0	1	NAT
CTN047 d0 NAT-023_Position(25).tif_Files.tif	CTN047	0	Vehicle	NA	0	1	NAT
CTN047 d0 NAT-023_Position(26).tif_Files.tif	CTN047	0	Vehicle	NA	0	0	NAT
CTN047 d0 NAT-023_Position(27).tif_Files.tif	CTN047	0	Vehicle	NA	0	0	NAT
CTN047 d0 NAT-023_Position(28).tif_Files.tif	CTN047	0	Vehicle	NA	0	1	NAT
CTN047 d0 NAT-023_Position(29).tif_Files.tif	CTN047	0	Vehicle	NA	0	0	NAT
CTN047 d0 NAT-023_Position(30).tif_Files.tif	CTN047	0	Vehicle	NA	0	0	NAT
CTN047 d0 NAT-023_Position(31).tif_Files.tif	CTN047	0	Vehicle	NA	0	1	NAT
CTN047 d0 NAT-023_Position(32).tif_Files.tif	CTN047	0	Vehicle	NA	0	0	NAT
CTN047 d0 NAT-023_Position(33).tif_Files.tif	CTN047	0	Vehicle	NA	0	0	NAT
CTN047 d0 NAT-023_Position(34).tif_Files.tif	CTN047	0	Vehicle	NA	0	0	NAT
CTN047 d0 NAT-023_Position(35).tif_Files.tif	CTN047	0	Vehicle	NA	0	1	NAT
CTN047 d0 NAT-023_Position(36).tif_Files.tif	CTN047	0	Vehicle	NA	0	0	NAT
CTN047 d0 Tumor-022_Position(1).tif_Files.tif	CTN047	0	Vehicle	NA	0	0	Tumor
CTN047 d0 Tumor-022_Position(2).tif_Files.tif	CTN047	0	Vehicle	NA	0	0	Tumor
CTN047 d0 Tumor-022_Position(3).tif_Files.tif	CTN047	0	Vehicle	NA	0	0	Tumor
CTN047 d0 Tumor-022_Position(4).tif_Files.tif	CTN047	0	Vehicle	NA	0	0	Tumor
CTN047 d0 Tumor-022_Position(5).tif_Files.tif	CTN047	0	Vehicle	NA	0	0	Tumor
CTN047 d0 Tumor-022_Position(6).tif_Files.tif	CTN047	0	Vehicle	NA	0	1	Tumor
CTN047 d0 Tumor-022_Position(7).tif_Files.tif	CTN047	0	Vehicle	NA	0	0	Tumor
CTN047 d0 Tumor-022_Position(8).tif_Files.tif	CTN047	0	Vehicle	NA	0	0	Tumor
CTN047 d0 Tumor-022_Position(9).tif_Files.tif	CTN047	0	Vehicle	NA	0	0	Tumor
CTN047 d0 Tumor-022_Position(10).tif_Files.tif	CTN047	0	Vehicle	NA	0	1	Tumor
CTN047 d0 Tumor-022_Position(11).tif_Files.tif	CTN047	0	Vehicle	NA	0	0	Tumor
CTN047 d6 NAT-025_Position(47).tif_Files.tif	CTN047	6	Vehicle	NA	0	1	NAT
CTN047 d6 NAT-025_Position(48).tif_Files.tif	CTN047	6	Vehicle	NA	1	1	NAT
CTN047 d6 NAT-025_Position(50).tif_Files.tif	CTN047	6	Vehicle	NA	1	1	NAT
CTN047 d6 NAT-025_Position(51).tif_Files.tif	CTN047	6	Vehicle	NA	1	1	NAT
CTN047 d6 NAT-025_Position(52).tif_Files.tif	CTN047	6	Vehicle	NA	1	1	NAT
CTN047 d6 NAT-025_Position(53).tif_Files.tif	CTN047	6	Vehicle	NA	0	1	NAT
CTN047 d6 NAT-025_Position(54).tif_Files.tif	CTN047	6	Vehicle	NA	b	b	NAT
CTN047 d6 NAT-025_Position(55).tif_Files.tif	CTN047	6	Vehicle	NA	0	1	NAT
CTN047 d6 NAT-025_Position(56).tif_Files.tif	CTN047	6	Vehicle	NA	0	1	NAT
CTN047 d6 NAT-025_Position(57).tif_Files.tif	CTN047	6	Vehicle	NA	0	1	NAT
CTN047 d6 NAT-025_Position(58).tif_Files.tif	CTN047	6	Vehicle	NA	0	1	NAT
CTN047 d6 NAT-025_Position(60).tif_Files.tif	CTN047	6	Vehicle	NA	0	1	NAT
CTN047 d6 NAT-025_Position(61).tif_Files.tif	CTN047	6	Vehicle	NA	0	0	NAT
CTN047 d6 NAT-025_Position(62).tif_Files.tif	CTN047	6	Vehicle	NA	0	0	NAT
CTN047 d6 NAT-025_Position(63).tif_Files.tif	CTN047	6	Vehicle	NA	0	0	NAT
CTN047 d6 NAT-025_Position(64).tif_Files.tif	CTN047	6	Vehicle	NA	0	0	NAT
CTN047 d6 NAT-025_Position(65).tif_Files.tif	CTN047	6	Vehicle	NA	0	1	NAT
CTN047 d6 Tumor-024_Position(37).tif_Files.tif	CTN047	6	Vehicle	NA	2	2	Tumor
CTN047 d6 Tumor-024_Position(38).tif_Files.tif	CTN047	6	Vehicle	NA	0	1	Tumor
CTN047 d6 Tumor-024_Position(39).tif_Files.tif	CTN047	6	Vehicle	NA	0	0	Tumor
CTN047 d6 Tumor-024_Position(40).tif_Files.tif	CTN047	6	Vehicle	NA	2	2	Tumor
CTN047 d6 Tumor-024_Position(41).tif_Files.tif	CTN047	6	Vehicle	NA	0	1	Tumor
CTN047 d6 Tumor-024_Position(42).tif_Files.tif	CTN047	6	Vehicle	NA	0	2	Tumor
CTN047 d6 Tumor-024_Position(43).tif_Files.tif	CTN047	6	Vehicle	NA	b	b	Tumor
CTN047 d6 Tumor-024_Position(44).tif_Files.tif	CTN047	6	Vehicle	NA	0	2	Tumor
CTN047 d6 Tumor-024_Position(45).tif_Files.tif	CTN047	6	Vehicle	NA	2	2	Tumor
CTN047 d6 Tumor-024_Position(46).tif_Files.tif	CTN047	6	Vehicle	NA	0	2	Tumor
CTN048 d0 Tumor-028_Position(89).tif_Files.tif	CTN048	0	Vehicle	NA	0	1	Tumor
CTN048 d0 Tumor-028_Position(90).tif_Files.tif	CTN048	0	Vehicle	NA	0	0	Tumor
CTN048 d0 Tumor-028_Position(91).tif_Files.tif	CTN048	0	Vehicle	NA	0	1	Tumor
CTN048 d0 Tumor-028_Position(92).tif_Files.tif	CTN048	0	Vehicle	NA	0	1	Tumor
CTN048 d0 Tumor-028_Position(93).tif_Files.tif	CTN048	0	Vehicle	NA	0	0	Tumor
CTN048 d0 Tumor-028_Position(94).tif_Files.tif	CTN048	0	Vehicle	NA	b	b	Tumor
CTN048 d0 Tumor-028_Position(95).tif_Files.tif	CTN048	0	Vehicle	NA	0	0	Tumor
CTN048 d0 Tumor-028_Position(96).tif_Files.tif	CTN048	0	Vehicle	NA	0	0	Tumor
CTN048 d6 Tumor-036_AB03_01.tif_Files.tif	CTN048	6	Vehicle	NA	1	0	Tumor
CTN048 d6 Tumor-036_AB03_02.tif_Files.tif	CTN048	6	Vehicle	NA	1	0	Tumor
CTN048 d6 Tumor-036_AB03_03.tif_Files.tif	CTN048	6	Vehicle	NA	2	1	Tumor
CTN048 d6 Tumor-036_AB03_04.tif_Files.tif	CTN048	6	Vehicle	NA	0	0	Tumor
CTN048 d6 Tumor-036_AB03_05.tif_Files.tif	CTN048	6	Vehicle	NA	1	0	Tumor
CTN048 d6 Tumor-036_AB03_06.tif_Files.tif	CTN048	6	Vehicle	NA	1	0	Tumor
CTN048 d6 Tumor-036_AB03_07.tif_Files.tif	CTN048	6	Vehicle	NA	0	0	Tumor
CTN048 d6 Tumor-036_AB03_08.tif_Files.tif	CTN048	6	Vehicle	NA	0	0	Tumor
CTN048 d6 Tumor-036_AB03_09.tif_Files.tif	CTN048	6	Vehicle	NA	1	0	Tumor
CTN048 d6 Tumor-036_AB03_10.tif_Files.tif	CTN048	6	Vehicle	NA	0	0	Tumor
CTN048 d6 Tumor-036_AB03_11.tif_Files.tif	CTN048	6	Vehicle	NA	1	0	Tumor
CTN048 d6 Tumor-036_AB03_12.tif_Files.tif	CTN048	6	Vehicle	NA	1	0	Tumor
CTN049 d0 Tumor-029_Position(97).tif_Files.tif	CTN049	0	Vehicle	NA	0	0	Tumor
CTN049 d0 Tumor-029_Position(98).tif_Files.tif	CTN049	0	Vehicle	NA	0	0	Tumor
CTN049 d0 Tumor-029_Position(99).tif_Files.tif	CTN049	0	Vehicle	NA	0	0	Tumor
CTN049 d0 Tumor-029_Position(100).tif_Files.tif	CTN049	0	Vehicle	NA	0	0	Tumor
CTN049 d0 Tumor-029_Position(101).tif_Files.tif	CTN049	0	Vehicle	NA	0	0	Tumor
CTN049 d0 Tumor-029_Position(102).tif_Files.tif	CTN049	0	Vehicle	NA	b	b	Tumor
CTN049 d0 Tumor-029_Position(103).tif_Files.tif	CTN049	0	Vehicle	NA	0	0	Tumor
CTN049 d0 Tumor-029_Position(104).tif_Files.tif	CTN049	0	Vehicle	NA	0	0	Tumor
CTN049 d0 Tumor-029_Position(105).tif_Files.tif	CTN049	0	Vehicle	NA	0	0	Tumor
CTN049 d0 Tumor-029_Position(106).tif_Files.tif	CTN049	0	Vehicle	NA	0	0	Tumor
CTN049 d0 Tumor-029_Position(107).tif_Files.tif	CTN049	0	Vehicle	NA	0	0	Tumor
CTN049 d0 Tumor-029_Position(108).tif_Files.tif	CTN049	0	Vehicle	NA	0	0	Tumor
CTN049 d6 Tumor-035_AC04_01.tif_Files.tif	CTN049	6	Vehicle	NA	0	0	Tumor
CTN049 d6 Tumor-035_AC04_02.tif_Files.tif	CTN049	6	Vehicle	NA	0	0	Tumor
CTN049 d6 Tumor-035_AC04_03.tif_Files.tif	CTN049	6	Vehicle	NA	0	0	Tumor
CTN049 d6 Tumor-035_AC04_04.tif_Files.tif	CTN049	6	Vehicle	NA	0	0	Tumor
CTN049 d6 Tumor-035_AC04_05.tif_Files.tif	CTN049	6	Vehicle	NA	0	0	Tumor
CTN049 d6 Tumor-035_AC04_06.tif_Files.tif	CTN049	6	Vehicle	NA	0	0	Tumor
CTN049 d6 Tumor-035_AC04_07.tif_Files.tif	CTN049	6	Vehicle	NA	0	0	Tumor
CTN049 d6 Tumor-035_AC04_08.tif_Files.tif	CTN049	6	Vehicle	NA	0	0	Tumor
CTN049 d6 Tumor-035_AC04_09.tif_Files.tif	CTN049	6	Vehicle	NA	0	0	Tumor
CTN049 d6 Tumor-035_AC04_10.tif_Files.tif	CTN049	6	Vehicle	NA	0	0	Tumor
CTN049 d6 Tumor-035_AC04_11.tif_Files.tif	CTN049	6	Vehicle	NA	0	0	Tumor
CTN049 d6 Tumor-035_AC04_12.tif_Files.tif	CTN049	6	Vehicle	NA	0	0	Tumor
CTN049 d6 Tumor-035_AC04_13.tif_Files.tif	CTN049	6	Vehicle	NA	0	0	Tumor
CTN049 d6 Tumor-035_AC04_14.tif_Files.tif	CTN049	6	Vehicle	NA	0	0	Tumor
CTN049 d6 Tumor-035_AC04_15.tif_Files.tif	CTN049	6	Vehicle	NA	0	0	Tumor
CTN049 d6 Tumor-035_AC04_16.tif_Files.tif	CTN049	6	Vehicle	NA	0	0	Tumor
CTN049 d6 Tumor-035_AC04_17.tif_Files.tif	CTN049	6	Vehicle	NA	0	0	Tumor
CTN049 d6 Tumor-035_AC04_18.tif_Files.tif	CTN049	6	Vehicle	NA	0	0	Tumor
CTN049 d6 Tumor-035_AC04_19.tif_Files.tif	CTN049	6	Vehicle	NA	0	0	Tumor
CTN049 d6 Tumor-035_AC04_20.tif_Files.tif	CTN049	6	Vehicle	NA	0	0	Tumor
CTN049 d6 Tumor-035_AC04_21.tif_Files.tif	CTN049	6	Vehicle	NA	0	0	Tumor
CTN049 d6 Tumor-035_AC04_22.tif_Files.tif	CTN049	6	Vehicle	NA	0	0	Tumor
CTN049 d6 Tumor-035_AC04_23.tif_Files.tif	CTN049	6	Vehicle	NA	3	2	Tumor
CTN049 d6 Tumor-035_AC04_24.tif_Files.tif	CTN049	6	Vehicle	NA	3	2	Tumor
CTN049 d6 Tumor-035_AC04_25.tif_Files.tif	CTN049	6	Vehicle	NA	3	2	Tumor
CTN049 d6 Tumor-035_AC04_26.tif_Files.tif	CTN049	6	Vehicle	NA	3	2	Tumor
CTN049 d6 Tumor-035_AC04_27.tif_Files.tif	CTN049	6	Vehicle	NA	2	1	Tumor
CTN049 d6 Tumor-035_AC04_28.tif_Files.tif	CTN049	6	Vehicle	NA	2	2	Tumor
CTN050 d0 Tumor-030_Position(109).tif_Files.tif	CTN050	0	Vehicle	NA	0	0	Tumor
CTN050 d0 Tumor-030_Position(110).tif_Files.tif	CTN050	0	Vehicle	NA	0	0	Tumor
CTN050 d0 Tumor-030_Position(111).tif_Files.tif	CTN050	0	Vehicle	NA	0	0	Tumor
CTN050 d0 Tumor-030_Position(112).tif_Files.tif	CTN050	0	Vehicle	NA	0	0	Tumor
CTN050 d0 Tumor-030_Position(113).tif_Files.tif	CTN050	0	Vehicle	NA	0	0	Tumor
CTN050 d0 Tumor-030_Position(114).tif_Files.tif	CTN050	0	Vehicle	NA	0	0	Tumor
CTN050 d6 Tumor-039_AC03_01.tif_Files.tif	CTN050	6	Vehicle	NA	0	0	Tumor
CTN050 d6 Tumor-039_AC03_02.tif_Files.tif	CTN050	6	Vehicle	NA	b	b	Tumor
CTN050 d6 Tumor-039_AC03_03.tif_Files.tif	CTN050	6	Vehicle	NA	b	b	Tumor
CTN050 d6 Tumor-039_AC03_04.tif_Files.tif	CTN050	6	Vehicle	NA	1	0	Tumor
CTN050 d6 Tumor-039_AC03_05.tif_Files.tif	CTN050	6	Vehicle	NA	0	0	Tumor
CTN050 d6 Tumor-039_AC03_06.tif_Files.tif	CTN050	6	Vehicle	NA	b	b	Tumor
CTN050 d6 Tumor-039_AC03_07.tif_Files.tif	CTN050	6	Vehicle	NA	0	0	Tumor
CTN050 d6 Tumor-039_AC03_08.tif_Files.tif	CTN050	6	Vehicle	NA	1	0	Tumor
CTN050 d6 Tumor-039_AC03_09.tif_Files.tif	CTN050	6	Vehicle	NA	0	0	Tumor
CTN050 d6 Tumor-039_AC03_10.tif_Files.tif	CTN050	6	Vehicle	NA	d	d	Tumor
CTN051 d0 Normal mammary tissue-031_Position(115).tif_Files.tif	CTN051	0	Vehicle	NA	0	0	Normal
CTN051 d0 Normal mammary tissue-031_Position(116).tif_Files.tif	CTN051	0	Vehicle	NA	0	0	Normal
CTN051 d0 Normal mammary tissue-031_Position(117).tif_Files.tif	CTN051	0	Vehicle	NA	0	0	Normal
CTN051 d0 Normal mammary tissue-031_Position(118).tif_Files.tif	CTN051	0	Vehicle	NA	0	0	Normal
CTN051 d0 Normal mammary tissue-031_Position(119).tif_Files.tif	CTN051	0	Vehicle	NA	0	0	Normal
CTN051 d0 Normal mammary tissue-031_Position(120).tif_Files.tif	CTN051	0	Vehicle	NA	0	0	Normal
CTN051 d0 Normal mammary tissue-031_Position(121).tif_Files.tif	CTN051	0	Vehicle	NA	0	1	Normal
CTN051 d0 Normal mammary tissue-031_Position(122).tif_Files.tif	CTN051	0	Vehicle	NA	0	0	Normal
CTN051 d0 Normal mammary tissue-031_Position(123).tif_Files.tif	CTN051	0	Vehicle	NA	0	0	Normal
CTN051 d0 Normal mammary tissue-031_Position(124).tif_Files.tif	CTN051	0	Vehicle	NA	0	0	Normal
CTN051 d0 Normal mammary tissue-031_Position(125).tif_Files.tif	CTN051	0	Vehicle	NA	0	0	Normal
CTN051 d0 Normal mammary tissue-031_Position(126).tif_Files.tif	CTN051	0	Vehicle	NA	0	0	Normal
CTN051 d0 Normal mammary tissue-031_Position(127).tif_Files.tif	CTN051	0	Vehicle	NA	0	0	Normal
CTN051 d0 Normal mammary tissue-031_Position(128).tif_Files.tif	CTN051	0	Vehicle	NA	0	0	Normal
CTN051 d0 Normal mammary tissue-031_Position(129).tif_Files.tif	CTN051	0	Vehicle	NA	0	0	Normal
CTN051 d0 Normal mammary tissue-031_Position(130).tif_Files.tif	CTN051	0	Vehicle	NA	0	0	Normal
CTN051 d6 Normal mammary tissue-037_AB01_01.tif_Files.tif	CTN051	6	Vehicle	NA	1	1	Normal
CTN051 d6 Normal mammary tissue-037_AB01_02.tif_Files.tif	CTN051	6	Vehicle	NA	1	1	Normal
CTN051 d6 Normal mammary tissue-037_AB01_03.tif_Files.tif	CTN051	6	Vehicle	NA	0	1	Normal
CTN051 d6 Normal mammary tissue-037_AB01_04.tif_Files.tif	CTN051	6	Vehicle	NA	3	1	Normal
CTN051 d6 Normal mammary tissue-037_AB01_05.tif_Files.tif	CTN051	6	Vehicle	NA	3	1	Normal
CTN051 d6 Normal mammary tissue-037_AB01_06.tif_Files.tif	CTN051	6	Vehicle	NA	0	2	Normal
CTN051 d6 Normal mammary tissue-037_AB01_07.tif_Files.tif	CTN051	6	Vehicle	NA	0	0	Normal
CTN051 d6 Normal mammary tissue-037_AB01_08.tif_Files.tif	CTN051	6	Vehicle	NA	2	1	Normal
CTN051 d6 Normal mammary tissue-037_AB01_09.tif_Files.tif	CTN051	6	Vehicle	NA	3	1	Normal
CTN051 d6 Normal mammary tissue-037_AB01_10.tif_Files.tif	CTN051	6	Vehicle	NA	3	1	Normal
CTN051 d6 Normal mammary tissue-037_AB01_11.tif_Files.tif	CTN051	6	Vehicle	NA	3	1	Normal
CTN051 d6 Normal mammary tissue-037_AB01_12.tif_Files.tif	CTN051	6	Vehicle	NA	1	1	Normal
CTN051 d6 Normal mammary tissue-037_AB01_13.tif_Files.tif	CTN051	6	Vehicle	NA	2	1	Normal
CTN051 d6 Normal mammary tissue-037_AB01_14.tif_Files.tif	CTN051	6	Vehicle	NA	2	1	Normal
CTN051 d6 Normal mammary tissue-037_AB01_15.tif_Files.tif	CTN051	6	Vehicle	NA	3	2	Normal
CTN051 d6 Normal mammary tissue-037_AB01_16.tif_Files.tif	CTN051	6	Vehicle	NA	2	1	Normal
CTN051 d6 Normal mammary tissue-037_AB01_17.tif_Files.tif	CTN051	6	Vehicle	NA	1	1	Normal
CTN051 d6 Normal mammary tissue-037_AB01_18.tif_Files.tif	CTN051	6	Vehicle	NA	3	1	Normal
CTN051 d6 Normal mammary tissue-037_AB01_19.tif_Files.tif	CTN051	6	Vehicle	NA	1	1	Normal
CTN051 d6 Normal mammary tissue-037_AB01_20.tif_Files.tif	CTN051	6	Vehicle	NA	3	1	Normal
CTN051 d6 Normal mammary tissue-037_AB01_21.tif_Files.tif	CTN051	6	Vehicle	NA	1	1	Normal
CTN051 d6 Normal mammary tissue-037_AB01_22.tif_Files.tif	CTN051	6	Vehicle	NA	0	1	Normal
CTN051 d6 Normal mammary tissue-037_AB01_23.tif_Files.tif	CTN051	6	Vehicle	NA	0	1	Normal
CTN051 d6 Normal mammary tissue-037_AB01_24.tif_Files.tif	CTN051	6	Vehicle	NA	0	1	Normal
CTN051 d6 Normal mammary tissue-037_AB01_25.tif_Files.tif	CTN051	6	Vehicle	NA	2	1	Normal
CTN051 d6 Normal mammary tissue-037_AB01_26.tif_Files.tif	CTN051	6	Vehicle	NA	0	1	Normal
CTN051 d6 Normal mammary tissue-037_AB01_27.tif_Files.tif	CTN051	6	Vehicle	NA	0	1	Normal
CTN052 Tumor d0 -0001_Position(1).tif_Files.tif	CTN052	0	Vehicle	NA	0	0	Tumor
CTN052 Tumor d0 -0001_Position(2).tif_Files.tif	CTN052	0	Vehicle	NA	0	0	Tumor
CTN052 Tumor d0 -0001_Position(3).tif_Files.tif	CTN052	0	Vehicle	NA	0	0	Tumor
CTN052 Tumor d0 -0001_Position(4).tif_Files.tif	CTN052	0	Vehicle	NA	0	0	Tumor
CTN052 Tumor d0 -0001_Position(5).tif_Files.tif	CTN052	0	Vehicle	NA	0	0	Tumor
CTN052 Tumor d0 -0001_Position(7).tif_Files.tif	CTN052	0	Vehicle	NA	0	0	Tumor
CTN052 Tumor d0 -0001_Position(8).tif_Files.tif	CTN052	0	Vehicle	NA	0	0	Tumor
CTN052 Tumorl d6-0011_AB01_01.tif_Files.tif	CTN052	6	Vehicle	NA	3	2	Tumor
CTN052 Tumorl d6-0011_AB01_02.tif_Files.tif	CTN052	6	Vehicle	NA	0	0	Tumor
CTN052 Tumorl d6-0011_AB01_03.tif_Files.tif	CTN052	6	Vehicle	NA	1	0	Tumor
CTN052 Tumorl d6-0011_AB01_04.tif_Files.tif	CTN052	6	Vehicle	NA	0	0	Tumor
CTN052 Tumorl d6-0011_AB01_05.tif_Files.tif	CTN052	6	Vehicle	NA	1	0	Tumor
CTN052 Tumorl d6-0011_AB01_06.tif_Files.tif	CTN052	6	Vehicle	NA	0	0	Tumor
CTN052 Tumorl d6-0011_AB01_07.tif_Files.tif	CTN052	6	Vehicle	NA	0	0	Tumor
CTN052 Tumorl d6-0011_AB01_08.tif_Files.tif	CTN052	6	Vehicle	NA	0	0	Tumor
CTN052 Tumorl d6-0011_AB01_09.tif_Files.tif	CTN052	6	Vehicle	NA	2	0	Tumor
CTN052 Tumorl d6-0011_AB01_10.tif_Files.tif	CTN052	6	Vehicle	NA	1	0	Tumor
CTN052 Tumorl d6-0011_AB01_11.tif_Files.tif	CTN052	6	Vehicle	NA	1	0	Tumor
CTN052 Tumorl d6-0011_AB01_12.tif_Files.tif	CTN052	6	Vehicle	NA	1	0	Tumor
CTN052 Tumorl d6-0011_AB01_13.tif_Files.tif	CTN052	6	Vehicle	NA	0	0	Tumor
CTN052 Tumorl d6-0011_AB01_14.tif_Files.tif	CTN052	6	Vehicle	NA	3	2	Tumor
CTN052 Tumorl d6-0011_AB01_15.tif_Files.tif	CTN052	6	Vehicle	NA	2	1	Tumor
CTN052 Tumorl d6-0011_AB01_16.tif_Files.tif	CTN052	6	Vehicle	NA	3	0	Tumor
CTN052 Tumorl d6-0011_AB01_17.tif_Files.tif	CTN052	6	Vehicle	NA	2	3	Tumor
CTN052 Tumorl d6-0011_AB01_18.tif_Files.tif	CTN052	6	Vehicle	NA	1	0	Tumor
CTN052 Tumorl d6-0011_AB01_19.tif_Files.tif	CTN052	6	Vehicle	NA	2	0	Tumor
CTN053 Tumorl d0 -0007_Position(9).tif_Files.tif	CTN053	0	Vehicle	NA	0	1	Tumor
CTN053 Tumorl d0 -0007_Position(10).tif_Files.tif	CTN053	0	Vehicle	NA	0	2	Tumor
CTN053 Tumorl d0 -0007_Position(11).tif_Files.tif	CTN053	0	Vehicle	NA	0	3	Tumor
CTN053 Tumorl d0 -0007_Position(12).tif_Files.tif	CTN053	0	Vehicle	NA	0	3	Tumor
CTN053 Tumorl d0 -0007_Position(13).tif_Files.tif	CTN053	0	Vehicle	NA	0	0	Tumor
CTN053 Tumorl d0 -0007_Position(14).tif_Files.tif	CTN053	0	Vehicle	NA	0	2	Tumor
CTN053 Tumorl d0 -0007_Position(15).tif_Files.tif	CTN053	0	Vehicle	NA	0	3	Tumor
CTN053 Tumorl d0 -0007_Position(16).tif_Files.tif	CTN053	0	Vehicle	NA	0	0	Tumor
CTN053 Tumorl d0 -0007_Position(17).tif_Files.tif	CTN053	0	Vehicle	NA	0	0	Tumor
CTN053 Tumorl d0 -0007_Position(18).tif_Files.tif	CTN053	0	Vehicle	NA	0	2	Tumor
CTN053 Tumorl d0 -0007_Position(19).tif_Files.tif	CTN053	0	Vehicle	NA	0	2	Tumor
CTN053 Tumorl d0 -0007_Position(20).tif_Files.tif	CTN053	0	Vehicle	NA	0	3	Tumor
CTN053 Tumorl d0 -0007_Position(21).tif_Files.tif	CTN053	0	Vehicle	NA	0	2	Tumor
CTN053 Tumorl d0 -0007_Position(22).tif_Files.tif	CTN053	0	Vehicle	NA	0	3	Tumor
CTN053 Tumorl d0 -0007_Position(23).tif_Files.tif	CTN053	0	Vehicle	NA	0	1	Tumor
CTN053 Tumorl d0 -0007_Position(24).tif_Files.tif	CTN053	0	Vehicle	NA	0	1	Tumor
CTN053 Tumorl d0 -0007_Position(25).tif_Files.tif	CTN053	0	Vehicle	NA	0	3	Tumor
CTN053 Tumorl d0 -0007_Position(26).tif_Files.tif	CTN053	0	Vehicle	NA	0	2	Tumor
CTN053 Tumorl d0 -0007_Position(27).tif_Files.tif	CTN053	0	Vehicle	NA	0	1	Tumor
CTN053 Tumorl d0 -0007_Position(28).tif_Files.tif	CTN053	0	Vehicle	NA	0	0	Tumor
CTN053 Tumorl d0 -0007_Position(29).tif_Files.tif	CTN053	0	Vehicle	NA	0	2	Tumor
CTN053 Tumorl d0 -0007_Position(30).tif_Files.tif	CTN053	0	Vehicle	NA	0	2	Tumor
CTN053 Tumorl d6-0013_AA01_01.tif_Files.tif	CTN053	6	Vehicle	NA	0	3	Tumor
CTN053 Tumorl d6-0013_AA01_02.tif_Files.tif	CTN053	6	Vehicle	NA	0	3	Tumor
CTN053 Tumorl d6-0013_AA01_03.tif_Files.tif	CTN053	6	Vehicle	NA	0	3	Tumor
CTN053 Tumorl d6-0013_AA01_04.tif_Files.tif	CTN053	6	Vehicle	NA	0	3	Tumor
CTN053 Tumorl d6-0013_AA01_05.tif_Files.tif	CTN053	6	Vehicle	NA	0	2	Tumor
CTN053 Tumorl d6-0013_AA01_06.tif_Files.tif	CTN053	6	Vehicle	NA	0	3	Tumor
CTN053 Tumorl d6-0013_AA01_07.tif_Files.tif	CTN053	6	Vehicle	NA	0	3	Tumor
CTN053 Tumorl d6-0013_AA01_08.tif_Files.tif	CTN053	6	Vehicle	NA	0	3	Tumor
CTN053 Tumorl d6-0013_AA01_09.tif_Files.tif	CTN053	6	Vehicle	NA	0	2	Tumor
CTN053 Tumorl d6-0013_AA01_10.tif_Files.tif	CTN053	6	Vehicle	NA	0	3	Tumor
CTN053 Tumorl d6-0013_AA01_11.tif_Files.tif	CTN053	6	Vehicle	NA	0	1	Tumor
CTN053 Tumorl d6-0013_AA01_12.tif_Files.tif	CTN053	6	Vehicle	NA	0	2	Tumor
CTN053 Tumorl d6-0013_AA01_13.tif_Files.tif	CTN053	6	Vehicle	NA	0	2	Tumor
CTN053 Tumorl d6-0013_AA01_14.tif_Files.tif	CTN053	6	Vehicle	NA	0	3	Tumor
CTN053 Tumorl d6-0013_AA01_15.tif_Files.tif	CTN053	6	Vehicle	NA	0	3	Tumor
CTN053 Tumorl d6-0013_AA01_16.tif_Files.tif	CTN053	6	Vehicle	NA	0	3	Tumor
CTN053 Tumorl d6-0013_AA01_17.tif_Files.tif	CTN053	6	Vehicle	NA	0	3	Tumor
CTN053 Tumorl d6-0013_AA01_18.tif_Files.tif	CTN053	6	Vehicle	NA	0	3	Tumor
CTN053 Tumorl d6-0013_AA01_19.tif_Files.tif	CTN053	6	Vehicle	NA	0	3	Tumor
CTN053 Tumorl d6-0013_AA01_20.tif_Files.tif	CTN053	6	Vehicle	NA	0	3	Tumor
CTN053 Tumorl d6-0013_AA01_21.tif_Files.tif	CTN053	6	Vehicle	NA	0	3	Tumor
CTN053 Tumorl d6-0013_AA01_22.tif_Files.tif	CTN053	6	Vehicle	NA	3	3	Tumor
CTN053 Tumorl d6-0013_AA01_23.tif_Files.tif	CTN053	6	Vehicle	NA	3	3	Tumor
CTN054 Tumorl d0 -0008_Position(31).tif_Files.tif	CTN054	0	Vehicle	NA	0	0	Tumor
CTN054 Tumorl d0 -0008_Position(32).tif_Files.tif	CTN054	0	Vehicle	NA	0	0	Tumor
CTN054 Tumorl d0 -0008_Position(33).tif_Files.tif	CTN054	0	Vehicle	NA	0	0	Tumor
CTN054 Tumorl d0 -0008_Position(34).tif_Files.tif	CTN054	0	Vehicle	NA	0	0	Tumor
CTN054 Tumorl d0 -0008_Position(35).tif_Files.tif	CTN054	0	Vehicle	NA	0	0	Tumor
CTN054 Tumorl d0 -0008_Position(36).tif_Files.tif	CTN054	0	Vehicle	NA	0	0	Tumor
CTN054 Tumorl d0 -0008_Position(37).tif_Files.tif	CTN054	0	Vehicle	NA	0	0	Tumor
CTN054 Tumorl d0 -0008_Position(38).tif_Files.tif	CTN054	0	Vehicle	NA	0	0	Tumor
CTN054 Tumorl d0 -0008_Position(39).tif_Files.tif	CTN054	0	Vehicle	NA	0	0	Tumor
CTN054 Tumorl d6-0014_AA06_01.tif_Files.tif	CTN054	6	Vehicle	NA	0	2	Tumor
CTN054 Tumorl d6-0014_AA06_02.tif_Files.tif	CTN054	6	Vehicle	NA	2	2	Tumor
CTN054 Tumorl d6-0014_AA06_03.tif_Files.tif	CTN054	6	Vehicle	NA	0	0	Tumor
CTN054 Tumorl d6-0014_AA06_04.tif_Files.tif	CTN054	6	Vehicle	NA	0	0	Tumor
CTN054 Tumorl d6-0014_AA06_05.tif_Files.tif	CTN054	6	Vehicle	NA	1	1	Tumor
CTN054 Tumorl d6-0014_AA06_06.tif_Files.tif	CTN054	6	Vehicle	NA	1	2	Tumor
CTN054 Tumorl d6-0014_AA06_07.tif_Files.tif	CTN054	6	Vehicle	NA	1	2	Tumor
CTN054 Tumorl d6-0014_AA06_08.tif_Files.tif	CTN054	6	Vehicle	NA	1	2	Tumor
CTN054 Tumorl d6-0014_AA06_09.tif_Files.tif	CTN054	6	Vehicle	NA	2	2	Tumor
CTN055 Tumorl d0 -0009_Position(40).tif_Files.tif	CTN055	0	Vehicle	NA	0	0	Tumor
CTN055 Tumorl d0 -0009_Position(42).tif_Files.tif	CTN055	0	Vehicle	NA	0	0	Tumor
CTN055 Tumorl d0 -0009_Position(43).tif_Files.tif	CTN055	0	Vehicle	NA	0	1	Tumor
CTN055 Tumorl d0 -0009_Position(44).tif_Files.tif	CTN055	0	Vehicle	NA	0	0	Tumor
CTN055 Tumorl d6-0015_AC04_01.tif_Files.tif	CTN055	6	Vehicle	NA	1	2	Tumor
CTN055 Tumorl d6-0015_AC04_02.tif_Files.tif	CTN055	6	Vehicle	NA	0	2	Tumor
CTN055 Tumorl d6-0015_AC04_03.tif_Files.tif	CTN055	6	Vehicle	NA	0	1	Tumor
CTN055 Tumorl d6-0015_AC04_04.tif_Files.tif	CTN055	6	Vehicle	NA	3	3	Tumor
CTN055 Tumorl d6-0015_AC04_05.tif_Files.tif	CTN055	6	Vehicle	NA	0	1	Tumor
CTN055 Tumorl d6-0015_AC04_06.tif_Files.tif	CTN055	6	Vehicle	NA	2	2	Tumor
CTN055 Tumorl d6-0015_AC04_07.tif_Files.tif	CTN055	6	Vehicle	NA	0	2	Tumor
CTN055 Tumorl d6-0015_AC04_08.tif_Files.tif	CTN055	6	Vehicle	NA	0	0	Tumor
CTN056 Normal d6-0028_AB02_01.tif_Files.tif	CTN056	6	Vehicle	NA	1	1	Normal
CTN056 Normal d6-0028_AB02_02.tif_Files.tif	CTN056	6	Vehicle	NA	2	1	Normal
CTN056 Normal d6-0028_AB02_03.tif_Files.tif	CTN056	6	Vehicle	NA	1	2	Normal
CTN056 Normal d6-0028_AB02_04.tif_Files.tif	CTN056	6	Vehicle	NA	0	2	Normal
CTN056 Normal d6-0028_AB02_05.tif_Files.tif	CTN056	6	Vehicle	NA	0	1	Normal
CTN056 Normal d6-0028_AB02_06.tif_Files.tif	CTN056	6	Vehicle	NA	2	2	Normal
CTN056 Normal d6-0028_AB02_07.tif_Files.tif	CTN056	6	Vehicle	NA	2	2	Normal
CTN056 Normal d6-0028_AB02_08.tif_Files.tif	CTN056	6	Vehicle	NA	2	1	Normal
CTN056 Normal d6-0028_AB02_09.tif_Files.tif	CTN056	6	Vehicle	NA	1	1	Normal
CTN056 Normal d6-0028_AB02_10.tif_Files.tif	CTN056	6	Vehicle	NA	1	1	Normal
CTN056 Normal d6-0028_AB02_11.tif_Files.tif	CTN056	6	Vehicle	NA	0	1	Normal
CTN056 Normal d6-0028_AB02_12.tif_Files.tif	CTN056	6	Vehicle	NA	2	1	Normal
CTN056 Normal d6-0028_AB02_13.tif_Files.tif	CTN056	6	Vehicle	NA	0	2	Normal
CTN056 Normal d6-0028_AB02_14.tif_Files.tif	CTN056	6	Vehicle	NA	0	2	Normal
CTN056 Normal d6-0028_AB02_15.tif_Files.tif	CTN056	6	Vehicle	NA	0	1	Normal
CTN056 Normal d6-0028_AB02_16.tif_Files.tif	CTN056	6	Vehicle	NA	0	1	Normal
CTN056 Normal d6-0028_AB02_17.tif_Files.tif	CTN056	6	Vehicle	NA	0	0	Normal
CTN056 Normal d6-0028_AB02_18.tif_Files.tif	CTN056	6	Vehicle	NA	1	1	Normal
CTN056 Normal d6-0028_AB02_19.tif_Files.tif	CTN056	6	Vehicle	NA	0	1	Normal
CTN056 Normal d6-0028_AB02_20.tif_Files.tif	CTN056	6	Vehicle	NA	0	2	Normal
CTN056 Normal d6-0028_AB02_21.tif_Files.tif	CTN056	6	Vehicle	NA	0	2	Normal
CTN056 Normal d6-0028_AB02_22.tif_Files.tif	CTN056	6	Vehicle	NA	2	2	Normal
CTN056 Normall d0-0019_Position(45).tif_Files.tif	CTN056	0	Vehicle	NA	0	0	Normal
CTN056 Normall d0-0019_Position(46).tif_Files.tif	CTN056	0	Vehicle	NA	0	0	Normal
CTN056 Normall d0-0019_Position(47).tif_Files.tif	CTN056	0	Vehicle	NA	0	0	Normal
CTN056 Normall d0-0019_Position(48).tif_Files.tif	CTN056	0	Vehicle	NA	0	0	Normal
CTN056 Normall d0-0019_Position(49).tif_Files.tif	CTN056	0	Vehicle	NA	0	0	Normal
CTN056 Normall d0-0019_Position(50).tif_Files.tif	CTN056	0	Vehicle	NA	0	0	Normal
CTN056 Normall d0-0019_Position(51).tif_Files.tif	CTN056	0	Vehicle	NA	0	0	Normal
CTN056 Normall d0-0019_Position(52).tif_Files.tif	CTN056	0	Vehicle	NA	0	0	Normal
CTN056 Normall d0-0019_Position(53).tif_Files.tif	CTN056	0	Vehicle	NA	0	0	Normal
CTN056 Normall d0-0019_Position(54).tif_Files.tif	CTN056	0	Vehicle	NA	0	0	Normal
CTN056 Normall d0-0019_Position(55).tif_Files.tif	CTN056	0	Vehicle	NA	0	0	Normal
CTN056 Normall d0-0019_Position(56).tif_Files.tif	CTN056	0	Vehicle	NA	0	0	Normal
CTN056 Normall d0-0019_Position(57).tif_Files.tif	CTN056	0	Vehicle	NA	0	0	Normal
CTN056 Normall d0-0019_Position(58).tif_Files.tif	CTN056	0	Vehicle	NA	0	0	Normal
CTN056 Normall d0-0019_Position(59).tif_Files.tif	CTN056	0	Vehicle	NA	0	1	Normal
CTN056 Normall d0-0019_Position(60).tif_Files.tif	CTN056	0	Vehicle	NA	0	0	Normal
CTN056 Normall d0-0019_Position(61).tif_Files.tif	CTN056	0	Vehicle	NA	0	0	Normal
CTN056 Normall d0-0019_Position(62).tif_Files.tif	CTN056	0	Vehicle	NA	0	0	Normal
CTN056 Normall d0-0019_Position(63).tif_Files.tif	CTN056	0	Vehicle	NA	0	0	Normal
CTN056 Normall d0-0019_Position(64).tif_Files.tif	CTN056	0	Vehicle	NA	0	0	Normal
CTN057 Tumor d0-0020_Position(66).tif_Files.tif	CTN057	0	Vehicle	NA	0	0	Tumor
CTN057 Tumor d0-0020_Position(67).tif_Files.tif	CTN057	0	Vehicle	NA	0	0	Tumor
CTN057 Tumor d0-0020_Position(68).tif_Files.tif	CTN057	0	Vehicle	NA	0	0	Tumor
CTN057 Tumor d0-0020_Position(69).tif_Files.tif	CTN057	0	Vehicle	NA	0	0	Tumor
CTN057 Tumor d0-0020_Position(70).tif_Files.tif	CTN057	0	Vehicle	NA	0	0	Tumor
CTN057 Tumor d0-0020_Position(71).tif_Files.tif	CTN057	0	Vehicle	NA	0	0	Tumor
CTN057 Tumor d0-0020_Position(72).tif_Files.tif	CTN057	0	Vehicle	NA	d	d	Tumor
CTN057 Tumor d0-0020_Position(73).tif_Files.tif	CTN057	0	Vehicle	NA	0	0	Tumor
CTN057 Tumor d0-0020_Position(74).tif_Files.tif	CTN057	0	Vehicle	NA	0	0	Tumor
CTN057 Tumor d6-0021_Position(75).tif_Files.tif	CTN057	6	Vehicle	NA	1	1	Tumor
CTN057 Tumor d6-0021_Position(76).tif_Files.tif	CTN057	6	Vehicle	NA	0	1	Tumor
CTN057 Tumor d6-0021_Position(77).tif_Files.tif	CTN057	6	Vehicle	NA	b	b	Tumor
CTN057 Tumor d6-0021_Position(78).tif_Files.tif	CTN057	6	Vehicle	NA	b	b	Tumor
CTN058 Tumor d0-0022_Position(79).tif_Files.tif	CTN058	0	Vehicle	NA	b	b	Tumor
CTN058 Tumor d0-0022_Position(80).tif_Files.tif	CTN058	0	Vehicle	NA	0	1	Tumor
CTN058 Tumor d0-0022_Position(81).tif_Files.tif	CTN058	0	Vehicle	NA	0	0	Tumor
CTN058 Tumor d0-0022_Position(82).tif_Files.tif	CTN058	0	Vehicle	NA	d	d	Tumor
CTN058 Tumor d0-0022_Position(83).tif_Files.tif	CTN058	0	Vehicle	NA	0	0	Tumor
CTN058 Tumor d0-0022_Position(84).tif_Files.tif	CTN058	0	Vehicle	NA	0	0	Tumor
CTN058 Tumor d0-0022_Position(85).tif_Files.tif	CTN058	0	Vehicle	NA	0	0	Tumor
CTN058 Tumorl d6-0016_AA02_01.tif_Files.tif	CTN058	6	Vehicle	NA	1	2	Tumor
CTN058 Tumorl d6-0016_AA02_02.tif_Files.tif	CTN058	6	Vehicle	NA	2	1	Tumor
CTN058 Tumorl d6-0016_AA02_03.tif_Files.tif	CTN058	6	Vehicle	NA	0	2	Tumor
CTN058 Tumorl d6-0016_AA02_04.tif_Files.tif	CTN058	6	Vehicle	NA	2	2	Tumor
CTN058 Tumorl d6-0016_AA02_05.tif_Files.tif	CTN058	6	Vehicle	NA	1	1	Tumor
CTN058 Tumorl d6-0016_AA02_06.tif_Files.tif	CTN058	6	Vehicle	NA	3	1	Tumor
CTN058 Tumorl d6-0016_AA02_07.tif_Files.tif	CTN058	6	Vehicle	NA	2	1	Tumor
CTN058 Tumorl d6-0016_AA02_08.tif_Files.tif	CTN058	6	Vehicle	NA	1	1	Tumor
CTN058 Tumorl d6-0016_AA02_09.tif_Files.tif	CTN058	6	Vehicle	NA	3	2	Tumor
CTN058 Tumorl d6-0016_AA02_10.tif_Files.tif	CTN058	6	Vehicle	NA	2	1	Tumor
CTN058 Tumorl d6-0016_AA02_11.tif_Files.tif	CTN058	6	Vehicle	NA	3	2	Tumor
CTN058 Tumorl d6-0016_AA02_12.tif_Files.tif	CTN058	6	Vehicle	NA	0	1	Tumor
CTN058 Tumorl d6-0016_AA02_13.tif_Files.tif	CTN058	6	Vehicle	NA	0	1	Tumor
CTN058 Tumorl d6-0016_AA02_14.tif_Files.tif	CTN058	6	Vehicle	NA	2	1	Tumor
CTN058 Tumorl d6-0016_AA02_15.tif_Files.tif	CTN058	6	Vehicle	NA	2	2	Tumor
CTN058 Tumorl d6-0016_AA02_16.tif_Files.tif	CTN058	6	Vehicle	NA	1	0	Tumor
CTN058 Tumorl d6-0016_AA02_17.tif_Files.tif	CTN058	6	Vehicle	NA	2	1	Tumor
CTN059 Normal d0-0024_Position(100).tif_Files.tif	CTN059	0	Vehicle	NA	0	0	Normal
CTN059 Normal d0-0024_Position(101).tif_Files.tif	CTN059	0	Vehicle	NA	0	0	Normal
CTN059 Normal d0-0024_Position(102).tif_Files.tif	CTN059	0	Vehicle	NA	0	0	Normal
CTN059 Normal d0-0024_Position(103).tif_Files.tif	CTN059	0	Vehicle	NA	0	0	Normal
CTN059 Normal d0-0024_Position(104).tif_Files.tif	CTN059	0	Vehicle	NA	0	0	Normal
CTN059 Normal d0-0024_Position(105).tif_Files.tif	CTN059	0	Vehicle	NA	0	0	Normal
CTN059 Normal d0-0024_Position(106).tif_Files.tif	CTN059	0	Vehicle	NA	0	0	Normal
CTN059 Normal d0-0024_Position(107).tif_Files.tif	CTN059	0	Vehicle	NA	0	0	Normal
CTN059 Normal d0-0024_Position(108).tif_Files.tif	CTN059	0	Vehicle	NA	0	0	Normal
CTN059 Normal d0-0024_Position(109).tif_Files.tif	CTN059	0	Vehicle	NA	0	0	Normal
CTN059 Normal d0-0024_Position(110).tif_Files.tif	CTN059	0	Vehicle	NA	0	0	Normal
CTN059 Normal d0-0024_Position(111).tif_Files.tif	CTN059	0	Vehicle	NA	0	0	Normal
CTN059 Normall d6-0018_AD01_01.tif_Files.tif	CTN059	6	Vehicle	NA	1	0	Normal
CTN059 Normall d6-0018_AD01_02.tif_Files.tif	CTN059	6	Vehicle	NA	1	0	Normal
CTN059 Normall d6-0018_AD01_03.tif_Files.tif	CTN059	6	Vehicle	NA	1	0	Normal
CTN059 Normall d6-0018_AD01_04.tif_Files.tif	CTN059	6	Vehicle	NA	2	0	Normal
CTN059 Normall d6-0018_AD01_05.tif_Files.tif	CTN059	6	Vehicle	NA	1	1	Normal
CTN059 Normall d6-0018_AD01_06.tif_Files.tif	CTN059	6	Vehicle	NA	1	b	Normal
CTN059 Normall d6-0018_AD01_07.tif_Files.tif	CTN059	6	Vehicle	NA	3	1	Normal
CTN059 Normall d6-0018_AD01_08.tif_Files.tif	CTN059	6	Vehicle	NA	b	1	Normal
CTN059 Normall d6-0018_AD01_09.tif_Files.tif	CTN059	6	Vehicle	NA	3	1	Normal
CTN059 Normall d6-0018_AD01_10.tif_Files.tif	CTN059	6	Vehicle	NA	2	1	Normal
CTN059 Normall d6-0018_AD01_11.tif_Files.tif	CTN059	6	Vehicle	NA	1	0	Normal
CTN059 Normall d6-0018_AD01_12.tif_Files.tif	CTN059	6	Vehicle	NA	3	1	Normal
CTN059 Normall d6-0018_AD01_13.tif_Files.tif	CTN059	6	Vehicle	NA	1	1	Normal
CTN059 Normall d6-0018_AD01_14.tif_Files.tif	CTN059	6	Vehicle	NA	1	0	Normal
CTN059 Normall d6-0018_AD01_15.tif_Files.tif	CTN059	6	Vehicle	NA	1	0	Normal
CTN059 Normall d6-0018_AD01_16.tif_Files.tif	CTN059	6	Vehicle	NA	3	0	Normal
CTN059 Normall d6-0018_AD01_17.tif_Files.tif	CTN059	6	Vehicle	NA	3	0	Normal
CTN059 Normall d6-0018_AD01_18.tif_Files.tif	CTN059	6	Vehicle	NA	2	0	Normal
CTN059 Normall d6-0018_AD01_19.tif_Files.tif	CTN059	6	Vehicle	NA	2	0	Normal
CTN059 Normall d6-0018_AD01_20.tif_Files.tif	CTN059	6	Vehicle	NA	2	1	Normal
CTN059 Normall d6-0018_AD01_21.tif_Files.tif	CTN059	6	Vehicle	NA	3	1	Normal
CTN059 Normall d6-0018_AD01_22.tif_Files.tif	CTN059	6	Vehicle	NA	3	1	Normal
CTN059 Normall d6-0018_AD01_23.tif_Files.tif	CTN059	6	Vehicle	NA	2	1	Normal
CTN059 Normall d6-0018_AD01_24.tif_Files.tif	CTN059	6	Vehicle	NA	2	1	Normal
CTN060 Tumor d0-0023_Position(86).tif_Files.tif	CTN060	0	Vehicle	NA	0	0	Tumor
CTN060 Tumor d0-0023_Position(87).tif_Files.tif	CTN060	0	Vehicle	NA	0	0	Tumor
CTN060 Tumor d0-0023_Position(88).tif_Files.tif	CTN060	0	Vehicle	NA	0	0	Tumor
CTN060 Tumor d0-0023_Position(89).tif_Files.tif	CTN060	0	Vehicle	NA	0	0	Tumor
CTN060 Tumor d0-0023_Position(90).tif_Files.tif	CTN060	0	Vehicle	NA	0	0	Tumor
CTN060 Tumor d0-0023_Position(91).tif_Files.tif	CTN060	0	Vehicle	NA	0	0	Tumor
CTN060 Tumor d0-0023_Position(92).tif_Files.tif	CTN060	0	Vehicle	NA	0	0	Tumor
CTN060 Tumor d0-0023_Position(93).tif_Files.tif	CTN060	0	Vehicle	NA	0	0	Tumor
CTN060 Tumor d0-0023_Position(94).tif_Files.tif	CTN060	0	Vehicle	NA	0	0	Tumor
CTN060 Tumor d0-0023_Position(95).tif_Files.tif	CTN060	0	Vehicle	NA	0	0	Tumor
CTN060 Tumor d0-0023_Position(96).tif_Files.tif	CTN060	0	Vehicle	NA	0	0	Tumor
CTN060 Tumor d0-0023_Position(97).tif_Files.tif	CTN060	0	Vehicle	NA	0	0	Tumor
CTN060 Tumor d0-0023_Position(98).tif_Files.tif	CTN060	0	Vehicle	NA	0	0	Tumor
CTN060 Tumor d0-0023_Position(99).tif_Files.tif	CTN060	0	Vehicle	NA	0	0	Tumor
CTN060 Tumorl d6-0017_AB01_01.tif_Files.tif	CTN060	6	Vehicle	NA	0	0	Tumor
CTN060 Tumorl d6-0017_AB01_02.tif_Files.tif	CTN060	6	Vehicle	NA	1	0	Tumor
CTN060 Tumorl d6-0017_AB01_03.tif_Files.tif	CTN060	6	Vehicle	NA	1	0	Tumor
CTN060 Tumorl d6-0017_AB01_04.tif_Files.tif	CTN060	6	Vehicle	NA	0	0	Tumor
CTN060 Tumorl d6-0017_AB01_05.tif_Files.tif	CTN060	6	Vehicle	NA	0	0	Tumor
CTN060 Tumorl d6-0017_AB01_06.tif_Files.tif	CTN060	6	Vehicle	NA	1	0	Tumor
CTN060 Tumorl d6-0017_AB01_07.tif_Files.tif	CTN060	6	Vehicle	NA	1	0	Tumor
CTN060 Tumorl d6-0017_AB01_08.tif_Files.tif	CTN060	6	Vehicle	NA	2	1	Tumor
CTN060 Tumorl d6-0017_AB01_09.tif_Files.tif	CTN060	6	Vehicle	NA	1	0	Tumor
CTN060 Tumorl d6-0017_AB01_10.tif_Files.tif	CTN060	6	Vehicle	NA	0	0	Tumor
CTN060 Tumorl d6-0017_AB01_11.tif_Files.tif	CTN060	6	Vehicle	NA	2	1	Tumor
CTN060 Tumorl d6-0017_AB01_12.tif_Files.tif	CTN060	6	Vehicle	NA	0	1	Tumor
CTN060 Tumorl d6-0017_AB01_13.tif_Files.tif	CTN060	6	Vehicle	NA	1	0	Tumor
CTN060 Tumorl d6-0017_AB01_14.tif_Files.tif	CTN060	6	Vehicle	NA	1	0	Tumor
CTN060 Tumorl d6-0017_AB01_15.tif_Files.tif	CTN060	6	Vehicle	NA	0	1	Tumor
CTN060 Tumorl d6-0017_AB01_16.tif_Files.tif	CTN060	6	Vehicle	NA	1	0	Tumor
CTN060 Tumorl d6-0017_AB01_17.tif_Files.tif	CTN060	6	Vehicle	NA	3	2	Tumor
CTN060 Tumorl d6-0017_AB01_18.tif_Files.tif	CTN060	6	Vehicle	NA	0	0	Tumor
CTN061 Normal d0-0025_Position(112).tif_Files.tif	CTN061	0	Vehicle	NA	0	0	Normal
CTN061 Normal d0-0025_Position(113).tif_Files.tif	CTN061	0	Vehicle	NA	0	0	Normal
CTN061 Normal d0-0025_Position(114).tif_Files.tif	CTN061	0	Vehicle	NA	0	0	Normal
CTN061 Normal d0-0025_Position(115).tif_Files.tif	CTN061	0	Vehicle	NA	0	0	Normal
CTN061 Normal d0-0025_Position(116).tif_Files.tif	CTN061	0	Vehicle	NA	0	1	Normal
CTN061 Normal d0-0025_Position(117).tif_Files.tif	CTN061	0	Vehicle	NA	0	1	Normal
CTN061 Normal d0-0025_Position(118).tif_Files.tif	CTN061	0	Vehicle	NA	0	0	Normal
CTN061 Normal d0-0025_Position(119).tif_Files.tif	CTN061	0	Vehicle	NA	0	0	Normal
CTN061 Normal d0-0025_Position(120).tif_Files.tif	CTN061	0	Vehicle	NA	0	0	Normal
CTN062 Normal d0-0026_Position(121).tif_Files.tif	CTN062	0	Vehicle	NA	0	0	Normal
CTN062 Normal d0-0026_Position(122).tif_Files.tif	CTN062	0	Vehicle	NA	0	0	Normal
CTN062 Normal d0-0026_Position(123).tif_Files.tif	CTN062	0	Vehicle	NA	0	0	Normal
CTN062 Normal d0-0026_Position(124).tif_Files.tif	CTN062	0	Vehicle	NA	0	0	Normal
CTN062 Normal d0-0026_Position(125).tif_Files.tif	CTN062	0	Vehicle	NA	0	0	Normal
CTN062 Normal d0-0026_Position(126).tif_Files.tif	CTN062	0	Vehicle	NA	0	0	Normal
CTN062 Normal d0-0026_Position(127).tif_Files.tif	CTN062	0	Vehicle	NA	0	0	Normal
CTN063 Normal mammary d6-0001_AC02_01.tif_Files.tif	CTN063	6	Vehicle	NA	2	1	Normal
CTN063 Normal mammary d6-0001_AC02_02.tif_Files.tif	CTN063	6	Vehicle	NA	2	1	Normal
CTN063 Normal mammary d6-0001_AC02_03.tif_Files.tif	CTN063	6	Vehicle	NA	1	1	Normal
CTN063 Normal mammary d6-0001_AC02_04.tif_Files.tif	CTN063	6	Vehicle	NA	2	2	Normal
CTN063 Normal mammary d6-0001_AC02_06.tif_Files.tif	CTN063	6	Vehicle	NA	1	2	Normal
CTN063 Normal mammary d6-0001_AC02_07.tif_Files.tif	CTN063	6	Vehicle	NA	0	0	Normal
CTN063 Normal mammary d6-0001_AC02_08.tif_Files.tif	CTN063	6	Vehicle	NA	1	1	Normal
CTN063 Normal mammary d6-0001_AC02_09.tif_Files.tif	CTN063	6	Vehicle	NA	3	3	Normal
CTN063 Normal mammary d6-0001_AC02_10.tif_Files.tif	CTN063	6	Vehicle	NA	b	1	Normal
CTN063 Normal mammary d6-0001_AC02_11.tif_Files.tif	CTN063	6	Vehicle	NA	0	0	Normal
CTN063 Normal mammary d6-0001_AC02_12.tif_Files.tif	CTN063	6	Vehicle	NA	0	0	Normal
CTN063 Normal mammary d6-0001_AC02_13.tif_Files.tif	CTN063	6	Vehicle	NA	2	1	Normal
CTN063 Normal mammary d6-0001_AC02_14.tif_Files.tif	CTN063	6	Vehicle	NA	0	0	Normal
CTN063 Normal mammary d6-0001_AC02_15.tif_Files.tif	CTN063	6	Vehicle	NA	0	1	Normal
CTN063 Normal mammary d6-0001_AC02_16.tif_Files.tif	CTN063	6	Vehicle	NA	0	0	Normal
CTN064 Tumor d6-0004_Position(1).tif_Files.tif	CTN064	6	Vehicle	NA	0	0	Tumor
CTN064 Tumor d6-0004_Position(2).tif_Files.tif	CTN064	6	Vehicle	NA	0	0	Tumor
CTN064 Tumor d6-0004_Position(3).tif_Files.tif	CTN064	6	Vehicle	NA	0	0	Tumor
CTN064 Tumor d6-0004_Position(4).tif_Files.tif	CTN064	6	Vehicle	NA	0	0	Tumor
CTN064 Tumor d6-0004_Position(5).tif_Files.tif	CTN064	6	Vehicle	NA	0	0	Tumor
CTN064 Tumor d6-0004_Position(6).tif_Files.tif	CTN064	6	Vehicle	NA	0	0	Tumor
CTN064 Tumor d6-0004_Position(7).tif_Files.tif	CTN064	6	Vehicle	NA	0	0	Tumor
CTN064 Tumor d6-0004_Position(8).tif_Files.tif	CTN064	6	Vehicle	NA	0	0	Tumor
CTN064 Tumor d6-0004_Position(9).tif_Files.tif	CTN064	6	Vehicle	NA	0	0	Tumor
CTN064 Tumor d6-0004_Position(10).tif_Files.tif	CTN064	6	Vehicle	NA	0	0	Tumor
CTN064 Tumor d6-0004_Position(11).tif_Files.tif	CTN064	6	Vehicle	NA	0	0	Tumor
CTN064 Tumor d6-0004_Position(12).tif_Files.tif	CTN064	6	Vehicle	NA	0	0	Tumor
CTN064 Tumor d6-0004_Position(13).tif_Files.tif	CTN064	6	Vehicle	NA	0	0	Tumor
CTN064 Tumor d6-0004_Position(14).tif_Files.tif	CTN064	6	Vehicle	NA	0	0	Tumor
CTN064 Tumor d6-0004_Position(15).tif_Files.tif	CTN064	6	Vehicle	NA	0	0	Tumor
CTN064 Tumor d6-0004_Position(16).tif_Files.tif	CTN064	6	Vehicle	NA	0	0	Tumor
CTN064 Tumor d6-0004_Position(17).tif_Files.tif	CTN064	6	Vehicle	NA	0	0	Tumor
CTN064 Tumor d6-0004_Position(18).tif_Files.tif	CTN064	6	Vehicle	NA	0	0	Tumor
CTN064 Tumor d6-0004_Position(19).tif_Files.tif	CTN064	6	Vehicle	NA	0	0	Tumor
CTN065 Normal reduction mammary d0-0006_Position(20).tif_Files.tif	CTN065	0	Vehicle	NA	0	0	Normal
CTN065 Normal reduction mammary d0-0006_Position(21).tif_Files.tif	CTN065	0	Vehicle	NA	0	0	Normal
CTN065 Normal reduction mammary d0-0006_Position(22).tif_Files.tif	CTN065	0	Vehicle	NA	0	0	Normal
CTN065 Normal reduction mammary d0-0006_Position(24).tif_Files.tif	CTN065	0	Vehicle	NA	0	1	Normal
CTN065 Normal reduction mammary d6-0008_Position(34).tif_Files.tif	CTN065	6	Vehicle	NA	0	0	Normal
CTN065 Normal reduction mammary d6-0008_Position(35).tif_Files.tif	CTN065	6	Vehicle	NA	0	1	Normal
CTN065 Normal reduction mammary d6-0008_Position(36).tif_Files.tif	CTN065	6	Vehicle	NA	0	1	Normal
CTN065 Normal reduction mammary d6-0008_Position(37).tif_Files.tif	CTN065	6	Vehicle	NA	0	0	Normal
CTN065 Normal reduction mammary d6-0008_Position(38).tif_Files.tif	CTN065	6	Vehicle	NA	0	1	Normal
CTN066 Normal reduction mammary d0-0007_Position(26).tif_Files.tif	CTN066	0	Vehicle	NA	0	1	Normal
CTN066 Normal reduction mammary d0-0007_Position(27).tif_Files.tif	CTN066	0	Vehicle	NA	2	3	Normal
CTN066 Normal reduction mammary d0-0007_Position(28).tif_Files.tif	CTN066	0	Vehicle	NA	0	1	Normal
CTN066 Normal reduction mammary d0-0007_Position(29).tif_Files.tif	CTN066	0	Vehicle	NA	0	2	Normal
CTN066 Normal reduction mammary d0-0007_Position(30).tif_Files.tif	CTN066	0	Vehicle	NA	0	0	Normal
CTN066 Normal reduction mammary d0-0007_Position(31).tif_Files.tif	CTN066	0	Vehicle	NA	0	1	Normal
CTN066 Normal reduction mammary d0-0007_Position(32).tif_Files.tif	CTN066	0	Vehicle	NA	0	1	Normal
CTN066 Normal reduction mammary d6-0009_Position(39).tif_Files.tif	CTN066	6	Vehicle	NA	0	2	Normal
CTN066 Normal reduction mammary d6-0009_Position(40).tif_Files.tif	CTN066	6	Vehicle	NA	0	1	Normal
CTN066 Normal reduction mammary d6-0009_Position(41).tif_Files.tif	CTN066	6	Vehicle	NA	0	1	Normal
CTN066 Normal reduction mammary d6-0009_Position(42).tif_Files.tif	CTN066	6	Vehicle	NA	1	3	Normal
CTN066 Normal reduction mammary d6-0009_Position(43).tif_Files.tif	CTN066	6	Vehicle	NA	3	3	Normal
CTN066 Normal reduction mammary d6-0009_Position(44).tif_Files.tif	CTN066	6	Vehicle	NA	0	1	Normal
CTN066 Normal reduction mammary d6-0009_Position(45).tif_Files.tif	CTN066	6	Vehicle	NA	0	1	Normal
CTN066 Normal reduction mammary d6-0009_Position(46).tif_Files.tif	CTN066	6	Vehicle	NA	2	1	Normal
CTN066 Normal reduction mammary d6-0009_Position(47).tif_Files.tif	CTN066	6	Vehicle	NA	0	0	Normal
CTN066 Normal reduction mammary d6-0009_Position(48).tif_Files.tif	CTN066	6	Vehicle	NA	2	2	Normal
CTN066 Normal reduction mammary d6-0009_Position(49).tif_Files.tif	CTN066	6	Vehicle	NA	2	2	Normal
CTN066 Normal reduction mammary d6-0009_Position(50).tif_Files.tif	CTN066	6	Vehicle	NA	0	2	Normal
CTN068 Normal Mammary d6-0003_AB01_01.tif_Files.tif	CTN068	6	Vehicle	NA	1	0	Normal
CTN068 Normal Mammary d6-0003_AB01_02.tif_Files.tif	CTN068	6	Vehicle	NA	0	1	Normal
CTN068 Normal Mammary d6-0003_AB01_03.tif_Files.tif	CTN068	6	Vehicle	NA	0	0	Normal
CTN068 Normal Mammary d6-0003_AB01_04.tif_Files.tif	CTN068	6	Vehicle	NA	1	1	Normal
CTN068 Normal Mammary d6-0003_AB01_05.tif_Files.tif	CTN068	6	Vehicle	NA	1	1	Normal
CTN068 Normal Mammary d6-0003_AB01_06.tif_Files.tif	CTN068	6	Vehicle	NA	1	0	Normal
CTN068 Normal Mammary d6-0003_AB01_07.tif_Files.tif	CTN068	6	Vehicle	NA	2	0	Normal
CTN068 Normal Mammary d6-0003_AB01_08.tif_Files.tif	CTN068	6	Vehicle	NA	1	1	Normal
CTN068 Normal Mammary d6-0003_AB01_09.tif_Files.tif	CTN068	6	Vehicle	NA	1	1	Normal
CTN068 Normal Mammary d6-0003_AB01_10.tif_Files.tif	CTN068	6	Vehicle	NA	1	1	Normal
CTN068 Normal Mammary d6-0003_AB01_11.tif_Files.tif	CTN068	6	Vehicle	NA	1	0	Normal
CTN068 Normal Mammary d6-0003_AB01_12.tif_Files.tif	CTN068	6	Vehicle	NA	2	1	Normal
CTN068 Normal Mammary d6-0003_AB01_13.tif_Files.tif	CTN068	6	Vehicle	NA	1	1	Normal
CTN068 Normal reduction mammary d0-0010_Position(51).tif_Files.tif	CTN068	0	Vehicle	NA	0	0	Normal
CTN068 Normal reduction mammary d0-0010_Position(52).tif_Files.tif	CTN068	0	Vehicle	NA	0	0	Normal
CTN068 Normal reduction mammary d0-0010_Position(53).tif_Files.tif	CTN068	0	Vehicle	NA	0	0	Normal
CTN068 Normal reduction mammary d0-0010_Position(54).tif_Files.tif	CTN068	0	Vehicle	NA	0	1	Normal
CTN068 Normal reduction mammary d0-0010_Position(55).tif_Files.tif	CTN068	0	Vehicle	NA	0	0	Normal
CTN068 Normal reduction mammary d0-0010_Position(56).tif_Files.tif	CTN068	0	Vehicle	NA	0	0	Normal
CTN068 Normal reduction mammary d0-0010_Position(57).tif_Files.tif	CTN068	0	Vehicle	NA	0	0	Normal
CTN068 Normal reduction mammary d0-0010_Position(58).tif_Files.tif	CTN068	0	Vehicle	NA	0	0	Normal
CTN068 Normal reduction mammary d0-0010_Position(59).tif_Files.tif	CTN068	0	Vehicle	NA	b	b	Normal
CTN068 Normal reduction mammary d0-0010_Position(60).tif_Files.tif	CTN068	0	Vehicle	NA	0	0	Normal
CTN068 Normal reduction mammary d0-0010_Position(61).tif_Files.tif	CTN068	0	Vehicle	NA	0	0	Normal
CTN068 Normal reduction mammary d0-0010_Position(62).tif_Files.tif	CTN068	0	Vehicle	NA	0	0	Normal
CTN068 Normal reduction mammary d0-0010_Position(63).tif_Files.tif	CTN068	0	Vehicle	NA	0	0	Normal
CTN068 Normal reduction mammary d0-0010_Position(64).tif_Files.tif	CTN068	0	Vehicle	NA	0	0	Normal
CTN068 Normal reduction mammary d0-0010_Position(65).tif_Files.tif	CTN068	0	Vehicle	NA	0	0	Normal
CTN068 Normal reduction mammary d0-0010_Position(66).tif_Files.tif	CTN068	0	Vehicle	NA	0	0	Normal
CTN068 Normal reduction mammary d0-0010_Position(67).tif_Files.tif	CTN068	0	Vehicle	NA	0	1	Normal
CTN068 Normal reduction mammary d0-0010_Position(68).tif_Files.tif	CTN068	0	Vehicle	NA	0	0	Normal
CTN068 Normal reduction mammary d0-0010_Position(69).tif_Files.tif	CTN068	0	Vehicle	NA	0	0	Normal
CTN069 Tumor d0-0011_Position(71).tif_Files.tif	CTN069	0	Vehicle	NA	0	0	Tumor
CTN069 Tumor d0-0011_Position(72).tif_Files.tif	CTN069	0	Vehicle	NA	0	0	Tumor
CTN069 Tumor d0-0011_Position(73).tif_Files.tif	CTN069	0	Vehicle	NA	0	0	Tumor
CTN069 Tumor d0-0011_Position(74).tif_Files.tif	CTN069	0	Vehicle	NA	0	1	Tumor
CTN069 Tumor d0-0011_Position(75).tif_Files.tif	CTN069	0	Vehicle	NA	0	0	Tumor
CTN069 Tumor d0-0011_Position(76).tif_Files.tif	CTN069	0	Vehicle	NA	0	1	Tumor
CTN069 Tumor d0-0011_Position(77).tif_Files.tif	CTN069	0	Vehicle	NA	0	0	Tumor
CTN069 Tumor d0-0011_Position(78).tif_Files.tif	CTN069	0	Vehicle	NA	0	0	Tumor
CTN069 Tumor d0-0011_Position(79).tif_Files.tif	CTN069	0	Vehicle	NA	0	0	Tumor
CTN069 Tumor d0-0011_Position(80).tif_Files.tif	CTN069	0	Vehicle	NA	0	0	Tumor
CTN069 Tumor d6-0004_AD01_01.tif_Files.tif	CTN069	6	Vehicle	NA	1	2	Tumor
CTN069 Tumor d6-0004_AD01_02.tif_Files.tif	CTN069	6	Vehicle	NA	0	0	Tumor
CTN069 Tumor d6-0004_AD01_03.tif_Files.tif	CTN069	6	Vehicle	NA	0	1	Tumor
CTN069 Tumor d6-0004_AD01_04.tif_Files.tif	CTN069	6	Vehicle	NA	0	1	Tumor
CTN069 Tumor d6-0004_AD01_05.tif_Files.tif	CTN069	6	Vehicle	NA	0	0	Tumor
CTN069 Tumor d6-0004_AD01_06.tif_Files.tif	CTN069	6	Vehicle	NA	0	1	Tumor
CTN070 Tumor d0-0012_Position(81).tif_Files.tif	CTN070	0	Vehicle	NA	0	1	Tumor
CTN070 Tumor d0-0012_Position(82).tif_Files.tif	CTN070	0	Vehicle	NA	0	1	Tumor
CTN070 Tumor d0-0012_Position(83).tif_Files.tif	CTN070	0	Vehicle	NA	0	0	Tumor
CTN070 Tumor d0-0012_Position(84).tif_Files.tif	CTN070	0	Vehicle	NA	0	0	Tumor
CTN070 Tumor d6-0005_AD05_01.tif_Files.tif	CTN070	6	Vehicle	NA	1	3	Tumor
CTN070 Tumor d6-0005_AD05_02.tif_Files.tif	CTN070	6	Vehicle	NA	2	3	Tumor
CTN070 Tumor d6-0005_AD05_03.tif_Files.tif	CTN070	6	Vehicle	NA	2	3	Tumor
CTN070 Tumor d6-0005_AD05_04.tif_Files.tif	CTN070	6	Vehicle	NA	0	1	Tumor
CTN070 Tumor d6-0005_AD05_05.tif_Files.tif	CTN070	6	Vehicle	NA	2	3	Tumor
CTN070 Tumor d6-0005_AD05_06.tif_Files.tif	CTN070	6	Vehicle	NA	0	1	Tumor
CTN070 Tumor d6-0005_AD05_07.tif_Files.tif	CTN070	6	Vehicle	NA	1	0	Tumor
CTN071 Tumor d0-0013_Position(86).tif_Files.tif	CTN071	0	Vehicle	NA	0	1	Tumor
CTN071 Tumor d0-0013_Position(87).tif_Files.tif	CTN071	0	Vehicle	NA	0	1	Tumor
CTN071 Tumor d0-0013_Position(88).tif_Files.tif	CTN071	0	Vehicle	NA	0	0	Tumor
CTN071 Tumor d0-0013_Position(89).tif_Files.tif	CTN071	0	Vehicle	NA	0	0	Tumor
CTN071 Tumor d0-0013_Position(90).tif_Files.tif	CTN071	0	Vehicle	NA	0	1	Tumor
CTN071 Tumor d0-0013_Position(91).tif_Files.tif	CTN071	0	Vehicle	NA	0	1	Tumor
CTN071 Tumor d0-0013_Position(92).tif_Files.tif	CTN071	0	Vehicle	NA	0	0	Tumor
CTN071 Tumor d0-0013_Position(93).tif_Files.tif	CTN071	0	Vehicle	NA	0	2	Tumor
CTN071 Tumor d6-0014_Position(94).tif_Files.tif	CTN071	6	Vehicle	NA	2	1	Tumor
CTN071 Tumor d6-0014_Position(95).tif_Files.tif	CTN071	6	Vehicle	NA	2	2	Tumor
CTN071 Tumor d6-0014_Position(96).tif_Files.tif	CTN071	6	Vehicle	NA	3	2	Tumor
CTN071 Tumor d6-0014_Position(97).tif_Files.tif	CTN071	6	Vehicle	NA	3	1	Tumor
CTN071 Tumor d6-0014_Position(98).tif_Files.tif	CTN071	6	Vehicle	NA	2	1	Tumor
CTN071 Tumor d6-0014_Position(99).tif_Files.tif	CTN071	6	Vehicle	NA	3	1	Tumor
CTN071 Tumor d6-0014_Position(100).tif_Files.tif	CTN071	6	Vehicle	NA	3	3	Tumor
CTN071 Tumor d6-0014_Position(101).tif_Files.tif	CTN071	6	Vehicle	NA	b	b	Tumor
CTN073 Tumor d6-0001_AB02_01.tif_Files.tif	CTN073	6	Vehicle	NA	1	2	Tumor
CTN073 Tumor d6-0001_AB02_02.tif_Files.tif	CTN073	6	Vehicle	NA	0	2	Tumor
CTN073 Tumor d6-0001_AB02_03.tif_Files.tif	CTN073	6	Vehicle	NA	0	2	Tumor
CTN074 Normal Reduction Mammary d0-0015_Position(102).tif_Files.tif	CTN074	0	Vehicle	NA	0	0	Normal
CTN074 Normal Reduction Mammary d0-0015_Position(103).tif_Files.tif	CTN074	0	Vehicle	NA	0	2	Normal
CTN074 Normal Reduction Mammary d0-0015_Position(104).tif_Files.tif	CTN074	0	Vehicle	NA	0	0	Normal
CTN074 Normal Reduction Mammary d0-0015_Position(105).tif_Files.tif	CTN074	0	Vehicle	NA	0	1	Normal
CTN074 Normal Reduction Mammary d0-0015_Position(106).tif_Files.tif	CTN074	0	Vehicle	NA	0	0	Normal
CTN074 Normal Reduction Mammary d0-0015_Position(107).tif_Files.tif	CTN074	0	Vehicle	NA	0	1	Normal
CTN074 Normal Reduction Mammary d0-0015_Position(108).tif_Files.tif	CTN074	0	Vehicle	NA	0	0	Normal
CTN074 Normal Reduction Mammary d0-0015_Position(109).tif_Files.tif	CTN074	0	Vehicle	NA	0	0	Normal
CTN074 Normal Reduction Mammary d0-0015_Position(110).tif_Files.tif	CTN074	0	Vehicle	NA	0	0	Normal
CTN074 Normal Reduction Mammary d0-0015_Position(111).tif_Files.tif	CTN074	0	Vehicle	NA	0	0	Normal
CTN074 Normal Reduction Mammary d0-0015_Position(112).tif_Files.tif	CTN074	0	Vehicle	NA	0	0	Normal
CTN074 Normal Reduction Mammary d6-0003_AB03_01.tif_Files.tif	CTN074	6	Vehicle	NA	3	2	Normal
CTN074 Normal Reduction Mammary d6-0003_AB03_02.tif_Files.tif	CTN074	6	Vehicle	NA	2	2	Normal
CTN074 Normal Reduction Mammary d6-0003_AB03_03.tif_Files.tif	CTN074	6	Vehicle	NA	3	2	Normal
CTN074 Normal Reduction Mammary d6-0003_AB03_04.tif_Files.tif	CTN074	6	Vehicle	NA	1	3	Normal
CTN074 Normal Reduction Mammary d6-0003_AB03_05.tif_Files.tif	CTN074	6	Vehicle	NA	2	1	Normal
CTN074 Normal Reduction Mammary d6-0003_AB03_06.tif_Files.tif	CTN074	6	Vehicle	NA	2	2	Normal
CTN074 Normal Reduction Mammary d6-0003_AB03_07.tif_Files.tif	CTN074	6	Vehicle	NA	2	2	Normal
CTN074 Normal Reduction Mammary d6-0003_AB03_08.tif_Files.tif	CTN074	6	Vehicle	NA	3	2	Normal
CTN074 Normal Reduction Mammary d6-0003_AB03_09.tif_Files.tif	CTN074	6	Vehicle	NA	3	2	Normal
CTN074 Normal Reduction Mammary d6-0003_AB03_10.tif_Files.tif	CTN074	6	Vehicle	NA	3	2	Normal
CTN074 Normal Reduction Mammary d6-0003_AB03_11.tif_Files.tif	CTN074	6	Vehicle	NA	3	1	Normal
CTN074 Normal Reduction Mammary d6-0003_AB03_12.tif_Files.tif	CTN074	6	Vehicle	NA	3	3	Normal
CTN074 Normal Reduction Mammary d6-0003_AB03_13.tif_Files.tif	CTN074	6	Vehicle	NA	0	0	Normal
CTN074 Normal Reduction Mammary d6-0003_AB03_14.tif_Files.tif	CTN074	6	Vehicle	NA	3	3	Normal
CTN074 Normal Reduction Mammary d6-0003_AB03_15.tif_Files.tif	CTN074	6	Vehicle	NA	2	1	Normal
CTN074 Normal Reduction Mammary d6-0003_AB03_16.tif_Files.tif	CTN074	6	Vehicle	NA	2	3	Normal
CTN075 NAT d0-0010_Position(37).tif_Files.tif	CTN075	0	Vehicle	NA	b	b	NAT
CTN075 NAT d0-0010_Position(38).tif_Files.tif	CTN075	0	Vehicle	NA	0	0	NAT
CTN075 NAT d0-0010_Position(39).tif_Files.tif	CTN075	0	Vehicle	NA	0	0	NAT
CTN075 NAT d0-0010_Position(40).tif_Files.tif	CTN075	0	Vehicle	NA	0	0	NAT
CTN075 NAT d0-0010_Position(41).tif_Files.tif	CTN075	0	Vehicle	NA	0	0	NAT
CTN075 NAT d0-0010_Position(42).tif_Files.tif	CTN075	0	Vehicle	NA	0	0	NAT
CTN075 NAT d0-0010_Position(43).tif_Files.tif	CTN075	0	Vehicle	NA	0	0	NAT
CTN075 NAT d0-0010_Position(44).tif_Files.tif	CTN075	0	Vehicle	NA	0	0	NAT
CTN075 NAT d0-0010_Position(45).tif_Files.tif	CTN075	0	Vehicle	NA	0	0	NAT
CTN075 NAT d0-0010_Position(46).tif_Files.tif	CTN075	0	Vehicle	NA	0	0	NAT
CTN075 NAT d0-0010_Position(47).tif_Files.tif	CTN075	0	Vehicle	NA	0	0	NAT
CTN075 NAT d0-0010_Position(48).tif_Files.tif	CTN075	0	Vehicle	NA	0	0	NAT
CTN075 NAT d0-0010_Position(49).tif_Files.tif	CTN075	0	Vehicle	NA	0	0	NAT
CTN075 NAT d0-0010_Position(50).tif_Files.tif	CTN075	0	Vehicle	NA	0	0	NAT
CTN075 NAT d0-0010_Position(51).tif_Files.tif	CTN075	0	Vehicle	NA	0	0	NAT
CTN075 NAT d0-0010_Position(52).tif_Files.tif	CTN075	0	Vehicle	NA	0	0	NAT
CTN075 NAT d0-0010_Position(53).tif_Files.tif	CTN075	0	Vehicle	NA	0	0	NAT
CTN075 NAT d0-0010_Position(54).tif_Files.tif	CTN075	0	Vehicle	NA	0	0	NAT
CTN075 NAT d0-0010_Position(55).tif_Files.tif	CTN075	0	Vehicle	NA	0	0	NAT
CTN075 NAT d0-0010_Position(56).tif_Files.tif	CTN075	0	Vehicle	NA	0	0	NAT
CTN075 NAT d0-0010_Position(57).tif_Files.tif	CTN075	0	Vehicle	NA	0	0	NAT
CTN075 NAT d0-0010_Position(58).tif_Files.tif	CTN075	0	Vehicle	NA	0	0	NAT
CTN075 NAT d0-0010_Position(59).tif_Files.tif	CTN075	0	Vehicle	NA	0	0	NAT
CTN075 NAT d6-0002_AC03_01.tif_Files.tif	CTN075	6	Vehicle	NA	3	3	NAT
CTN075 NAT d6-0002_AC03_02.tif_Files.tif	CTN075	6	Vehicle	NA	3	3	NAT
CTN075 NAT d6-0002_AC03_03.tif_Files.tif	CTN075	6	Vehicle	NA	1	3	NAT
CTN075 NAT d6-0002_AC03_04.tif_Files.tif	CTN075	6	Vehicle	NA	b	3	NAT
CTN075 NAT d6-0002_AC03_05.tif_Files.tif	CTN075	6	Vehicle	NA	b	3	NAT
CTN075 NAT d6-0002_AC03_06.tif_Files.tif	CTN075	6	Vehicle	NA	b	3	NAT
CTN075 Tumor d0-0009_Position(15).tif_Files.tif	CTN075	0	Vehicle	NA	0	0	Tumor
CTN075 Tumor d0-0009_Position(16).tif_Files.tif	CTN075	0	Vehicle	NA	0	0	Tumor
CTN075 Tumor d0-0009_Position(17).tif_Files.tif	CTN075	0	Vehicle	NA	0	0	Tumor
CTN075 Tumor d0-0009_Position(18).tif_Files.tif	CTN075	0	Vehicle	NA	0	0	Tumor
CTN075 Tumor d0-0009_Position(19).tif_Files.tif	CTN075	0	Vehicle	NA	0	0	Tumor
CTN075 Tumor d0-0009_Position(20).tif_Files.tif	CTN075	0	Vehicle	NA	0	0	Tumor
CTN075 Tumor d0-0009_Position(21).tif_Files.tif	CTN075	0	Vehicle	NA	0	0	Tumor
CTN075 Tumor d0-0009_Position(22).tif_Files.tif	CTN075	0	Vehicle	NA	0	0	Tumor
CTN075 Tumor d0-0009_Position(23).tif_Files.tif	CTN075	0	Vehicle	NA	0	0	Tumor
CTN075 Tumor d0-0009_Position(24).tif_Files.tif	CTN075	0	Vehicle	NA	0	0	Tumor
CTN075 Tumor d0-0009_Position(25).tif_Files.tif	CTN075	0	Vehicle	NA	0	0	Tumor
CTN075 Tumor d0-0009_Position(26).tif_Files.tif	CTN075	0	Vehicle	NA	0	0	Tumor
CTN075 Tumor d0-0009_Position(27).tif_Files.tif	CTN075	0	Vehicle	NA	0	0	Tumor
CTN075 Tumor d0-0009_Position(28).tif_Files.tif	CTN075	0	Vehicle	NA	0	0	Tumor
CTN075 Tumor d0-0009_Position(29).tif_Files.tif	CTN075	0	Vehicle	NA	0	0	Tumor
CTN075 Tumor d0-0009_Position(30).tif_Files.tif	CTN075	0	Vehicle	NA	0	0	Tumor
CTN075 Tumor d0-0009_Position(31).tif_Files.tif	CTN075	0	Vehicle	NA	0	0	Tumor
CTN075 Tumor d0-0009_Position(32).tif_Files.tif	CTN075	0	Vehicle	NA	0	0	Tumor
CTN075 Tumor d0-0009_Position(33).tif_Files.tif	CTN075	0	Vehicle	NA	0	0	Tumor
CTN075 Tumor d0-0009_Position(34).tif_Files.tif	CTN075	0	Vehicle	NA	0	0	Tumor
CTN075 Tumor d0-0009_Position(35).tif_Files.tif	CTN075	0	Vehicle	NA	0	0	Tumor
CTN075 Tumor d0-0009_Position(36).tif_Files.tif	CTN075	0	Vehicle	NA	0	0	Tumor
CTN075 Tumor d6-0001_AB01_01.tif_Files.tif	CTN075	6	Vehicle	NA	1	0	Tumor
CTN075 Tumor d6-0001_AB01_02.tif_Files.tif	CTN075	6	Vehicle	NA	0	0	Tumor
CTN075 Tumor d6-0001_AB01_03.tif_Files.tif	CTN075	6	Vehicle	NA	1	1	Tumor
CTN075 Tumor d6-0001_AB01_04.tif_Files.tif	CTN075	6	Vehicle	NA	1	1	Tumor
CTN075 Tumor d6-0001_AB01_05.tif_Files.tif	CTN075	6	Vehicle	NA	1	1	Tumor
CTN075 Tumor d6-0001_AB01_06.tif_Files.tif	CTN075	6	Vehicle	NA	0	0	Tumor
CTN075 Tumor d6-0001_AB01_07.tif_Files.tif	CTN075	6	Vehicle	NA	0	0	Tumor
CTN075 Tumor d6-0001_AB01_08.tif_Files.tif	CTN075	6	Vehicle	NA	0	0	Tumor
CTN075 Tumor d6-0001_AB01_09.tif_Files.tif	CTN075	6	Vehicle	NA	2	1	Tumor
CTN075 Tumor d6-0001_AB01_10.tif_Files.tif	CTN075	6	Vehicle	NA	0	0	Tumor
CTN075 Tumor d6-0001_AB01_11.tif_Files.tif	CTN075	6	Vehicle	NA	0	0	Tumor
CTN075 Tumor d6-0001_AB01_12.tif_Files.tif	CTN075	6	Vehicle	NA	0	0	Tumor
CTN075 Tumor d6-0001_AB01_13.tif_Files.tif	CTN075	6	Vehicle	NA	0	0	Tumor
CTN075 Tumor d6-0001_AB01_14.tif_Files.tif	CTN075	6	Vehicle	NA	1	2	Tumor
CTN075 Tumor d6-0001_AB01_15.tif_Files.tif	CTN075	6	Vehicle	NA	1	0	Tumor
CTN075 Tumor d6-0001_AB01_16.tif_Files.tif	CTN075	6	Vehicle	NA	1	0	Tumor
CTN075 Tumor d6-0001_AB01_17.tif_Files.tif	CTN075	6	Vehicle	NA	1	0	Tumor
CTN075 Tumor d6-0001_AB01_18.tif_Files.tif	CTN075	6	Vehicle	NA	0	0	Tumor
CTN075 Tumor d6-0001_AB01_19.tif_Files.tif	CTN075	6	Vehicle	NA	1	2	Tumor
CTN075 Tumor d6-0001_AB01_20.tif_Files.tif	CTN075	6	Vehicle	NA	0	0	Tumor
CTN075 Tumor d6-0001_AB01_21.tif_Files.tif	CTN075	6	Vehicle	NA	0	0	Tumor
CTN075 Tumor d6-0001_AB01_22.tif_Files.tif	CTN075	6	Vehicle	NA	0	0	Tumor
CTN075 Tumor d6-0001_AB01_23.tif_Files.tif	CTN075	6	Vehicle	NA	0	0	Tumor
CTN075 Tumor d6-0001_AB01_24.tif_Files.tif	CTN075	6	Vehicle	NA	0	0	Tumor
CTN075 Tumor d6-0001_AB01_25.tif_Files.tif	CTN075	6	Vehicle	NA	0	0	Tumor
CTN075 Tumor d6-0001_AB01_26.tif_Files.tif	CTN075	6	Vehicle	NA	1	1	Tumor
CTN075 Tumor d6-0001_AB01_27.tif_Files.tif	CTN075	6	Vehicle	NA	3	2	Tumor
CTN075 Tumor d6-0001_AB01_28.tif_Files.tif	CTN075	6	Vehicle	NA	3	2	Tumor
CTN075 Tumor d6-0001_AB01_29.tif_Files.tif	CTN075	6	Vehicle	NA	3	2	Tumor
CTN075 Tumor d6-0001_AB01_30.tif_Files.tif	CTN075	6	Vehicle	NA	0	0	Tumor
CTN075 Tumor d6-0001_AB01_31.tif_Files.tif	CTN075	6	Vehicle	NA	0	0	Tumor
CTN075 Tumor d6-0001_AB01_32.tif_Files.tif	CTN075	6	Vehicle	NA	0	0	Tumor
CTN075 Tumor d6-0001_AB01_33.tif_Files.tif	CTN075	6	Vehicle	NA	0	0	Tumor
CTN075 Tumor d6-0001_AB01_34.tif_Files.tif	CTN075	6	Vehicle	NA	1	1	Tumor
CTN075 Tumor d6-0001_AB01_35.tif_Files.tif	CTN075	6	Vehicle	NA	2	0	Tumor
CTN075 Tumor d6-0001_AB01_36.tif_Files.tif	CTN075	6	Vehicle	NA	0	0	Tumor
CTN075 Tumor d6-0001_AB01_37.tif_Files.tif	CTN075	6	Vehicle	NA	0	0	Tumor
CTN075 Tumor d6-0001_AB01_38.tif_Files.tif	CTN075	6	Vehicle	NA	0	0	Tumor
CTN075 Tumor d6-0001_AB01_39.tif_Files.tif	CTN075	6	Vehicle	NA	2	3	Tumor
CTN075 Tumor d6-0001_AB01_40.tif_Files.tif	CTN075	6	Vehicle	NA	3	3	Tumor
CTN075 Tumor d6-0001_AB01_41.tif_Files.tif	CTN075	6	Vehicle	NA	3	3	Tumor
CTN075 Tumor d6-0001_AB01_42.tif_Files.tif	CTN075	6	Vehicle	NA	3	3	Tumor
CTN075 Tumor d6-0001_AB01_43.tif_Files.tif	CTN075	6	Vehicle	NA	1	0	Tumor
CTN075 Tumor d6-0001_AB01_44.tif_Files.tif	CTN075	6	Vehicle	NA	0	0	Tumor
CTN075 Tumor d6-0001_AB01_45.tif_Files.tif	CTN075	6	Vehicle	NA	2	3	Tumor
CTN075 Tumor d6-0001_AB01_46.tif_Files.tif	CTN075	6	Vehicle	NA	2	3	Tumor
CTN076 Tumor d0-0011_Position(60).tif_Files.tif	CTN076	0	Vehicle	NA	0	0	Tumor
CTN076 Tumor d0-0011_Position(61).tif_Files.tif	CTN076	0	Vehicle	NA	0	0	Tumor
CTN076 Tumor d0-0011_Position(62).tif_Files.tif	CTN076	0	Vehicle	NA	0	0	Tumor
CTN076 Tumor d0-0011_Position(63).tif_Files.tif	CTN076	0	Vehicle	NA	0	0	Tumor
CTN076 Tumor d0-0011_Position(64).tif_Files.tif	CTN076	0	Vehicle	NA	0	0	Tumor
CTN076 Tumor d0-0011_Position(65).tif_Files.tif	CTN076	0	Vehicle	NA	0	0	Tumor
CTN076 Tumor d0-0011_Position(66).tif_Files.tif	CTN076	0	Vehicle	NA	0	0	Tumor
CTN076 Tumor d0-0011_Position(67).tif_Files.tif	CTN076	0	Vehicle	NA	0	0	Tumor
CTN076 Tumor d0-0011_Position(68).tif_Files.tif	CTN076	0	Vehicle	NA	0	0	Tumor
CTN076 Tumor d0-0011_Position(69).tif_Files.tif	CTN076	0	Vehicle	NA	0	0	Tumor
CTN076 Tumor d0-0011_Position(70).tif_Files.tif	CTN076	0	Vehicle	NA	0	0	Tumor
CTN076 Tumor d0-0011_Position(71).tif_Files.tif	CTN076	0	Vehicle	NA	0	0	Tumor
CTN076 Tumor d0-0011_Position(72).tif_Files.tif	CTN076	0	Vehicle	NA	0	0	Tumor
CTN076 Tumor d0-0011_Position(73).tif_Files.tif	CTN076	0	Vehicle	NA	0	0	Tumor
CTN076 Tumor d0-0011_Position(74).tif_Files.tif	CTN076	0	Vehicle	NA	0	0	Tumor
CTN076 Tumor d0-0011_Position(75).tif_Files.tif	CTN076	0	Vehicle	NA	0	0	Tumor
CTN076 Tumor d0-0011_Position(76).tif_Files.tif	CTN076	0	Vehicle	NA	0	0	Tumor
CTN076 Tumor d0-0011_Position(77).tif_Files.tif	CTN076	0	Vehicle	NA	0	0	Tumor
CTN076 Tumor d0-0011_Position(78).tif_Files.tif	CTN076	0	Vehicle	NA	0	0	Tumor
CTN076 Tumor d0-0011_Position(79).tif_Files.tif	CTN076	0	Vehicle	NA	0	0	Tumor
CTN076 Tumor d0-0011_Position(80).tif_Files.tif	CTN076	0	Vehicle	NA	0	0	Tumor
CTN076 Tumor d6-0008_Position(1).tif_Files.tif	CTN076	6	Vehicle	NA	3	3	Tumor
CTN076 Tumor d6-0008_Position(2).tif_Files.tif	CTN076	6	Vehicle	NA	0	1	Tumor
CTN076 Tumor d6-0008_Position(3).tif_Files.tif	CTN076	6	Vehicle	NA	0	2	Tumor
CTN076 Tumor d6-0008_Position(4).tif_Files.tif	CTN076	6	Vehicle	NA	0	1	Tumor
CTN076 Tumor d6-0008_Position(5).tif_Files.tif	CTN076	6	Vehicle	NA	0	0	Tumor
CTN076 Tumor d6-0008_Position(6).tif_Files.tif	CTN076	6	Vehicle	NA	3	3	Tumor
CTN076 Tumor d6-0008_Position(7).tif_Files.tif	CTN076	6	Vehicle	NA	0	1	Tumor
CTN076 Tumor d6-0008_Position(8).tif_Files.tif	CTN076	6	Vehicle	NA	0	0	Tumor
CTN076 Tumor d6-0008_Position(9).tif_Files.tif	CTN076	6	Vehicle	NA	0	0	Tumor
CTN076 Tumor d6-0008_Position(10).tif_Files.tif	CTN076	6	Vehicle	NA	0	1	Tumor
CTN076 Tumor d6-0008_Position(11).tif_Files.tif	CTN076	6	Vehicle	NA	0	1	Tumor
CTN076 Tumor d6-0008_Position(12).tif_Files.tif	CTN076	6	Vehicle	NA	0	0	Tumor
CTN076 Tumor d6-0008_Position(13).tif_Files.tif	CTN076	6	Vehicle	NA	1	1	Tumor
CTN076 Tumor d6-0008_Position(14).tif_Files.tif	CTN076	6	Vehicle	NA	2	3	Tumor
CTN077 Tumor, spine met d0-0012_Position(81).tif_Files.tif	CTN077	0	Vehicle	NA	0	0	Tumor
CTN077 Tumor, spine met d0-0012_Position(82).tif_Files.tif	CTN077	0	Vehicle	NA	0	0	Tumor
CTN077 Tumor, spine met d0-0012_Position(83).tif_Files.tif	CTN077	0	Vehicle	NA	b	b	Tumor
CTN077 Tumor, spine met d0-0012_Position(84).tif_Files.tif	CTN077	0	Vehicle	NA	0	0	Tumor
CTN077 Tumor, spine met d0-0012_Position(85).tif_Files.tif	CTN077	0	Vehicle	NA	d	d	Tumor
CTN077 Tumor, spine met d0-0012_Position(86).tif_Files.tif	CTN077	0	Vehicle	NA	0	0	Tumor
CTN077 Tumor, spine met d0-0012_Position(87).tif_Files.tif	CTN077	0	Vehicle	NA	b	b	Tumor
CTN077 Tumor, spine met d0-0012_Position(88).tif_Files.tif	CTN077	0	Vehicle	NA	b	b	Tumor
CTN077 Tumor, spine met d0-0012_Position(89).tif_Files.tif	CTN077	0	Vehicle	NA	0	0	Tumor
CTN077 Tumor, spine met d0-0012_Position(90).tif_Files.tif	CTN077	0	Vehicle	NA	b	b	Tumor
CTN077 Tumor, spine met d0-0012_Position(91).tif_Files.tif	CTN077	0	Vehicle	NA	d	d	Tumor
CTN077 Tumor, spine met d0-0012_Position(92).tif_Files.tif	CTN077	0	Vehicle	NA	d	d	Tumor
CTN077 Tumor, spine met d0-0012_Position(93).tif_Files.tif	CTN077	0	Vehicle	NA	d	d	Tumor
CTN077 Tumor, spine met d0-0012_Position(94).tif_Files.tif	CTN077	0	Vehicle	NA	d	d	Tumor
CTN077 Tumor, spine met d0-0012_Position(95).tif_Files.tif	CTN077	0	Vehicle	NA	b	b	Tumor
CTN077 Tumor, spine met d6-0005_AB01_01.tif_Files.tif	CTN077	6	Vehicle	NA	b	b	Tumor
CTN077 Tumor, spine met d6-0005_AB01_02.tif_Files.tif	CTN077	6	Vehicle	NA	b	1	Tumor
CTN077 Tumor, spine met d6-0005_AB01_03.tif_Files.tif	CTN077	6	Vehicle	NA	0	0	Tumor
CTN077 Tumor, spine met d6-0005_AB01_04.tif_Files.tif	CTN077	6	Vehicle	NA	1	0	Tumor
CTN077 Tumor, spine met d6-0005_AB01_05.tif_Files.tif	CTN077	6	Vehicle	NA	b	b	Tumor
CTN077 Tumor, spine met d6-0005_AB01_06.tif_Files.tif	CTN077	6	Vehicle	NA	0	1	Tumor
CTN077 Tumor, spine met d6-0005_AB01_07.tif_Files.tif	CTN077	6	Vehicle	NA	0	1	Tumor
CTN077 Tumor, spine met d6-0005_AB01_08.tif_Files.tif	CTN077	6	Vehicle	NA	0	0	Tumor
CTN077 Tumor, spine met d6-0005_AB01_10.tif_Files.tif	CTN077	6	Vehicle	NA	0	0	Tumor
CTN077 Tumor, spine met d6-0005_AB01_11.tif_Files.tif	CTN077	6	Vehicle	NA	0	0	Tumor
CTN077 Tumor, spine met d6-0005_AB01_12.tif_Files.tif	CTN077	6	Vehicle	NA	0	0	Tumor
CTN077 Tumor, spine met d6-0005_AB01_13.tif_Files.tif	CTN077	6	Vehicle	NA	0	0	Tumor
CTN077 Tumor, spine met d6-0005_AB01_14.tif_Files.tif	CTN077	6	Vehicle	NA	0	0	Tumor
CTN078 Tumor d0-0013_Position(96).tif_Files.tif	CTN078	0	Vehicle	NA	0	0	Tumor
CTN078 Tumor d0-0013_Position(97).tif_Files.tif	CTN078	0	Vehicle	NA	0	0	Tumor
CTN078 Tumor d0-0013_Position(98).tif_Files.tif	CTN078	0	Vehicle	NA	0	0	Tumor
CTN078 Tumor d0-0013_Position(99).tif_Files.tif	CTN078	0	Vehicle	NA	0	0	Tumor
CTN078 Tumor d0-0013_Position(100).tif_Files.tif	CTN078	0	Vehicle	NA	0	0	Tumor
CTN078 Tumor d0-0013_Position(101).tif_Files.tif	CTN078	0	Vehicle	NA	0	0	Tumor
CTN078 Tumor d0-0013_Position(102).tif_Files.tif	CTN078	0	Vehicle	NA	1	0	Tumor
CTN078 Tumor d0-0013_Position(103).tif_Files.tif	CTN078	0	Vehicle	NA	0	0	Tumor
CTN078 Tumor d0-0013_Position(104).tif_Files.tif	CTN078	0	Vehicle	NA	0	0	Tumor
CTN078 Tumor d0-0013_Position(105).tif_Files.tif	CTN078	0	Vehicle	NA	0	0	Tumor
CTN078 Tumor d6-0006_AB02_01.tif_Files.tif	CTN078	6	Vehicle	NA	0	3	Tumor
CTN078 Tumor d6-0006_AB02_02.tif_Files.tif	CTN078	6	Vehicle	NA	0	3	Tumor
CTN078 Tumor d6-0006_AB02_03.tif_Files.tif	CTN078	6	Vehicle	NA	0	2	Tumor
CTN078 Tumor d6-0006_AB02_04.tif_Files.tif	CTN078	6	Vehicle	NA	1	3	Tumor
CTN078 Tumor d6-0006_AB02_05.tif_Files.tif	CTN078	6	Vehicle	NA	2	2	Tumor
CTN078 Tumor d6-0006_AB02_06.tif_Files.tif	CTN078	6	Vehicle	NA	2	3	Tumor
CTN078 Tumor d6-0006_AB02_07.tif_Files.tif	CTN078	6	Vehicle	NA	0	0	Tumor
CTN078 Tumor d6-0006_AB02_08.tif_Files.tif	CTN078	6	Vehicle	NA	0	3	Tumor
CTN078 Tumor d6-0006_AB02_09.tif_Files.tif	CTN078	6	Vehicle	NA	0	3	Tumor
CTN078 Tumor d6-0006_AB02_10.tif_Files.tif	CTN078	6	Vehicle	NA	1	3	Tumor
CTN078 Tumor d6-0006_AB02_11.tif_Files.tif	CTN078	6	Vehicle	NA	2	3	Tumor
CTN078 Tumor d6-0006_AB02_12.tif_Files.tif	CTN078	6	Vehicle	NA	3	3	Tumor
CTN078 Tumor d6-0006_AB02_13.tif_Files.tif	CTN078	6	Vehicle	NA	3	3	Tumor
CTN078 Tumor d6-0006_AB02_14.tif_Files.tif	CTN078	6	Vehicle	NA	2	3	Tumor
CTN078 Tumor d6-0006_AB02_15.tif_Files.tif	CTN078	6	Vehicle	NA	0	3	Tumor
CTN078 Tumor d6-0006_AB02_16.tif_Files.tif	CTN078	6	Vehicle	NA	2	3	Tumor
CTN080 Tumor d0-0014_Position(106).tif_Files.tif	CTN080	0	Vehicle	NA	0	0	Tumor
CTN080 Tumor d0-0014_Position(107).tif_Files.tif	CTN080	0	Vehicle	NA	0	0	Tumor
CTN080 Tumor d0-0014_Position(108).tif_Files.tif	CTN080	0	Vehicle	NA	0	0	Tumor
CTN080 Tumor d0-0014_Position(109).tif_Files.tif	CTN080	0	Vehicle	NA	0	0	Tumor
CTN080 Tumor d0-0014_Position(110).tif_Files.tif	CTN080	0	Vehicle	NA	0	0	Tumor
CTN080 Tumor d0-0014_Position(111).tif_Files.tif	CTN080	0	Vehicle	NA	0	0	Tumor
CTN080 Tumor d0-0014_Position(112).tif_Files.tif	CTN080	0	Vehicle	NA	0	0	Tumor
CTN080 Tumor d0-0014_Position(113).tif_Files.tif	CTN080	0	Vehicle	NA	0	0	Tumor
CTN080 Tumor d0-0014_Position(114).tif_Files.tif	CTN080	0	Vehicle	NA	0	0	Tumor
CTN080 Tumor d0-0014_Position(115).tif_Files.tif	CTN080	0	Vehicle	NA	0	0	Tumor
CTN080 Tumor d6-0007_AB01_01.tif_Files.tif	CTN080	6	Vehicle	NA	0	0	Tumor
CTN080 Tumor d6-0007_AB01_02.tif_Files.tif	CTN080	6	Vehicle	NA	0	0	Tumor
CTN080 Tumor d6-0007_AB01_03.tif_Files.tif	CTN080	6	Vehicle	NA	2	0	Tumor
CTN080 Tumor d6-0007_AB01_04.tif_Files.tif	CTN080	6	Vehicle	NA	0	0	Tumor
CTN080 Tumor d6-0007_AB01_05.tif_Files.tif	CTN080	6	Vehicle	NA	0	1	Tumor
CTN080 Tumor d6-0007_AB01_06.tif_Files.tif	CTN080	6	Vehicle	NA	2	0	Tumor
CTN080 Tumor d6-0007_AB01_07.tif_Files.tif	CTN080	6	Vehicle	NA	0	0	Tumor
CTN080 Tumor d6-0007_AB01_08.tif_Files.tif	CTN080	6	Vehicle	NA	0	0	Tumor
CTN080 Tumor d6-0007_AB01_09.tif_Files.tif	CTN080	6	Vehicle	NA	1	0	Tumor
CTN080 Tumor d6-0007_AB01_10.tif_Files.tif	CTN080	6	Vehicle	NA	1	0	Tumor
CTN080 Tumor d6-0007_AB01_11.tif_Files.tif	CTN080	6	Vehicle	NA	0	0	Tumor
CTN080 Tumor d6-0007_AB01_12.tif_Files.tif	CTN080	6	Vehicle	NA	1	0	Tumor
CTN080 Tumor d6-0007_AB01_13.tif_Files.tif	CTN080	6	Vehicle	NA	0	0	Tumor
CTN080 Tumor d6-0007_AB01_14.tif_Files.tif	CTN080	6	Vehicle	NA	1	0	Tumor
CTN080 Tumor d6-0007_AB01_15.tif_Files.tif	CTN080	6	Vehicle	NA	0	0	Tumor
CTN080 Tumor d6-0007_AB01_16.tif_Files.tif	CTN080	6	Vehicle	NA	1	0	Tumor
CTN080 Tumor d6-0007_AB01_17.tif_Files.tif	CTN080	6	Vehicle	NA	0	0	Tumor
CTN080 Tumor d6-0007_AB01_18.tif_Files.tif	CTN080	6	Vehicle	NA	1	2	Tumor
CTN080 Tumor d6-0007_AB01_19.tif_Files.tif	CTN080	6	Vehicle	NA	0	0	Tumor
CTN080 Tumor d6-0007_AB01_20.tif_Files.tif	CTN080	6	Vehicle	NA	0	0	Tumor
CTN080 Tumor d6-0007_AB01_21.tif_Files.tif	CTN080	6	Vehicle	NA	1	1	Tumor
CTN080 Tumor d6-0007_AB01_22.tif_Files.tif	CTN080	6	Vehicle	NA	2	0	Tumor
CTN080 Tumor d6-0007_AB01_23.tif_Files.tif	CTN080	6	Vehicle	NA	1	0	Tumor
CTN080 Tumor d6-0007_AB01_24.tif_Files.tif	CTN080	6	Vehicle	NA	1	0	Tumor
CTN080 Tumor d6-0007_AB01_25.tif_Files.tif	CTN080	6	Vehicle	NA	0	0	Tumor
CTN080 Tumor d6-0007_AB01_26.tif_Files.tif	CTN080	6	Vehicle	NA	0	0	Tumor
CTN080 Tumor d6-0007_AB01_27.tif_Files.tif	CTN080	6	Vehicle	NA	0	0	Tumor
CTN080 Tumor d6-0007_AB01_28.tif_Files.tif	CTN080	6	Vehicle	NA	0	0	Tumor
CTN080 Tumor d6-0007_AB01_29.tif_Files.tif	CTN080	6	Vehicle	NA	0	2	Tumor
CTN080 Tumor d6-0007_AB01_30.tif_Files.tif	CTN080	6	Vehicle	NA	1	2	Tumor
CTN081 Tumor, brain met d0-0015_Position(116).tif_Files.tif	CTN081	0	Vehicle	NA	0	0	Tumor
[truncated: 647 more rows]
