# Supplementary material for: Between-tumor and within-tumor heterogeneity in invasive potential
Source: PLoS Comput Biol. 2020 Jan 21;16(1):e1007464. doi: 10.1371/journal.pcbi.1007464 (PMC6994152; doi:10.1371/journal.pcbi.1007464)
Supplement: S1 File — (GZ) [file pcbi.1007464.s003.tar.gz › S1_File/run_analysis.sh]

source ~/miniconda2/bin/activate py3

python analyze_results.py --outdir ./OUTPUT_ALL --organoid_table organoid_table.txt --organoid_wc organoid_wc.txt

conda deactivate
