# Supplementary material for: Between-tumor and within-tumor heterogeneity in invasive potential
Source: PLoS Comput Biol. 2020 Jan 21;16(1):e1007464. doi: 10.1371/journal.pcbi.1007464 (PMC6994152; doi:10.1371/journal.pcbi.1007464)
Supplement: S1 File — (GZ) [file pcbi.1007464.s003.tar.gz › S1_File/README.txt]

COORDS_FIG1
xy coordinates for organoids depicted in Fig 1

IMAGES_FIG1
Paired DIC and K14 images corresponding to coordinates
Complete set of images (6.5 GB) available by contacting the authors

LICENSE.txt
Open source license

OUTPUT_ALL
Saved analysis generated from all organoid images (organoid_table.txt) and association tests performed by run_analysis.sh

OUTPUT_FIG1
Result of running run_fig1.sh, spectral analysis of organoid boundaries and extraction of K14 pixels

README.txt 
This file

Veena_Matches.txt
Matching between image file names and coordinate file names

Veena_Orig.txt
Matching between image files names and annotations

analyze_results.py
Within-tumor and between-tumor association tests

ibis2d.py
Calculation of spectral power and extraction of K14 pixels

run_analysis.sh
Driver for analyze_results.py

run_fig1.sh
Driver for ibis2d.py
