# Supplementary material for: Between-tumor and within-tumor heterogeneity in invasive potential
Source: PLoS Comput Biol. 2020 Jan 21;16(1):e1007464. doi: 10.1371/journal.pcbi.1007464 (PMC6994152; doi:10.1371/journal.pcbi.1007464)
Supplement: S1 File — (GZ) [file pcbi.1007464.s003.tar.gz › S1_File/run_fig1.sh]

time python ./ibis2d.py --recalculate y --thermometers n --veenafile Veena_Orig.txt --matchfile Veena_Matches.txt --dic_orig ./IMAGES_FIG1 --coords ./COORDS_FIG1 --outdir ./OUTPUT_FIG1 --nfft 256
