# Supplementary material for: Between-tumor and within-tumor heterogeneity in invasive potential
Source: PLoS Comput Biol. 2020 Jan 21;16(1):e1007464. doi: 10.1371/journal.pcbi.1007464 (PMC6994152; doi:10.1371/journal.pcbi.1007464)
Supplement: S1 File — (GZ) [file pcbi.1007464.s003.tar.gz › S1_File/OUTPUT_FIG1/merge_table.txt]

key	ctn	file_new	file_orig	invasion_veena	k14_veena	orgnum
CTN010_Tumor_Day6_26	CTN010	CTN010_Day6_26.tif	CTN010_Day6-003_AC04_26.zvi.tif	3	2	26
CTN010_Tumor_Day6_35	CTN010	CTN010_Day6_35.tif	CTN010_Day6-003_AC04_35.zvi.tif	3	3	35
CTN010_Tumor_Day6_45	CTN010	CTN010_Day6_45.tif	CTN010_Day6-003_AC04_45.zvi.tif	1	2	45
