# Supplementary material for: Between-tumor and within-tumor heterogeneity in invasive potential
Source: PLoS Comput Biol. 2020 Jan 21;16(1):e1007464. doi: 10.1371/journal.pcbi.1007464 (PMC6994152; doi:10.1371/journal.pcbi.1007464)
Supplement: S1 File — (GZ) [file pcbi.1007464.s003.tar.gz › S1_File/OUTPUT_FIG1/organoid_table.txt]

key	ctn	file_new	file_orig	invasion_ff	invasion_spectral	invasion_spectral_delta	invasion_spectral_group	invasion_veena	k14_mean	k14_mean_delta	k14_mean_group	k14_sum	k14_sum_delta	k14_sum_group	k14_veena	orgnum	size_area	size_frac	size_frac_delta	size_frac_group	size_npixel	size_perimeter	tag_color	tag_photometric	tag_scale
CTN010_Tumor_Day6_26	CTN010	CTN010_Day6_26.tif	CTN010_Day6-003_AC04_26.zvi.tif	7.90451988861	2.39110135539	0.982762222491	1.4083391329	3	0.28886298364	-0.118389048164	0.407252031804	0.0827703549276	0.00800269729173	0.0747676576359	2	26	411117.655559	0.286538461538	0.0853612465822	0.201177214956	413624.0	6390.36617336	rgb	2	1.0
CTN010_Tumor_Day6_35	CTN010	CTN010_Day6_35.tif	CTN010_Day6-003_AC04_35.zvi.tif	4.94916000532	1.42877952765	0.0204403947507	1.4083391329	3	0.43620490401	0.0289528722057	0.407252031804	0.114772728755	0.0400050711191	0.0747676576359	3	35	378094.657657	0.263116548437	0.0619393334812	0.201177214956	379814.0	4849.20952831	rgb	2	1.0
CTN010_Tumor_Day6_45	CTN010	CTN010_Day6_45.tif	CTN010_Day6-003_AC04_45.zvi.tif	2.09503280147	0.405136515658	-1.00320261724	1.4083391329	1	0.496688207763	0.0894361759587	0.407252031804	0.026759889225	-0.0480077684109	0.0747676576359	2	45	77235.4089709	0.0538766348925	-0.147300580063	0.201177214956	77772.0	1425.96403073	rgb	2	1.0
