# Supplementary material for: Between-tumor and within-tumor heterogeneity in invasive potential
Source: PLoS Comput Biol. 2020 Jan 21;16(1):e1007464. doi: 10.1371/journal.pcbi.1007464 (PMC6994152; doi:10.1371/journal.pcbi.1007464)
Supplement: S1 File — (GZ) [file pcbi.1007464.s003.tar.gz › S1_File/OUTPUT_FIG1/group_table.txt]

key	invasion_spectral	k14_mean	k14_sum	size_frac	tag_color	tag_photometric
CTN010	1.4083391329	0.407252031804	0.0747676576359	0.201177214956	rgb	2
