# Supplementary material for: Between-tumor and within-tumor heterogeneity in invasive potential
Source: PLoS Comput Biol. 2020 Jan 21;16(1):e1007464. doi: 10.1371/journal.pcbi.1007464 (PMC6994152; doi:10.1371/journal.pcbi.1007464)
Supplement: S1 File — (GZ) [file pcbi.1007464.s003.tar.gz › S1_File/COORDS_FIG1/CTN010_Tumor_Day6_26_xy.txt]

702	248
700	248
696	248
692	248
688	248
686	248
684	248
682	248
680	248
678	248
676	248
674	248
672	248
672	250
668	250
666	250
664	252
662	252
658	252
654	252
650	252
648	252
646	252
644	252
642	252
640	252
638	252
636	252
634	252
632	252
630	252
628	252
626	252
624	252
624	254
624	256
624	258
624	260
626	260
626	264
626	266
630	268
630	270
632	272
632	274
632	276
632	278
630	278
630	280
628	280
626	280
626	284
624	284
622	284
620	284
618	284
616	284
614	284
612	284
610	284
610	286
608	286
608	288
606	288
604	290
602	290
600	290
598	290
596	290
596	294
594	294
592	294
590	294
590	296
590	298
590	300
590	302
590	304
590	306
592	306
592	310
594	310
596	310
596	312
598	312
600	312
602	312
604	312
606	312
608	312
610	312
610	314
610	316
614	316
616	318
618	318
620	318
622	318
626	318
628	318
630	318
632	320
636	320
638	320
640	320
642	320
646	320
648	320
650	320
650	322
650	324
650	326
650	328
650	330
650	332
650	334
648	334
648	338
646	338
644	340
642	340
642	344
640	344
640	346
636	346
634	346
634	350
632	350
630	350
628	350
626	350
626	354
620	356
612	360
606	362
604	366
602	366
602	368
598	368
596	370
594	370
592	370
592	372
590	372
586	372
586	374
582	374
580	374
580	378
578	378
576	378
574	378
574	380
572	380
570	380
568	380
566	380
564	380
562	380
560	382
556	382
554	382
554	384
552	384
550	384
550	386
548	386
546	388
544	388
544	392
542	394
540	394
538	394
536	394
536	396
536	398
536	400
536	402
536	404
536	406
536	408
536	410
538	410
540	412
542	412
544	412
544	414
546	414
548	414
550	414
552	414
554	414
554	416
556	416
558	416
560	418
562	418
564	420
566	420
566	422
564	422
562	424
562	428
560	428
558	430
556	432
554	432
554	436
552	436
552	438
550	438
548	438
548	442
546	442
546	444
544	444
542	444
542	448
540	448
540	450
538	450
536	450
534	450
532	450
530	450
528	450
526	450
524	450
522	450
520	450
518	450
514	448
514	446
510	446
508	444
506	444
502	444
500	444
500	442
498	442
496	442
494	442
492	442
488	442
488	444
486	446
486	448
484	450
484	452
484	454
484	456
484	460
484	462
480	462
480	466
478	468
476	470
474	472
474	474
472	476
470	476
468	476
466	476
464	476
462	476
460	476
458	476
456	480
454	480
452	480
450	480
448	480
446	480
444	480
444	482
440	482
438	482
438	486
436	486
436	488
434	488
432	488
430	488
428	488
426	490
424	490
422	490
420	490
418	490
418	492
416	492
414	492
412	492
410	494
408	494
406	494
404	494
404	496
402	496
398	496
398	498
394	498
392	500
390	500
388	500
386	500
384	500
382	500
378	500
376	500
374	500
372	502
370	502
368	502
366	502
364	502
362	502
360	506
358	506
356	506
354	506
352	506
348	508
346	508
344	508
342	508
340	508
338	508
336	508
336	510
334	510
332	510
330	510
328	510
326	510
324	510
322	510
320	512
318	512
316	512
312	512
306	514
302	514
298	514
294	516
292	516
290	516
288	516
288	518
286	518
284	518
282	518
282	520
280	520
278	520
276	522
272	522
270	524
268	524
264	524
262	524
258	524
256	524
254	524
254	526
252	526
252	528
252	532
250	532
250	534
250	536
250	538
250	540
254	540
254	544
258	544
260	546
262	546
264	546
266	548
270	548
272	552
276	552
278	552
280	554
284	554
286	554
290	554
292	554
294	554
296	554
302	554
308	556
310	556
314	556
316	556
318	558
320	558
324	558
326	558
328	558
332	560
336	560
340	562
342	562
344	562
346	562
348	562
350	562
352	562
354	564
356	564
356	566
358	566
360	568
362	570
364	570
368	572
370	572
372	574
374	574
376	576
378	576
378	578
380	578
380	580
380	582
382	582
382	586
382	588
382	590
382	592
382	594
382	596
382	598
382	600
382	602
382	606
380	606
380	610
380	612
378	612
378	614
376	614
372	618
370	618
370	620
368	620
366	622
366	624
366	626
366	628
366	630
366	632
364	632
364	634
360	634
358	634
356	634
354	634
352	634
350	634
348	636
344	636
342	636
340	636
338	636
336	636
334	636
330	638
326	638
324	638
322	638
320	638
320	642
316	642
314	642
312	642
312	644
310	644
308	644
306	644
306	648
302	650
300	650
300	652
298	652
296	654
294	654
292	656
290	656
288	656
288	658
284	658
282	658
280	658
278	660
274	660
270	660
268	660
266	660
266	662
264	662
262	662
262	664
260	664
258	666
258	668
258	670
258	672
258	674
258	676
258	678
258	680
258	682
258	684
260	684
262	686
266	686
270	686
272	688
274	688
276	688
278	688
284	688
288	688
290	688
292	688
292	690
296	690
298	690
296	690
292	694
290	694
284	694
278	694
274	696
268	696
266	696
262	698
260	698
258	698
256	698
256	700
252	700
248	704
246	704
244	706
242	706
240	708
238	708
236	710
234	710
234	712
232	712
230	714
228	714
226	718
224	720
222	720
220	720
218	720
216	720
214	722
212	722
210	722
208	722
206	722
204	722
202	722
200	722
198	722
196	722
194	722
190	722
186	722
186	724
184	724
182	724
180	724
178	724
176	724
174	724
172	724
170	726
168	726
166	726
164	726
160	726
158	728
156	728
154	728
152	732
150	732
146	732
144	732
140	734
138	734
136	734
134	734
132	736
130	736
128	736
126	736
124	738
122	738
118	738
116	738
112	740
110	740
106	742
104	742
100	742
98	744
94	744
94	746
90	746
86	746
82	746
80	746
80	748
78	748
78	752
76	754
72	756
72	758
68	758
66	760
64	760
62	762
60	762
58	762
58	764
56	764
54	764
52	764
52	768
50	768
46	768
42	768
42	770
40	770
38	770
38	772
36	772
36	774
32	774
30	774
26	778
30	780
40	780
42	782
48	782
50	782
54	782
58	782
60	782
62	782
64	780
66	780
68	780
68	778
70	778
72	778
76	774
80	774
82	774
84	774
86	772
88	772
90	772
94	772
96	770
98	770
100	770
102	770
102	768
104	768
106	768
108	766
110	766
112	766
114	766
116	764
118	764
120	764
122	764
124	760
126	760
128	760
130	760
132	760
136	760
138	760
142	760
144	760
148	756
150	756
152	756
154	754
158	754
160	754
164	754
166	754
166	750
168	750
170	750
172	750
174	750
174	748
176	748
180	748
184	744
186	744
190	744
194	744
198	744
200	744
202	744
202	740
206	740
208	740
210	740
214	740
214	738
216	738
220	738
222	738
224	738
226	738
228	738
230	736
234	736
236	736
238	736
240	736
242	736
246	734
248	734
250	734
252	734
256	734
256	732
258	732
262	732
264	732
268	732
272	732
274	732
280	732
284	730
286	730
290	730
294	726
296	726
298	726
300	726
304	726
306	726
308	726
310	726
310	722
312	722
314	722
316	722
318	722
318	720
322	720
324	720
324	718
326	718
328	718
330	718
332	718
338	716
344	716
350	714
354	712
360	712
364	710
366	710
368	710
372	708
376	708
378	706
380	706
382	706
384	706
386	706
390	704
392	704
394	704
396	704
398	704
398	702
402	702
404	702
406	702
408	702
410	702
412	702
414	702
414	704
414	706
414	708
414	710
414	712
412	714
412	716
410	718
408	720
404	720
402	722
398	724
398	726
396	726
394	728
392	728
392	732
390	732
390	734
388	734
386	738
384	740
384	742
380	744
378	746
376	748
374	752
372	752
368	752
368	754
366	756
364	758
362	758
360	760
358	762
356	762
352	764
350	766
348	766
346	766
346	768
344	770
342	772
340	772
340	776
338	776
336	776
334	776
332	778
328	778
326	778
322	778
320	778
318	778
316	778
314	778
312	778
310	778
308	778
306	778
304	778
302	778
298	778
296	776
292	776
290	776
286	776
282	774
280	774
278	774
274	774
272	774
268	774
266	774
262	772
260	772
258	772
256	772
252	772
250	772
246	772
240	772
236	772
234	772
232	772
230	772
228	772
226	772
224	772
222	772
220	772
218	772
216	772
212	772
208	772
206	772
204	772
202	772
200	772
198	772
196	772
194	772
192	772
190	772
188	774
186	774
186	776
184	776
184	778
182	778
182	780
182	782
182	784
182	786
182	788
182	790
182	792
184	792
188	792
190	792
192	796
196	796
198	796
202	798
204	798
210	798
214	798
216	798
222	798
226	798
228	798
232	798
234	798
238	798
242	798
244	798
246	798
248	798
250	800
252	800
256	800
256	802
258	802
260	804
262	804
262	806
266	806
266	808
268	812
270	812
270	814
270	808
270	806
272	806
274	806
276	806
276	808
276	810
276	812
276	816
276	818
276	822
276	824
276	826
276	830
276	832
272	832
272	836
270	836
270	838
268	840
266	842
264	844
264	846
260	846
258	848
256	850
254	852
254	854
252	854
252	856
252	858
252	860
252	862
252	866
252	870
250	872
250	874
250	878
250	880
248	882
248	884
248	888
248	890
248	892
248	894
248	896
248	898
248	900
248	902
248	904
248	906
248	908
250	910
250	912
252	912
254	912
256	912
258	914
260	914
264	914
266	914
266	918
270	918
272	918
274	918
276	918
278	918
280	918
284	914
284	912
288	912
290	912
292	908
294	906
294	904
296	902
296	900
296	898
296	896
296	894
300	890
302	888
302	884
302	882
302	878
306	876
306	872
306	870
308	868
308	866
308	864
308	862
312	862
312	860
314	858
316	856
316	854
318	852
322	852
322	850
322	848
324	846
326	844
328	844
330	842
332	838
334	838
338	836
340	832
344	830
344	828
346	826
346	824
350	822
350	820
352	820
352	818
354	818
354	816
356	816
356	814
358	814
360	814
360	810
360	808
364	808
366	808
368	804
370	804
372	802
374	802
374	800
378	800
378	798
380	798
384	798
386	798
390	798
392	796
394	796
396	794
398	794
400	792
402	792
404	790
406	790
410	788
412	788
416	788
418	784
420	784
422	784
422	782
424	782
426	782
428	780
430	780
434	780
440	780
444	778
446	778
450	778
452	778
458	778
462	778
468	778
474	778
482	778
486	776
488	776
490	776
492	776
496	776
498	776
504	776
510	776
516	776
518	778
524	778
526	780
530	780
534	782
538	782
538	784
540	786
542	786
542	788
544	788
546	790
548	790
550	792
552	792
552	794
554	794
554	798
556	798
558	798
560	800
560	804
562	804
564	808
564	810
568	812
568	814
568	816
568	818
568	820
570	822
570	824
570	826
570	828
572	830
572	832
572	834
574	836
574	838
578	838
578	840
578	842
578	844
578	846
578	848
578	850
580	850
580	852
580	854
580	856
580	858
582	860
582	862
582	864
582	868
582	870
582	872
582	876
584	876
584	878
586	880
588	882
590	884
590	886
594	886
594	888
596	890
596	892
598	894
598	896
598	898
598	900
598	902
598	904
600	904
600	908
600	910
600	912
602	914
602	916
606	916
606	918
608	920
608	922
610	922
610	924
612	924
612	926
614	926
614	928
616	928
618	928
618	926
618	924
618	922
618	920
618	918
620	916
620	914
620	912
620	910
620	906
620	904
622	902
622	900
622	896
624	896
624	894
624	892
624	890
624	888
626	886
626	884
626	882
626	880
626	878
626	876
626	874
630	874
630	872
630	870
630	868
630	866
630	864
630	860
630	858
630	856
630	854
630	852
630	850
630	848
632	848
632	846
632	844
634	842
634	840
636	838
636	836
640	836
640	834
640	832
642	832
644	832
646	832
650	834
652	836
656	840
658	844
662	846
662	848
662	854
664	856
664	858
664	860
664	862
664	864
666	868
666	872
668	874
668	876
670	878
670	880
672	880
676	880
678	884
680	886
682	886
684	886
684	888
686	888
688	888
692	888
694	888
696	888
698	886
700	886
702	884
706	882
706	880
708	878
708	876
710	874
712	870
714	870
714	866
716	866
718	864
718	860
718	858
722	858
722	854
724	854
726	852
726	850
728	848
730	846
730	842
732	842
734	840
736	840
736	836
738	836
740	836
742	836
746	836
748	836
750	836
752	836
754	836
754	838
756	838
758	840
760	842
766	846
770	848
776	850
778	854
780	854
782	854
782	856
784	858
786	860
786	862
788	864
792	866
794	868
794	870
796	870
800	870
802	870
806	874
810	874
812	876
814	876
818	876
820	878
822	878
822	882
824	882
824	884
826	884
828	884
830	888
832	888
834	888
834	890
836	890
838	890
840	890
844	890
846	890
848	892
852	892
854	894
858	898
860	898
862	898
866	900
868	904
870	904
872	904
874	904
874	906
878	906
876	906
870	906
866	906
864	902
862	902
862	900
860	900
860	898
860	896
856	892
856	890
856	888
854	886
854	884
854	882
854	880
854	878
854	876
852	874
852	872
852	870
852	868
852	866
852	864
852	862
852	860
852	858
852	856
852	854
852	852
852	850
852	848
852	846
852	844
852	842
854	842
854	840
854	838
854	836
854	834
858	834
858	832
858	830
858	828
858	826
858	824
858	822
858	820
858	816
858	814
858	812
858	810
856	808
856	806
856	804
856	802
854	802
852	798
850	798
850	794
848	794
848	792
848	790
848	788
846	786
846	784
846	782
846	780
846	778
846	776
846	774
846	772
842	766
842	764
840	762
840	758
840	756
840	750
836	748
836	744
836	740
836	738
834	736
834	734
834	732
834	730
834	728
834	724
834	722
834	720
834	718
834	716
834	712
834	710
834	708
834	704
834	702
834	698
834	696
834	694
834	692
834	690
834	688
836	686
836	684
840	682
840	678
842	676
842	670
842	664
844	664
844	660
846	658
848	656
848	652
848	650
850	648
850	646
854	646
854	644
856	642
856	640
858	640
858	638
860	636
864	632
870	626
872	622
874	616
880	612
882	606
886	602
888	600
892	596
894	594
896	590
900	588
900	584
900	582
902	580
906	580
906	578
908	578
908	574
908	572
912	570
914	566
918	564
920	562
924	560
926	556
930	554
930	552
934	550
936	548
936	544
940	544
942	544
944	544
946	544
952	544
956	544
962	544
964	544
966	544
968	544
970	544
972	544
974	544
976	544
980	544
986	544
992	546
998	546
1002	548
1006	548
1010	550
1016	550
1020	550
1024	550
1026	552
1028	552
1030	552
1032	552
1032	556
1034	556
1038	556
1040	556
1042	556
1044	558
1046	558
1046	560
1048	560
1050	560
1050	562
1052	562
1056	566
1060	566
1066	566
1070	568
1074	572
1076	572
1082	572
1084	574
1088	574
1090	574
1094	574
1096	576
1098	576
1100	576
1104	576
1106	576
1110	578
1114	578
1116	578
1120	578
1122	580
1124	580
1126	580
1128	580
1134	584
1140	584
1142	584
1144	584
1146	584
1148	584
1150	584
1152	584
1154	584
1156	584
1154	582
1150	580
1148	576
1142	574
1136	570
1132	570
1130	566
1126	564
1126	562
1122	562
1120	560
1118	558
1116	558
1112	554
1108	552
1106	552
1106	548
1102	548
1100	546
1100	544
1098	544
1100	544
1102	544
1106	544
1108	544
1110	544
1112	544
1114	544
1116	544
1118	544
1120	544
1122	544
1124	544
1128	544
1130	544
1132	544
1132	542
1130	540
1128	538
1124	536
1122	536
1120	534
1118	532
1114	528
1112	528
1110	526
1108	524
1106	524
1104	522
1104	520
1100	520
1100	518
1098	518
1094	514
1094	512
1090	512
1088	512
1084	508
1082	506
1080	502
1080	500
1078	496
1076	496
1076	492
1076	490
1076	486
1074	484
1074	482
1074	480
1074	478
1074	474
1074	472
1078	472
1078	470
1080	470
1082	472
1086	474
1088	478
1090	478
1092	478
1094	480
1096	480
1096	484
1098	484
1100	486
1104	488
1106	490
1108	490
1110	492
1116	494
1120	498
1124	500
1126	504
1130	504
1132	506
1132	504
1132	498
1128	492
1126	490
1124	486
1120	482
1120	480
1116	478
1114	476
1114	474
1112	474
1112	472
1110	472
1110	470
1106	470
1106	468
1106	466
1104	464
1100	460
1098	456
1098	454
1096	452
1096	450
1096	446
1096	444
1096	442
1096	440
1096	438
1098	438
1098	436
1100	434
1102	434
1102	432
1104	430
1104	428
1106	428
1108	428
1108	424
1110	422
1112	422
1114	422
1116	420
1118	420
1120	418
1122	418
1124	418
1128	418
1128	416
1130	416
1134	416
1138	416
1144	416
1150	416
1152	416
1154	416
1158	416
1158	418
1162	418
1164	418
1164	420
1168	420
1170	420
1172	422
1176	422
1180	424
1184	424
1186	424
1188	424
1190	426
1192	426
1194	426
1196	426
1200	428
1204	428
1206	428
1208	428
1210	428
1212	428
1212	430
1214	430
1216	430
1216	428
1216	426
1214	426
1214	424
1214	422
1210	422
1210	420
1210	418
1210	416
1210	414
1210	412
1210	410
1210	406
1210	404
1212	404
1216	404
1218	404
1222	404
1226	400
1226	398
1226	396
1224	396
1222	394
1216	392
1210	388
1208	388
1202	386
1198	386
1194	384
1192	382
1190	382
1186	382
1186	380
1182	380
1180	380
1178	376
1174	374
1172	374
1168	372
1166	370
1162	368
1160	366
1160	364
1160	362
1162	360
1164	358
1166	358
1168	358
1172	358
1174	356
1178	356
1184	356
1186	356
1190	356
1192	356
1196	356
1198	356
1200	356
1202	358
1204	358
1206	358
1210	358
1212	358
1216	358
1218	358
1222	360
1224	360
1228	362
1234	362
1236	362
1238	362
1240	362
1242	362
1246	362
1250	362
1252	364
1256	364
1258	364
1262	364
1266	364
1268	364
1274	364
1276	364
1278	364
1280	364
1282	364
1284	364
1296	364
1300	364
1304	360
1308	360
1310	358
1312	358
1316	358
1316	356
1320	356
1322	354
1326	352
1328	348
1332	346
1334	342
1336	340
1340	338
1342	334
1344	332
1346	330
1346	328
1348	328
1348	326
1348	322
1352	322
1354	318
1356	316
1358	314
1360	312
1360	310
1360	308
1362	308
1362	306
1362	304
1366	302
1366	298
1370	296
1370	294
1370	292
1370	290
1370	288
1372	288
1372	286
1372	284
1372	282
1372	280
1372	278
1372	276
1372	272
1372	270
1370	270
1366	266
1364	266
1360	262
1360	260
1356	258
1354	258
1352	254
1350	252
1348	252
1344	248
1338	246
1336	242
1332	240
1328	236
1326	234
1322	230
1320	230
1316	226
1312	224
1310	224
1306	222
1304	220
1302	218
1298	218
1296	218
1296	214
1292	214
1290	214
1288	214
1286	212
1284	212
1280	212
1278	212
1274	208
1272	208
1270	208
1268	208
1264	208
1260	208
1256	206
1252	206
1244	202
1234	198
1230	196
1224	194
1218	190
1214	190
1212	190
1210	190
1208	190
1206	190
1204	190
1202	190
1200	190
1198	190
1196	190
1194	192
1192	192
1190	192
1188	194
1186	194
1184	194
1184	198
[truncated: 295 more rows]
