# Supplementary material for: Between-tumor and within-tumor heterogeneity in invasive potential
Source: PLoS Comput Biol. 2020 Jan 21;16(1):e1007464. doi: 10.1371/journal.pcbi.1007464 (PMC6994152; doi:10.1371/journal.pcbi.1007464)
Supplement: S1 File — (GZ) [file pcbi.1007464.s003.tar.gz › S1_File/OUTPUT_ALL/organoid_wc.txt]

   lines   words   chars filename
     287     574    2296 CTN001_Tumor_Day6_01_xy.txt
     283     566    2264 CTN001_Tumor_Day6_02_xy.txt
     681    1362    5448 CTN001_Tumor_Day6_03_xy.txt
     454     908    3632 CTN001_Tumor_Day6_04_xy.txt
     498     996    3984 CTN001_Tumor_Day6_05_xy.txt
     293     586    2344 CTN001_Tumor_Day6_06_xy.txt
     716    1432    5728 CTN001_Tumor_Day6_07_xy.txt
     464     928    3712 CTN001_Tumor_Day6_08_xy.txt
     835    1670    6680 CTN001_Tumor_Day6_09_xy.txt
     307     614    2456 CTN001_Tumor_Day6_10_xy.txt
    1285    2570   10268 CTN002_Tumor_Day6_01_xy.txt
     335     670    2680 CTN002_Tumor_Day6_02_xy.txt
     568    1136    4564 CTN002_Tumor_Day6_03_xy.txt
     239     478    1912 CTN002_Tumor_Day6_04_xy.txt
     372     744    2976 CTN002_Tumor_Day6_05_xy.txt
    1363    2726   10904 CTN002_Tumor_Day6_06_xy.txt
     548    1096    4384 CTN002_Tumor_Day6_07_xy.txt
     389     778    3112 CTN002_Tumor_Day6_08_xy.txt
    3023    6046   24856 CTN002_Tumor_Day6_09_xy.txt
     477     954    3816 CTN002_Tumor_Day6_10_xy.txt
     729    1458    5832 CTN002_Tumor_Day6_11_xy.txt
     587    1174    4696 CTN002_Tumor_Day6_12_xy.txt
     728    1456    5824 CTN002_Tumor_Day6_13_xy.txt
     761    1522    6088 CTN002_Tumor_Day6_14_xy.txt
     673    1346    5384 CTN002_Tumor_Day6_15_xy.txt
     484     968    3872 CTN002_Tumor_Day6_16_xy.txt
     669    1338    5352 CTN002_Tumor_Day6_17_xy.txt
     215     430    1720 CTN002_Tumor_Day6_18_xy.txt
     580    1160    4640 CTN002_Tumor_Day6_19_xy.txt
     671    1342    5368 CTN002_Tumor_Day6_20_xy.txt
     592    1184    4736 CTN002_Tumor_Day6_21_xy.txt
     468     936    3744 CTN002_Tumor_Day6_22_xy.txt
     386     772    3088 CTN002_Tumor_Day6_23_xy.txt
     559    1118    4472 CTN002_Tumor_Day6_24_xy.txt
     425     850    3400 CTN002_Tumor_Day6_25_xy.txt
     202     404    1616 CTN002_Tumor_Day6_26_xy.txt
    1339    2678   10870 CTN004_Tumor_Day6_01_xy.txt
    2222    4444   17941 CTN004_Tumor_Day6_02_xy.txt
    1484    2968   12011 CTN004_Tumor_Day6_03_xy.txt
     441     882    3528 CTN004_Tumor_Day6_04_xy.txt
     238     476    1904 CTN004_Tumor_Day6_05_xy.txt
     383     766    3064 CTN004_Tumor_Day6_06_xy.txt
     321     642    2568 CTN004_Tumor_Day6_07_xy.txt
    1575    3150   12739 CTN005_Tumor_Day6_01_xy.txt
     291     582    2328 CTN005_Tumor_Day6_02_xy.txt
     383     766    3064 CTN005_Tumor_Day6_03_xy.txt
     591    1182    4728 CTN005_Tumor_Day6_04_xy.txt
     614    1228    4912 CTN005_Tumor_Day6_05_xy.txt
    2240    4480   18261 CTN005_Tumor_Day6_06_xy.txt
    1357    2714   10902 CTN005_Tumor_Day6_07_xy.txt
     201     402    1608 CTN007_Tumor_Day6_01_xy.txt
    1010    2020    8216 CTN007_Tumor_Day6_02_xy.txt
    1676    3352   13475 CTN007_Tumor_Day6_03_xy.txt
     350     700    2800 CTN007_Tumor_Day6_04_xy.txt
     154     308    1232 CTN007_Tumor_Day6_05_xy.txt
     443     886    3544 CTN007_Tumor_Day6_06_xy.txt
     401     802    3208 CTN007_Tumor_Day6_07_xy.txt
     288     576    2304 CTN007_Tumor_Day6_08_xy.txt
     634    1268    5072 CTN009_Tumor_Day6_01_xy.txt
     923    1846    7611 CTN009_Tumor_Day6_02_xy.txt
     157     314    1256 CTN009_Tumor_Day6_03_xy.txt
     348     696    2784 CTN009_Tumor_Day6_04_xy.txt
     203     406    1624 CTN009_Tumor_Day6_05_xy.txt
     403     806    3224 CTN009_Tumor_Day6_06_xy.txt
     227     454    1816 CTN009_Tumor_Day6_07_xy.txt
     688    1376    5504 CTN009_Tumor_Day6_08_xy.txt
     129     258    1032 CTN009_Tumor_Day6_09_xy.txt
     154     308    1232 CTN009_Tumor_Day6_10_xy.txt
     245     490    1960 CTN009_Tumor_Day6_11_xy.txt
     237     474    1896 CTN009_Tumor_Day6_12_xy.txt
     328     656    2624 CTN009_Tumor_Day6_13_xy.txt
     404     808    3232 CTN009_Tumor_Day6_14_xy.txt
     460     920    3680 CTN009_Tumor_Day6_15_xy.txt
     495     990    3960 CTN009_Tumor_Day6_16_xy.txt
     243     486    1944 CTN009_Tumor_Day6_17_xy.txt
     592    1184    4736 CTN009_Tumor_Day6_18_xy.txt
     300     600    2400 CTN009_Tumor_Day6_19_xy.txt
    1075    2150    8723 CTN009_Tumor_Day6_20_xy.txt
     185     370    1480 CTN009_Tumor_Day6_21_xy.txt
    1588    3176   12996 CTN010_Tumor_Day6_01_xy.txt
     559    1118    4472 CTN010_Tumor_Day6_02_xy.txt
    2158    4316   17693 CTN010_Tumor_Day6_03_xy.txt
     656    1312    5248 CTN010_Tumor_Day6_04_xy.txt
     555    1110    4440 CTN010_Tumor_Day6_05_xy.txt
     518    1036    4144 CTN010_Tumor_Day6_06_xy.txt
     342     684    2736 CTN010_Tumor_Day6_07_xy.txt
    1483    2966   11947 CTN010_Tumor_Day6_08_xy.txt
     404     808    3232 CTN010_Tumor_Day6_09_xy.txt
     175     350    1400 CTN010_Tumor_Day6_10_xy.txt
    1704    3408   13732 CTN010_Tumor_Day6_11_xy.txt
     369     738    2952 CTN010_Tumor_Day6_12_xy.txt
     418     836    3344 CTN010_Tumor_Day6_13_xy.txt
     424     848    3392 CTN010_Tumor_Day6_14_xy.txt
     187     374    1496 CTN010_Tumor_Day6_15_xy.txt
    1808    3616   14699 CTN010_Tumor_Day6_16_xy.txt
     770    1540    6160 CTN010_Tumor_Day6_17_xy.txt
    2734    5468   22356 CTN010_Tumor_Day6_18_xy.txt
    2251    4502   18706 CTN010_Tumor_Day6_19_xy.txt
     495     990    3960 CTN010_Tumor_Day6_20_xy.txt
     248     496    1984 CTN010_Tumor_Day6_21_xy.txt
     670    1340    5360 CTN010_Tumor_Day6_22_xy.txt
     599    1198    4792 CTN010_Tumor_Day6_23_xy.txt
    1090    2180    8720 CTN010_Tumor_Day6_24_xy.txt
     175     350    1400 CTN010_Tumor_Day6_25_xy.txt
    2295    4590   18821 CTN010_Tumor_Day6_26_xy.txt
     816    1632    6528 CTN010_Tumor_Day6_27_xy.txt
     307     614    2456 CTN010_Tumor_Day6_31_xy.txt
     456     912    3648 CTN010_Tumor_Day6_32_xy.txt
     253     506    2024 CTN010_Tumor_Day6_33_xy.txt
    1285    2570   10354 CTN010_Tumor_Day6_34_xy.txt
    1710    3420   13995 CTN010_Tumor_Day6_35_xy.txt
    1340    2680   10858 CTN010_Tumor_Day6_36_xy.txt
     410     820    3280 CTN010_Tumor_Day6_37_xy.txt
     558    1116    4464 CTN010_Tumor_Day6_38_xy.txt
     214     428    1712 CTN010_Tumor_Day6_39_xy.txt
     306     612    2448 CTN010_Tumor_Day6_40_xy.txt
     240     480    1920 CTN010_Tumor_Day6_41_xy.txt
     487     974    3896 CTN010_Tumor_Day6_42_xy.txt
     348     696    2784 CTN010_Tumor_Day6_43_xy.txt
     291     582    2328 CTN010_Tumor_Day6_44_xy.txt
     562    1124    4496 CTN010_Tumor_Day6_45_xy.txt
    2483    4966   20452 CTN010_Tumor_Day6_46_xy.txt
     375     750    3000 CTN011_Tumor_Day6_01_xy.txt
    2600    5200   21275 CTN011_Tumor_Day6_02_xy.txt
     211     422    1688 CTN011_Tumor_Day6_03_xy.txt
     203     406    1624 CTN011_Tumor_Day6_04_xy.txt
     641    1282    5128 CTN011_Tumor_Day6_05_xy.txt
     237     474    1896 CTN011_Tumor_Day6_06_xy.txt
     153     306    1224 CTN011_Tumor_Day6_07_xy.txt
     176     352    1408 CTN011_Tumor_Day6_08_xy.txt
     458     916    3664 CTN011_Tumor_Day6_09_xy.txt
     630    1260    5006 CTN011_Tumor_Day6_10_xy.txt
     516    1032    4128 CTN011_Tumor_Day6_11_xy.txt
     635    1270    5118 CTN011_Tumor_Day6_12_xy.txt
     521    1042    4168 CTN011_Tumor_Day6_13_xy.txt
     213     426    1704 CTN011_Tumor_Day6_14_xy.txt
     258     516    2064 CTN011_Tumor_Day6_15_xy.txt
     516    1032    4189 CTN011_Tumor_Day6_16_xy.txt
     413     826    3304 CTN011_Tumor_Day6_17_xy.txt
     677    1354    5452 CTN011_Tumor_Day6_18_xy.txt
     196     392    1568 CTN011_Tumor_Day6_19_xy.txt
     162     324    1296 CTN011_Tumor_Day6_20_xy.txt
     136     272    1088 CTN011_Tumor_Day6_21_xy.txt
     501    1002    4008 CTN011_Tumor_Day6_22_xy.txt
     784    1568    6319 CTN011_Tumor_Day6_23_xy.txt
     301     602    2408 CTN011_Tumor_Day6_24_xy.txt
     330     660    2640 CTN011_Tumor_Day6_25_xy.txt
     220     440    1760 CTN011_Tumor_Day6_26_xy.txt
     219     438    1752 CTN011_Tumor_Day6_27_xy.txt
     433     866    3464 CTN011_Tumor_Day6_28_xy.txt
     381     762    3048 CTN011_Tumor_Day6_29_xy.txt
     572    1144    4576 CTN011_Tumor_Day6_30_xy.txt
     981    1962    7896 CTN011_Tumor_Day6_51_xy.txt
     185     370    1480 CTN011_Tumor_Day6_52_xy.txt
     225     450    1800 CTN011_Tumor_Day6_53_xy.txt
     717    1434    5736 CTN011_Tumor_Day6_54_xy.txt
     786    1572    6481 CTN011_Tumor_Day6_55_xy.txt
    1752    3504   14918 CTN011_Tumor_Day6_56_xy.txt
     688    1376    5504 CTN011_Tumor_Day6_57_xy.txt
     399     798    3192 CTN011_Tumor_Day6_58_xy.txt
    1414    2828   11312 CTN011_Tumor_Day6_59_xy.txt
     301     602    2408 CTN011_Tumor_Day6_60_xy.txt
     611    1222    4888 CTN011_Tumor_Day6_61_xy.txt
     282     564    2256 CTN011_Tumor_Day6_62_xy.txt
     655    1310    5240 CTN011_Tumor_Day6_63_xy.txt
     439     878    3512 CTN011_Tumor_Day6_64_xy.txt
    1188    2376    9504 CTN011_Tumor_Day6_65_xy.txt
     472     944    3776 CTN011_Tumor_Day6_66_xy.txt
     379     758    3032 CTN011_Tumor_Day6_67_xy.txt
     953    1906    8029 CTN011_Tumor_Day6_68_xy.txt
    1073    2146    8650 CTN014_Tumor_Day6_01_xy.txt
     363     726    2904 CTN014_Tumor_Day6_02_xy.txt
     330     660    2640 CTN014_Tumor_Day6_03_xy.txt
    1402    2804   11314 CTN014_Tumor_Day6_04_xy.txt
     571    1142    4568 CTN014_Tumor_Day6_05_xy.txt
     503    1006    4024 CTN014_Tumor_Day6_06_xy.txt
     273     546    2184 CTN014_Tumor_Day6_07_xy.txt
     735    1470    5921 CTN015_Tumor_Day6_01_xy.txt
     572    1144    4576 CTN015_Tumor_Day6_02_xy.txt
     612    1224    4896 CTN015_Tumor_Day6_03_xy.txt
     126     252    1008 CTN015_Tumor_Day6_04_xy.txt
     122     244     976 CTN015_Tumor_Day6_05_xy.txt
     137     274    1096 CTN015_Tumor_Day6_06_xy.txt
     129     258    1032 CTN015_Tumor_Day6_07_xy.txt
     121     242     968 CTN015_Tumor_Day6_08_xy.txt
     109     218     872 CTN015_Tumor_Day6_16_xy.txt
     138     276    1104 CTN015_Tumor_Day6_17_xy.txt
     202     404    1616 CTN015_Tumor_Day6_18_xy.txt
     169     338    1352 CTN015_Tumor_Day6_19_xy.txt
     349     698    2792 CTN015_Tumor_Day6_20_xy.txt
     266     532    2128 CTN015_Tumor_Day6_21_xy.txt
     318     636    2544 CTN015_Tumor_Day6_22_xy.txt
     233     466    1864 CTN015_Tumor_Day6_23_xy.txt
     145     290    1160 CTN015_Tumor_Day6_24_xy.txt
     181     362    1448 CTN015_Tumor_Day6_25_xy.txt
     124     248     992 CTN015_Tumor_Day6_26_xy.txt
     150     300    1200 CTN015_Tumor_Day6_27_xy.txt
     117     234     936 CTN015_Tumor_Day6_28_xy.txt
     109     218     872 CTN015_Tumor_Day6_29_xy.txt
     621    1242    4968 CTN015_Tumor_Day6_30_xy.txt
     193     386    1544 CTN015_Tumor_Day6_31_xy.txt
    1390    2780   11670 CTN018_Tumor_Day6_01_xy.txt
    1466    2932   11251 CTN018_Tumor_Day6_02_xy.txt
     447     894    3576 CTN018_Tumor_Day6_03_xy.txt
    1097    2194    8792 CTN018_Tumor_Day6_07_xy.txt
     307     614    2456 CTN018_Tumor_Day6_08_xy.txt
     292     584    5256 CTN019_Tumor_Day6_01_xy.txt
     256     512    4608 CTN019_Tumor_Day6_02_xy.txt
     478     956    8604 CTN019_Tumor_Day6_03_xy.txt
     355     710    6390 CTN019_Tumor_Day6_05_xy.txt
     323     646    5814 CTN019_Tumor_Day6_07_xy.txt
     331     662    5958 CTN019_Tumor_Day6_08_xy.txt
     384     768    6912 CTN019_Tumor_Day6_09_xy.txt
     275     550    4950 CTN019_Tumor_Day6_12_xy.txt
     325     650    5850 CTN019_Tumor_Day6_14_xy.txt
     416     832    7488 CTN019_Tumor_Day6_20_xy.txt
     362     724    6516 CTN019_Tumor_Day6_22_xy.txt
     525    1050    9450 CTN019_Tumor_Day6_23_xy.txt
     251     502    4518 CTN019_Tumor_Day6_27_xy.txt
     271     542    4878 CTN019_Tumor_Day6_30_xy.txt
     306     612    5508 CTN019_Tumor_Day6_33_xy.txt
     557    1114   10026 CTN019_Tumor_Day6_34_xy.txt
     233     466    4194 CTN019_Tumor_Day6_35_xy.txt
     437     874    7866 CTN019_Tumor_Day6_36_xy.txt
     399     798    7182 CTN019_Tumor_Day6_37_xy.txt
     224     448    4032 CTN019_Tumor_Day6_38_xy.txt
     231     462    4158 CTN019_Tumor_Day6_40_xy.txt
     471     942    8478 CTN019_Tumor_Day6_42_xy.txt
     343     686    6174 CTN019_Tumor_Day6_43_xy.txt
     210     420    3780 CTN021_Tumor_Day6_03_xy.txt
     158     316    2844 CTN021_Tumor_Day6_04_xy.txt
     216     432    3888 CTN021_Tumor_Day6_07_xy.txt
     107     214    1926 CTN021_Tumor_Day6_08_xy.txt
      94     188    1692 CTN021_Tumor_Day6_09_xy.txt
     117     234    2106 CTN021_Tumor_Day6_10_xy.txt
     142     284    2556 CTN021_Tumor_Day6_11_xy.txt
     321     642    5778 CTN021_Tumor_Day6_14_xy.txt
     333     666    5994 CTN021_Tumor_Day6_19_xy.txt
     271     542    4878 CTN021_Tumor_Day6_20_xy.txt
     119     238    2142 CTN021_Tumor_Day6_21_xy.txt
     237     474    4266 CTN021_Tumor_Day6_22_xy.txt
     181     362    3258 CTN021_Tumor_Day6_23_xy.txt
     215     430    3870 CTN021_Tumor_Day6_24_xy.txt
     130     260    2340 CTN021_Tumor_Day6_25_xy.txt
     344     688    6192 CTN021_Tumor_Day6_26_xy.txt
     101     202    1818 CTN021_Tumor_Day6_28_xy.txt
     142     284    2556 CTN021_Tumor_Day6_29_xy.txt
     199     398    3582 CTN021_Tumor_Day6_30_xy.txt
     275     550    4950 CTN021_Tumor_Day6_31_xy.txt
     215     430    3870 CTN021_Tumor_Day6_33_xy.txt
     243     486    4374 CTN021_Tumor_Day6_34_xy.txt
     103     206    1854 CTN021_Tumor_Day6_35_xy.txt
     261     522    4698 CTN021_Tumor_Day6_37_xy.txt
     256     512    4608 CTN021_Tumor_Day6_38_xy.txt
     180     360    3240 CTN021_Tumor_Day6_44_xy.txt
     177     354    3186 CTN021_Tumor_Day6_45_xy.txt
     123     246    2214 CTN021_Tumor_Day6_46_xy.txt
     170     340    3060 CTN021_Tumor_Day6_48_xy.txt
     135     270    2430 CTN021_Tumor_Day6_50_xy.txt
    1252    2504   22536 CTN024_Tumor_Day6_01_xy.txt
    1988    3976   35435 CTN024_Tumor_Day6_02_xy.txt
     380     760    6840 CTN024_Tumor_Day6_03_xy.txt
     458     916    8244 CTN024_Tumor_Day6_04_xy.txt
     259     518    4662 CTN024_Tumor_Day6_05_xy.txt
     442     884    7956 CTN024_Tumor_Day6_06_xy.txt
     539    1078    9702 CTN024_Tumor_Day6_08_xy.txt
     489     978    8802 CTN024_Tumor_Day6_09_xy.txt
    1899    3798   33485 CTN024_Tumor_Day6_10_xy.txt
    1245    2490   21908 CTN024_Tumor_Day6_11_xy.txt
    1287    2574   22511 CTN024_Tumor_Day6_12_xy.txt
     366     732    6588 CTN024_Tumor_Day6_13_xy.txt
     471     942    8478 CTN024_Tumor_Day6_14_xy.txt
     274     548    4932 CTN024_Tumor_Day6_15_xy.txt
     535    1070    9630 CTN024_Tumor_Day6_16_xy.txt
     555    1110    9990 CTN024_Tumor_Day6_17_xy.txt
     314     628    5652 CTN036_Tumor_Day6_01_xy.txt
     797    1594   14346 CTN036_Tumor_Day6_02_xy.txt
     446     892    8028 CTN036_Tumor_Day6_03_xy.txt
     297     594    5346 CTN036_Tumor_Day6_04_xy.txt
     601    1202   10818 CTN036_Tumor_Day6_05_xy.txt
     898    1796   16116 CTN036_Tumor_Day6_06_xy.txt
     768    1536   13792 CTN036_Tumor_Day6_07_xy.txt
    1786    3572   31845 CTN036_Tumor_Day6_08_xy.txt
     664    1328   11952 CTN036_Tumor_Day6_09_xy.txt
     511    1022    9198 CTN036_Tumor_Day6_10_xy.txt
    1242    2484   22192 CTN036_Tumor_Day6_11_xy.txt
     562    1124   10116 CTN036_Tumor_Day6_12_xy.txt
     765    1530   13540 CTN036_Tumor_Day6_14_xy.txt
     472     944    8496 CTN036_Tumor_Day6_17_xy.txt
     750    1500   13423 CTN036_Tumor_Day6_18_xy.txt
     955    1910   16979 CTN036_Tumor_Day6_19_xy.txt
     520    1040    9321 CTN036_Tumor_Day6_20_xy.txt
     254     508    4572 CTN036_Tumor_Day6_22_xy.txt
     536    1072    9648 CTN036_Tumor_Day6_23_xy.txt
     426     852    7668 CTN036_Tumor_Day6_24_xy.txt
     832    1664   14840 CTN036_Tumor_Day6_25_xy.txt
    1969    3938   34068 CTN036_Tumor_Day6_27_xy.txt
    1046    2092   18543 CTN036_Tumor_Day6_33_xy.txt
     536    1072    9648 CTN036_Tumor_Day6_34_xy.txt
     451     902    8118 CTN036_Tumor_Day6_35_xy.txt
     509    1018    9162 CTN036_Tumor_Day6_37_xy.txt
    2437    4874   42913 CTN036_Tumor_Day6_41_xy.txt
     423     846    7614 CTN036_Tumor_Day6_47_xy.txt
     412     824    7416 CTN036_Tumor_Day6_48_xy.txt
     184     368    2576 CTN037_Tumor_Day6_01_xy.txt
     259     518    3626 CTN037_Tumor_Day6_02_xy.txt
     433     866    6062 CTN037_Tumor_Day6_03_xy.txt
     320     640    4480 CTN037_Tumor_Day6_04_xy.txt
     231     462    3234 CTN037_Tumor_Day6_05_xy.txt
     587    1174    8218 CTN037_Tumor_Day6_06_xy.txt
     388     776    5432 CTN038_Tumor_Day6_01_xy.txt
    1574    3148   22036 CTN038_Tumor_Day6_02_xy.txt
     232     464    3248 CTN038_Tumor_Day6_04_xy.txt
     379     758    5306 CTN039_Tumor_Day6_12_xy.txt
     194     388    2716 CTN041_Tumor_Day6_05_xy.txt
     313     626    4382 CTN041_Tumor_Day6_08_xy.txt
     176     352    2464 CTN041_Tumor_Day6_19_xy.txt
     274     548    3836 CTN041_Tumor_Day6_22_xy.txt
     247     494    3458 CTN041_Tumor_Day6_30_xy.txt
     371     742    5194 CTN041_Tumor_Day6_31_xy.txt
     115     230    1610 CTN041_Tumor_Day6_32_xy.txt
     233     466    3262 CTN041_Tumor_Day6_33_xy.txt
     112     224    2016 CTN042_Tumor_Day6_01_xy.txt
     254     508    4572 CTN042_Tumor_Day6_02_xy.txt
     177     354    3186 CTN042_Tumor_Day6_03_xy.txt
     114     228    2052 CTN042_Tumor_Day6_04_xy.txt
     250     500    4500 CTN042_Tumor_Day6_05_xy.txt
     223     446    4014 CTN042_Tumor_Day6_06_xy.txt
     204     408    3672 CTN042_Tumor_Day6_07_xy.txt
     423     846    7614 CTN042_Tumor_Day6_08_xy.txt
     918    1836   16581 CTN042_Tumor_Day6_09_xy.txt
     215     430    3870 CTN042_Tumor_Day6_10_xy.txt
     689    1378   12583 CTN042_Tumor_Day6_11_xy.txt
     165     330    2970 CTN042_Tumor_Day6_12_xy.txt
     138     276    2484 CTN042_Tumor_Day6_13_xy.txt
     233     466    4194 CTN042_Tumor_Day6_14_xy.txt
     100     200    1800 CTN042_Tumor_Day6_15_xy.txt
     256     512    4608 CTN042_Tumor_Day6_16_xy.txt
     158     316    2844 CTN042_Tumor_Day6_17_xy.txt
     126     252    2268 CTN042_Tumor_Day6_18_xy.txt
     262     524    4716 CTN042_Tumor_Day6_19_xy.txt
     175     350    3150 CTN042_Tumor_Day6_20_xy.txt
     147     294    2646 CTN042_Tumor_Day6_21_xy.txt
     114     228    2052 CTN042_Tumor_Day6_22_xy.txt
     262     524    4716 CTN042_Tumor_Day6_23_xy.txt
     197     394    3546 CTN042_Tumor_Day6_24_xy.txt
     242     484    4356 CTN042_Tumor_Day6_25_xy.txt
     248     496    4464 CTN042_Tumor_Day6_26_xy.txt
     228     456    4104 CTN042_Tumor_Day6_27_xy.txt
     177     354    3186 CTN042_Tumor_Day6_28_xy.txt
     339     678    6102 CTN042_Tumor_Day6_29_xy.txt
     275     550    4950 CTN042_Tumor_Day6_30_xy.txt
     214     428    3852 CTN042_Tumor_Day6_31_xy.txt
     203     406    3654 CTN042_Tumor_Day6_32_xy.txt
     199     398    3582 CTN042_Tumor_Day6_33_xy.txt
     230     460    4140 CTN042_Tumor_Day6_34_xy.txt
     255     510    4590 CTN042_Tumor_Day6_35_xy.txt
     309     618    5562 CTN042_Tumor_Day6_36_xy.txt
     418     836    7580 CTN042_Tumor_Day6_37_xy.txt
     352     704    6336 CTN042_Tumor_Day6_38_xy.txt
     242     484    4356 CTN042_Tumor_Day6_39_xy.txt
     287     574    5166 CTN042_Tumor_Day6_40_xy.txt
     276     552    4968 CTN042_Tumor_Day6_41_xy.txt
     247     494    4446 CTN044_Tumor_Day6_01_xy.txt
     154     308    2772 CTN044_Tumor_Day6_02_xy.txt
     138     276    2484 CTN044_Tumor_Day6_03_xy.txt
     246     492    4428 CTN044_Tumor_Day6_04_xy.txt
     153     306    2754 CTN044_Tumor_Day6_05_xy.txt
     153     306    2754 CTN044_Tumor_Day6_06_xy.txt
     261     522    4698 CTN044_Tumor_Day6_07_xy.txt
     167     334    3006 CTN044_Tumor_Day6_08_xy.txt
     202     404    3636 CTN044_Tumor_Day6_09_xy.txt
     104     208    1872 CTN044_Tumor_Day6_10_xy.txt
     524    1048    9494 CTN044_Tumor_Day6_11_xy.txt
     234     468    4212 CTN044_Tumor_Day6_12_xy.txt
      99     198    1782 CTN044_Tumor_Day6_13_xy.txt
     118     236    2124 CTN045_Tumor_Day6_01_xy.txt
     477     954    8586 CTN045_Tumor_Day6_02_xy.txt
     448     896    8064 CTN045_Tumor_Day6_03_xy.txt
     496     992    8928 CTN046_Tumor_Day6_01_xy.txt
     835    1670   15229 CTN046_Tumor_Day6_02_xy.txt
     280     560    5040 CTN046_Tumor_Day6_03_xy.txt
     236     472    4248 CTN046_Tumor_Day6_04_xy.txt
     225     450    4050 CTN046_Tumor_Day6_05_xy.txt
     362     724    6516 CTN046_Tumor_Day6_06_xy.txt
     225     450    4050 CTN046_Tumor_Day6_07_xy.txt
     210     420    3780 CTN046_Tumor_Day6_08_xy.txt
     449     898    8082 CTN046_Tumor_Day6_09_xy.txt
     220     440    3960 CTN046_Tumor_Day6_10_xy.txt
     627    1254   11286 CTN046_Tumor_Day6_11_xy.txt
     386     772    6948 CTN046_Tumor_Day6_12_xy.txt
     252     504    4536 CTN046_Tumor_Day6_13_xy.txt
     250     500    4500 CTN046_Tumor_Day6_14_xy.txt
     216     432    3888 CTN046_Tumor_Day6_15_xy.txt
     239     478    4302 CTN046_Tumor_Day6_16_xy.txt
     226     452    4068 CTN046_Tumor_Day6_17_xy.txt
     181     362    3258 CTN046_Tumor_Day6_18_xy.txt
     200     400    3600 CTN046_Tumor_Day6_19_xy.txt
     252     504    4536 CTN046_Tumor_Day6_20_xy.txt
     913    1826   12782 CTN047_Tumor_Day6_01_xy.txt
     304     608    4256 CTN047_Tumor_Day6_02_xy.txt
     509    1018    7126 CTN047_Tumor_Day6_03_xy.txt
     913    1826   12782 CTN047_Tumor_Day6_04_xy.txt
     397     794    5558 CTN047_Tumor_Day6_05_xy.txt
     382     764    5348 CTN047_Tumor_Day6_06_xy.txt
     422     844    5908 CTN047_Tumor_Day6_08_xy.txt
     913    1826   12782 CTN047_Tumor_Day6_09_xy.txt
     493     986    6902 CTN048_Tumor_Day6_01_xy.txt
     803    1606   11242 CTN048_Tumor_Day6_02_xy.txt
     418     836    5852 CTN048_Tumor_Day6_03_xy.txt
     125     250    1750 CTN048_Tumor_Day6_04_xy.txt
     207     414    2898 CTN048_Tumor_Day6_05_xy.txt
     213     426    2982 CTN048_Tumor_Day6_06_xy.txt
     174     348    2436 CTN048_Tumor_Day6_07_xy.txt
     122     244    1708 CTN048_Tumor_Day6_08_xy.txt
     550    1100    7700 CTN048_Tumor_Day6_09_xy.txt
      95     190    1330 CTN048_Tumor_Day6_10_xy.txt
     218     436    3052 CTN048_Tumor_Day6_11_xy.txt
     336     672    4704 CTN049_Tumor_Day6_01_xy.txt
     408     816    5712 CTN049_Tumor_Day6_02_xy.txt
     201     402    2814 CTN049_Tumor_Day6_03_xy.txt
     193     386    2702 CTN049_Tumor_Day6_04_xy.txt
     330     660    4620 CTN049_Tumor_Day6_05_xy.txt
     359     718    5026 CTN049_Tumor_Day6_06_xy.txt
     342     684    4788 CTN049_Tumor_Day6_07_xy.txt
     267     534    3738 CTN049_Tumor_Day6_08_xy.txt
     165     330    2310 CTN049_Tumor_Day6_09_xy.txt
     212     424    2968 CTN049_Tumor_Day6_10_xy.txt
     154     308    2156 CTN049_Tumor_Day6_11_xy.txt
     204     408    2856 CTN049_Tumor_Day6_12_xy.txt
     543    1086    7602 CTN049_Tumor_Day6_13_xy.txt
     352     704    4928 CTN049_Tumor_Day6_14_xy.txt
     299     598    4186 CTN049_Tumor_Day6_15_xy.txt
     532    1064    7448 CTN049_Tumor_Day6_16_xy.txt
     832    1664   11648 CTN049_Tumor_Day6_17_xy.txt
     312     624    4368 CTN049_Tumor_Day6_18_xy.txt
     327     654    4578 CTN049_Tumor_Day6_19_xy.txt
     260     520    3640 CTN049_Tumor_Day6_20_xy.txt
     250     500    3500 CTN049_Tumor_Day6_21_xy.txt
     409     818    5726 CTN049_Tumor_Day6_22_xy.txt
    1685    3370   23590 CTN049_Tumor_Day6_23_xy.txt
    1808    3616   25312 CTN049_Tumor_Day6_24_xy.txt
     932    1864   13048 CTN049_Tumor_Day6_25_xy.txt
    1459    2918   20426 CTN049_Tumor_Day6_26_xy.txt
     424     848    5936 CTN049_Tumor_Day6_27_xy.txt
     424     848    5936 CTN049_Tumor_Day6_28_xy.txt
     153     306    2142 CTN050_Tumor_Day6_01_xy.txt
     516    1032    7224 CTN050_Tumor_Day6_04_xy.txt
     272     544    3808 CTN050_Tumor_Day6_05_xy.txt
     213     426    2982 CTN050_Tumor_Day6_07_xy.txt
     656    1312    9184 CTN050_Tumor_Day6_08_xy.txt
     218     436    3052 CTN050_Tumor_Day6_09_xy.txt
    1091    2182   15274 CTN052_Tumor_Day6_01_xy.txt
     311     622    4354 CTN052_Tumor_Day6_02_xy.txt
     615    1230    8610 CTN052_Tumor_Day6_03_xy.txt
     158     316    2212 CTN052_Tumor_Day6_04_xy.txt
     336     672    4704 CTN052_Tumor_Day6_05_xy.txt
     130     260    1820 CTN052_Tumor_Day6_06_xy.txt
     215     430    3010 CTN052_Tumor_Day6_07_xy.txt
     487     974    6818 CTN052_Tumor_Day6_08_xy.txt
     577    1154    8078 CTN052_Tumor_Day6_09_xy.txt
     423     846    5922 CTN052_Tumor_Day6_10_xy.txt
     294     588    4116 CTN052_Tumor_Day6_11_xy.txt
     173     346    2422 CTN052_Tumor_Day6_12_xy.txt
     451     902    6314 CTN052_Tumor_Day6_13_xy.txt
    1045    2090   14630 CTN052_Tumor_Day6_14_xy.txt
     996    1992   13944 CTN052_Tumor_Day6_15_xy.txt
     419     838    5866 CTN052_Tumor_Day6_16_xy.txt
     588    1176    8232 CTN052_Tumor_Day6_17_xy.txt
     687    1374    9618 CTN052_Tumor_Day6_18_xy.txt
     503    1006    7042 CTN052_Tumor_Day6_19_xy.txt
     600    1200    8400 CTN053_Tumor_Day6_01_xy.txt
     323     646    4522 CTN053_Tumor_Day6_02_xy.txt
     340     680    4760 CTN053_Tumor_Day6_03_xy.txt
     320     640    4480 CTN053_Tumor_Day6_04_xy.txt
     229     458    3206 CTN053_Tumor_Day6_05_xy.txt
     520    1040    7280 CTN053_Tumor_Day6_06_xy.txt
     351     702    4914 CTN053_Tumor_Day6_07_xy.txt
     370     740    5180 CTN053_Tumor_Day6_08_xy.txt
     441     882    6174 CTN053_Tumor_Day6_09_xy.txt
     377     754    5278 CTN053_Tumor_Day6_10_xy.txt
     312     624    4368 CTN053_Tumor_Day6_11_xy.txt
     513    1026    7182 CTN053_Tumor_Day6_12_xy.txt
     257     514    3598 CTN053_Tumor_Day6_13_xy.txt
     229     458    3206 CTN053_Tumor_Day6_14_xy.txt
     423     846    5922 CTN053_Tumor_Day6_15_xy.txt
     313     626    4382 CTN053_Tumor_Day6_16_xy.txt
     521    1042    7294 CTN053_Tumor_Day6_17_xy.txt
     501    1002    7014 CTN053_Tumor_Day6_18_xy.txt
     574    1148    8036 CTN053_Tumor_Day6_19_xy.txt
     237     474    3318 CTN053_Tumor_Day6_20_xy.txt
     462     924    6468 CTN053_Tumor_Day6_21_xy.txt
     394     788    5516 CTN053_Tumor_Day6_22_xy.txt
     316     632    4424 CTN053_Tumor_Day6_23_xy.txt
     554    1108    7756 CTN054_Tumor_Day6_01_xy.txt
     824    1648   11536 CTN054_Tumor_Day6_02_xy.txt
     180     360    2520 CTN054_Tumor_Day6_03_xy.txt
     179     358    2506 CTN054_Tumor_Day6_04_xy.txt
     955    1910   13370 CTN054_Tumor_Day6_05_xy.txt
     655    1310    9170 CTN054_Tumor_Day6_06_xy.txt
     391     782    5474 CTN054_Tumor_Day6_07_xy.txt
     566    1132    7924 CTN054_Tumor_Day6_08_xy.txt
     506    1012    7084 CTN054_Tumor_Day6_09_xy.txt
     288     576    4032 CTN055_Tumor_Day6_01_xy.txt
     193     386    2702 CTN055_Tumor_Day6_02_xy.txt
     195     390    2730 CTN055_Tumor_Day6_03_xy.txt
     687    1374    9618 CTN055_Tumor_Day6_04_xy.txt
     145     290    2030 CTN055_Tumor_Day6_05_xy.txt
     753    1506   10542 CTN055_Tumor_Day6_06_xy.txt
     178     356    2492 CTN055_Tumor_Day6_07_xy.txt
     160     320    2240 CTN055_Tumor_Day6_08_xy.txt
     512    1024    7168 CTN057_Tumor_Day6_01_xy.txt
     484     968    6776 CTN057_Tumor_Day6_02_xy.txt
     304     608    4256 CTN058_Tumor_Day6_01_xy.txt
     340     680    4760 CTN058_Tumor_Day6_02_xy.txt
     237     474    3318 CTN058_Tumor_Day6_03_xy.txt
     275     550    3850 CTN058_Tumor_Day6_04_xy.txt
     489     978    6846 CTN058_Tumor_Day6_05_xy.txt
     774    1548   10836 CTN058_Tumor_Day6_06_xy.txt
     550    1100    7700 CTN058_Tumor_Day6_07_xy.txt
     614    1228    8596 CTN058_Tumor_Day6_08_xy.txt
    1025    2050   14350 CTN058_Tumor_Day6_09_xy.txt
     976    1952   13664 CTN058_Tumor_Day6_10_xy.txt
    1457    2914   20398 CTN058_Tumor_Day6_11_xy.txt
     257     514    3598 CTN058_Tumor_Day6_12_xy.txt
     538    1076    7532 CTN058_Tumor_Day6_13_xy.txt
    1213    2426   16982 CTN058_Tumor_Day6_14_xy.txt
    1188    2376   16632 CTN058_Tumor_Day6_15_xy.txt
     445     890    6230 CTN058_Tumor_Day6_16_xy.txt
     232     464    3248 CTN058_Tumor_Day6_17_xy.txt
     376     752    5264 CTN060_Tumor_Day6_01_xy.txt
     304     608    4256 CTN060_Tumor_Day6_02_xy.txt
     690    1380    9660 CTN060_Tumor_Day6_03_xy.txt
     444     888    6216 CTN060_Tumor_Day6_04_xy.txt
     351     702    4914 CTN060_Tumor_Day6_05_xy.txt
     308     616    4312 CTN060_Tumor_Day6_06_xy.txt
     402     804    5628 CTN060_Tumor_Day6_07_xy.txt
     754    1508   10556 CTN060_Tumor_Day6_08_xy.txt
     480     960    6720 CTN060_Tumor_Day6_09_xy.txt
     236     472    3304 CTN060_Tumor_Day6_10_xy.txt
     582    1164    8148 CTN060_Tumor_Day6_11_xy.txt
     439     878    6146 CTN060_Tumor_Day6_12_xy.txt
     306     612    4284 CTN060_Tumor_Day6_13_xy.txt
     240     480    3360 CTN060_Tumor_Day6_14_xy.txt
     183     366    2562 CTN060_Tumor_Day6_15_xy.txt
     232     464    3248 CTN060_Tumor_Day6_16_xy.txt
    1037    2074   14518 CTN060_Tumor_Day6_17_xy.txt
     356     712    4984 CTN060_Tumor_Day6_18_xy.txt
     830    1660   11620 CTN069_Tumor_Day6_01_xy.txt
     156     312    2184 CTN069_Tumor_Day6_02_xy.txt
     170     340    2380 CTN069_Tumor_Day6_03_xy.txt
     257     514    3598 CTN069_Tumor_Day6_04_xy.txt
     189     378    2646 CTN069_Tumor_Day6_05_xy.txt
     162     324    2268 CTN069_Tumor_Day6_06_xy.txt
    2006    4012   28084 CTN070_Tumor_Day6_01_xy.txt
    1426    2852   19964 CTN070_Tumor_Day6_02_xy.txt
    1835    3670   25690 CTN070_Tumor_Day6_03_xy.txt
     234     468    3276 CTN070_Tumor_Day6_04_xy.txt
    1361    2722   19054 CTN070_Tumor_Day6_05_xy.txt
     528    1056    7392 CTN070_Tumor_Day6_06_xy.txt
     468     936    6552 CTN070_Tumor_Day6_07_xy.txt
    1062    2124   14868 CTN071_Tumor_Day6_01_xy.txt
     653    1306    9142 CTN071_Tumor_Day6_02_xy.txt
     523    1046    7322 CTN071_Tumor_Day6_03_xy.txt
    1532    3064   21448 CTN071_Tumor_Day6_04_xy.txt
    1328    2656   18592 CTN071_Tumor_Day6_05_xy.txt
    1238    2476   17332 CTN071_Tumor_Day6_06_xy.txt
     921    1842   12894 CTN071_Tumor_Day6_07_xy.txt
     383     766    5362 CTN073_Tumor_Day6_01_xy.txt
     180     360    2520 CTN073_Tumor_Day6_02_xy.txt
     125     250    1750 CTN073_Tumor_Day6_03_xy.txt
     306     612    4284 CTN075_Tumor_Day6_01_xy.txt
     254     508    3556 CTN075_Tumor_Day6_02_xy.txt
     448     896    6272 CTN075_Tumor_Day6_03_xy.txt
     414     828    5796 CTN075_Tumor_Day6_04_xy.txt
     467     934    6538 CTN075_Tumor_Day6_05_xy.txt
     292     584    4088 CTN075_Tumor_Day6_06_xy.txt
      92     184    1288 CTN075_Tumor_Day6_07_xy.txt
     247     494    3458 CTN075_Tumor_Day6_08_xy.txt
     808    1616   11312 CTN075_Tumor_Day6_09_xy.txt
     156     312    2184 CTN075_Tumor_Day6_10_xy.txt
      89     178    1246 CTN075_Tumor_Day6_11_xy.txt
     184     368    2576 CTN075_Tumor_Day6_12_xy.txt
     113     226    1582 CTN075_Tumor_Day6_13_xy.txt
    1355    2710   18970 CTN075_Tumor_Day6_14_xy.txt
    1014    2028   14196 CTN075_Tumor_Day6_15_xy.txt
     466     932    6524 CTN075_Tumor_Day6_16_xy.txt
     781    1562   10934 CTN075_Tumor_Day6_17_xy.txt
     337     674    4718 CTN075_Tumor_Day6_18_xy.txt
     441     882    6174 CTN075_Tumor_Day6_19_xy.txt
     167     334    2338 CTN075_Tumor_Day6_20_xy.txt
     155     310    2170 CTN075_Tumor_Day6_21_xy.txt
     187     374    2618 CTN075_Tumor_Day6_22_xy.txt
     128     256    1792 CTN075_Tumor_Day6_23_xy.txt
     209     418    2926 CTN075_Tumor_Day6_24_xy.txt
     284     568    3976 CTN075_Tumor_Day6_25_xy.txt
     475     950    6650 CTN075_Tumor_Day6_26_xy.txt
     721    1442   10094 CTN075_Tumor_Day6_27_xy.txt
     562    1124    7868 CTN075_Tumor_Day6_28_xy.txt
     269     538    3766 CTN075_Tumor_Day6_29_xy.txt
     480     960    6720 CTN075_Tumor_Day6_30_xy.txt
     331     662    4634 CTN075_Tumor_Day6_31_xy.txt
     380     760    5320 CTN075_Tumor_Day6_32_xy.txt
     396     792    5544 CTN075_Tumor_Day6_33_xy.txt
     346     692    4844 CTN075_Tumor_Day6_34_xy.txt
     443     886    6202 CTN075_Tumor_Day6_35_xy.txt
     234     468    3276 CTN075_Tumor_Day6_36_xy.txt
     434     868    6076 CTN075_Tumor_Day6_37_xy.txt
     304     608    4256 CTN075_Tumor_Day6_38_xy.txt
    1379    2758   19306 CTN075_Tumor_Day6_39_xy.txt
     260     520    3640 CTN075_Tumor_Day6_43_xy.txt
     288     576    4032 CTN075_Tumor_Day6_44_xy.txt
     525    1050    7350 CTN075_Tumor_Day6_45_xy.txt
     331     662    4634 CTN075_Tumor_Day6_46_xy.txt
     142     284    1988 CTN082_Tumor_Day6_01_xy.txt
     156     312    2184 CTN082_Tumor_Day6_02_xy.txt
     261     522    3654 CTN082_Tumor_Day6_03_xy.txt
     170     340    2380 CTN082_Tumor_Day6_04_xy.txt
     116     232    1624 CTN082_Tumor_Day6_05_xy.txt
     285     570    3990 CTN082_Tumor_Day6_06_xy.txt
     172     344    2408 CTN082_Tumor_Day6_07_xy.txt
     191     382    2674 CTN082_Tumor_Day6_08_xy.txt
     210     420    2940 CTN083_Tumor_Day6_01_xy.txt
     153     306    2142 CTN083_Tumor_Day6_02_xy.txt
     144     288    2016 CTN083_Tumor_Day6_03_xy.txt
     302     604    4228 CTN083_Tumor_Day6_04_xy.txt
     574    1148    8036 CTN083_Tumor_Day6_06_xy.txt
     270     540    3780 CTN083_Tumor_Day6_08_xy.txt
     464     928    6496 CTN083_Tumor_Day6_09_xy.txt
     205     410    2870 CTN083_Tumor_Day6_10_xy.txt
     129     258    1806 CTN083_Tumor_Day6_11_xy.txt
     382     764    5348 CTN083_Tumor_Day6_12_xy.txt
    1304    2608   18256 CTN083_Tumor_Day6_13_xy.txt
     813    1626   11382 CTN083_Tumor_Day6_14_xy.txt
    1187    2374   16618 CTN083_Tumor_Day6_15_xy.txt
     329     658    4606 CTN083_Tumor_Day6_16_xy.txt
     489     978    6846 CTN083_Tumor_Day6_17_xy.txt
     160     320    2240 CTN083_Tumor_Day6_18_xy.txt
     201     402    2814 CTN084_Tumor_Day6_01_xy.txt
     144     288    2016 CTN084_Tumor_Day6_02_xy.txt
     193     386    2702 CTN084_Tumor_Day6_03_xy.txt
     164     328    2296 CTN084_Tumor_Day6_04_xy.txt
     214     428    2996 CTN084_Tumor_Day6_05_xy.txt
     168     336    2352 CTN084_Tumor_Day6_06_xy.txt
     179     358    2506 CTN084_Tumor_Day6_07_xy.txt
     106     212    1484 CTN084_Tumor_Day6_08_xy.txt
     168     336    2352 CTN084_Tumor_Day6_09_xy.txt
     895    1790   12530 CTN085_Tumor_Day6_01_xy.txt
     179     358    2506 CTN085_Tumor_Day6_02_xy.txt
     319     638    4466 CTN085_Tumor_Day6_03_xy.txt
     950    1900   13300 CTN085_Tumor_Day6_04_xy.txt
     761    1522   10654 CTN085_Tumor_Day6_05_xy.txt
     200     400    2800 CTN085_Tumor_Day6_06_xy.txt
     128     256    1792 CTN085_Tumor_Day6_08_xy.txt
     208     416    2912 CTN085_Tumor_Day6_09_xy.txt
     634    1268    8876 CTN085_Tumor_Day6_10_xy.txt
     352     704    4928 CTN085_Tumor_Day6_11_xy.txt
     945    1890   13230 CTN085_Tumor_Day6_12_xy.txt
    2454    4908   34356 CTN085_Tumor_Day6_13_xy.txt
     887    1774   12418 CTN085_Tumor_Day6_14_xy.txt
     112     224    1568 CTN085_Tumor_Day6_15_xy.txt
     203     406    2842 CTN085_Tumor_Day6_16_xy.txt
     507    1014    7098 CTN085_Tumor_Day6_17_xy.txt
     680    1360    9520 CTN085_Tumor_Day6_18_xy.txt
     202     404    2828 CTN086_Tumor_Day6_01_xy.txt
     156     312    2184 CTN086_Tumor_Day6_02_xy.txt
     292     584    4088 CTN086_Tumor_Day6_03_xy.txt
     366     732    5124 CTN086_Tumor_Day6_04_xy.txt
     386     772    5404 CTN086_Tumor_Day6_06_xy.txt
     326     652    4564 CTN086_Tumor_Day6_07_xy.txt
     169     338    2366 CTN086_Tumor_Day6_09_xy.txt
     153     306    2142 CTN086_Tumor_Day6_10_xy.txt
     259     518    3626 CTN087_Tumor_Day6_01_xy.txt
     482     964    6748 CTN087_Tumor_Day6_02_xy.txt
     368     736    5152 CTN087_Tumor_Day6_03_xy.txt
     453     906    6342 CTN087_Tumor_Day6_04_xy.txt
     153     306    2142 CTN087_Tumor_Day6_07_xy.txt
     240     480    3360 CTN087_Tumor_Day6_08_xy.txt
     402     804    5628 CTN087_Tumor_Day6_10_xy.txt
     452     904    6328 CTN087_Tumor_Day6_11_xy.txt
     481     962    6734 CTN087_Tumor_Day6_12_xy.txt
     581    1162    8134 CTN087_Tumor_Day6_13_xy.txt
     377     754    5278 CTN087_Tumor_Day6_14_xy.txt
     576    1152    8064 CTN087_Tumor_Day6_15_xy.txt
     441     882    6174 CTN087_Tumor_Day6_16_xy.txt
     454     908    6356 CTN087_Tumor_Day6_17_xy.txt
     465     930    6510 CTN087_Tumor_Day6_18_xy.txt
     435     870    6090 CTN087_Tumor_Day6_19_xy.txt
     520    1040    7280 CTN087_Tumor_Day6_20_xy.txt
     249     498    3486 CTN087_Tumor_Day6_21_xy.txt
     364     728    5096 CTN087_Tumor_Day6_22_xy.txt
     230     460    3220 CTN088_Tumor_Day6_02_xy.txt
     348     696    4872 CTN088_Tumor_Day6_03_xy.txt
    1144    2288   16016 CTN088_Tumor_Day6_04_xy.txt
     309     618    4326 CTN088_Tumor_Day6_05_xy.txt
     248     496    3472 CTN088_Tumor_Day6_06_xy.txt
     246     492    3444 CTN088_Tumor_Day6_07_xy.txt
     846    1692   11844 CTN088_Tumor_Day6_08_xy.txt
     835    1670   11690 CTN088_Tumor_Day6_09_xy.txt
     227     454    3178 CTN088_Tumor_Day6_10_xy.txt
     158     316    2212 CTN088_Tumor_Day6_11_xy.txt
     100     200    1400 CTN088_Tumor_Day6_12_xy.txt
     993    1986   13902 CTN088_Tumor_Day6_13_xy.txt
    1286    2572   18004 CTN088_Tumor_Day6_14_xy.txt
    2312    4624   32368 CTN089_Tumor_Day6_01_xy.txt
     113     226    1582 CTN089_Tumor_Day6_03_xy.txt
     461     922    6454 CTN089_Tumor_Day6_04_xy.txt
    2028    4056   28392 CTN089_Tumor_Day6_05_xy.txt
    1001    2002   14014 CTN089_Tumor_Day6_06_xy.txt
     587    1174    8218 CTN089_Tumor_Day6_07_xy.txt
     475     950    6650 CTN089_Tumor_Day6_08_xy.txt
     467     934    6538 CTN089_Tumor_Day6_09_xy.txt
     896    1792   12544 CTN089_Tumor_Day6_10_xy.txt
     516    1032    7224 CTN089_Tumor_Day6_11_xy.txt
     719    1438   10066 CTN089_Tumor_Day6_12_xy.txt
     196     392    2744 CTN089_Tumor_Day6_13_xy.txt
     284     568    3976 CTN089_Tumor_Day6_14_xy.txt
    1855    3710   25970 CTN089_Tumor_Day6_15_xy.txt
    1459    2918   20426 CTN089_Tumor_Day6_16_xy.txt
    1406    2812   19684 CTN089_Tumor_Day6_17_xy.txt
     290     580    4060 CTN089_Tumor_Day6_18_xy.txt
     449     898    6286 CTN089_Tumor_Day6_19_xy.txt
     260     520    3640 CTN089_Tumor_Day6_20_xy.txt
     171     342    2394 CTN089_Tumor_Day6_21_xy.txt
     179     358    2506 CTN091_Tumor_Day6_01_xy.txt
     186     372    2604 CTN091_Tumor_Day6_02_xy.txt
     108     216    1512 CTN091_Tumor_Day6_03_xy.txt
     291     582    4074 CTN091_Tumor_Day6_04_xy.txt
     340     680    4760 CTN091_Tumor_Day6_05_xy.txt
     317     634    4438 CTN091_Tumor_Day6_06_xy.txt
     271     542    3794 CTN091_Tumor_Day6_07_xy.txt
     575    1150    8050 CTN091_Tumor_Day6_08_xy.txt
     112     224    1568 CTN091_Tumor_Day6_09_xy.txt
     416     832    5824 CTN091_Tumor_Day6_10_xy.txt
    2349    4698   32886 CTN091_Tumor_Day6_12_xy.txt
     187     374    2618 CTN091_Tumor_Day6_13_xy.txt
    1412    2824   19768 CTN091_Tumor_Day6_14_xy.txt
     299     598    4186 CTN091_Tumor_Day6_15_xy.txt
    2054    4108   28756 CTN091_Tumor_Day6_16_xy.txt
     235     470    3290 CTN091_Tumor_Day6_17_xy.txt
     168     336    2352 CTN091_Tumor_Day6_18_xy.txt
     225     450    3150 CTN091_Tumor_Day6_19_xy.txt
     153     306    2142 CTN091_Tumor_Day6_20_xy.txt
     366     732    5124 CTN097_Tumor_Day6_01_xy.txt
     118     236    1652 CTN097_Tumor_Day6_02_xy.txt
     116     232    1624 CTN097_Tumor_Day6_03_xy.txt
     432     864    6048 CTN097_Tumor_Day6_04_xy.txt
     321     642    4494 CTN097_Tumor_Day6_05_xy.txt
     334     668    4676 CTN097_Tumor_Day6_06_xy.txt
     205     410    2870 CTN097_Tumor_Day6_07_xy.txt
      97     194    1358 CTN097_Tumor_Day6_08_xy.txt
     878    1756   12292 CTN097_Tumor_Day6_09_xy.txt
     318     636    4452 CTN097_Tumor_Day6_10_xy.txt
     210     420    2940 CTN097_Tumor_Day6_11_xy.txt
     146     292    2044 CTN097_Tumor_Day6_12_xy.txt
     240     480    3360 CTN097_Tumor_Day6_13_xy.txt
     373     746    5222 CTN097_Tumor_Day6_14_xy.txt
     344     688    4816 CTN102_Tumor_Day6_01_xy.txt
     624    1248    8736 CTN102_Tumor_Day6_02_xy.txt
     367     734    5138 CTN102_Tumor_Day6_03_xy.txt
     723    1446   10122 CTN102_Tumor_Day6_04_xy.txt
     429     858    6006 CTN102_Tumor_Day6_05_xy.txt
     282     564    3948 CTN102_Tumor_Day6_06_xy.txt
     250     500    3500 CTN102_Tumor_Day6_07_xy.txt
    1092    2184   15288 CTN102_Tumor_Day6_08_xy.txt
     502    1004    7028 CTN102_Tumor_Day6_09_xy.txt
     444     888    6216 CTN102_Tumor_Day6_10_xy.txt
     653    1306    9142 CTN102_Tumor_Day6_11_xy.txt
     494     988    6916 CTN102_Tumor_Day6_12_xy.txt
     760    1520   10640 CTN102_Tumor_Day6_13_xy.txt
     183     366    2562 CTN102_Tumor_Day6_14_xy.txt
     155     310    2170 CTN102_Tumor_Day6_15_xy.txt
     197     394    2758 CTN102_Tumor_Day6_16_xy.txt
     148     296    2072 CTN102_Tumor_Day6_17_xy.txt
     564    1128    7896 CTN102_Tumor_Day6_18_xy.txt
     677    1354    9478 CTN102_Tumor_Day6_19_xy.txt
     346     692    4844 CTN102_Tumor_Day6_20_xy.txt
    1281    2562   17934 CTN102_Tumor_Day6_21_xy.txt
     160     320    2240 CTN102_Tumor_Day6_22_xy.txt
     548    1096    7672 CTN105_Tumor_Day6_01_xy.txt
     456     912    6384 CTN105_Tumor_Day6_02_xy.txt
     448     896    6272 CTN105_Tumor_Day6_03_xy.txt
    1079    2158   15106 CTN105_Tumor_Day6_04_xy.txt
    1371    2742   19194 CTN105_Tumor_Day6_05_xy.txt
     197     394    2758 CTN105_Tumor_Day6_06_xy.txt
     290     580    4060 CTN105_Tumor_Day6_07_xy.txt
     130     260    1820 CTN105_Tumor_Day6_08_xy.txt
     573    1146    8022 CTN105_Tumor_Day6_09_xy.txt
     697    1394    9758 CTN105_Tumor_Day6_10_xy.txt
     105     210    1470 CTN105_Tumor_Day6_11_xy.txt
    1207    2414   16898 CTN105_Tumor_Day6_12_xy.txt
    1435    2870   20090 CTN105_Tumor_Day6_13_xy.txt
     212     424    2968 CTN105_Tumor_Day6_14_xy.txt
     973    1946   13622 CTN106_Tumor_Day6_01_xy.txt
    2738    5476   38332 CTN106_Tumor_Day6_02_xy.txt
     331     662    4634 CTN106_Tumor_Day6_03_xy.txt
     921    1842   12894 CTN106_Tumor_Day6_04_xy.txt
     151     302    2114 CTN106_Tumor_Day6_05_xy.txt
     150     300    2100 CTN106_Tumor_Day6_06_xy.txt
     764    1528   10696 CTN106_Tumor_Day6_07_xy.txt
     169     338    2366 CTN106_Tumor_Day6_08_xy.txt
    1045    2090   14630 CTN106_Tumor_Day6_10_xy.txt
     319     638    4466 CTN106_Tumor_Day6_11_xy.txt
     202     404    2828 CTN106_Tumor_Day6_12_xy.txt
     484     968    6776 CTN106_Tumor_Day6_13_xy.txt
     225     450    3150 CTN106_Tumor_Day6_14_xy.txt
     211     422    2954 CTN106_Tumor_Day6_15_xy.txt
     394     788    5516 CTN106_Tumor_Day6_16_xy.txt
     218     436    3052 CTN106_Tumor_Day6_17_xy.txt
     277     554    3878 CTN106_Tumor_Day6_18_xy.txt
    1331    2662   18634 CTN106_Tumor_Day6_19_xy.txt
    1637    3274   22918 CTN106_Tumor_Day6_21_xy.txt
     256     512    3584 CTN106_Tumor_Day6_22_xy.txt
     238     476    3332 CTN106_Tumor_Day6_23_xy.txt
     360     720    5040 CTN106_Tumor_Day6_24_xy.txt
     232     464    3248 CTN106_Tumor_Day6_25_xy.txt
    1524    3048   21336 CTN106_Tumor_Day6_26_xy.txt
     502    1004    7028 CTN106_Tumor_Day6_27_xy.txt
     314     628    4396 CTN106_Tumor_Day6_28_xy.txt
     186     372    2604 CTN106_Tumor_Day6_29_xy.txt
     355     710    4970 CTN106_Tumor_Day6_30_xy.txt
     332     664    4648 CTN106_Tumor_Day6_31_xy.txt
     199     398    2786 CTN106_Tumor_Day6_32_xy.txt
