# Supplementary material for: Between-tumor and within-tumor heterogeneity in invasive potential
Source: PLoS Comput Biol. 2020 Jan 21;16(1):e1007464. doi: 10.1371/journal.pcbi.1007464 (PMC6994152; doi:10.1371/journal.pcbi.1007464)
Supplement: S1 File — (GZ) [file pcbi.1007464.s003.tar.gz › S1_File/OUTPUT_ALL/organoid_table.txt]

key	ctn	file_new	file_orig	invasion_ff	invasion_spectral	invasion_spectral_delta	invasion_spectral_group	invasion_veena	k14_mean	k14_mean_delta	k14_mean_group	k14_sum	k14_sum_delta	k14_sum_group	k14_veena	orgnum	size_area	size_frac	size_frac_delta	size_frac_group	size_npixel	size_perimeter	tag_color	tag_photometric	tag_scale
CTN001_Tumor_Day6_01	CTN001	CTN001_Day6_01.tif	CTN001_Day6_B1-015_AB01_01.zvi.tif	2.33051706774	0.507931225727	-0.316755381474	0.824686607201	0	0.429150794254	-0.0055118930761	0.43466268733	0.00989307455414	-0.0198876336059	0.02978070816	1	01	32886.3667395	0.0230526767901	-0.040089503436	0.0631421802261	33277.0	981.384114282	rgb	2	1.0
CTN001_Tumor_Day6_02	CTN001	CTN001_Day6_02.tif	CTN001_Day6_B1-015_AB01_02.zvi.tif	2.76323925756	0.902771679351	0.0780850721502	0.824686607201	0	0.550753968254	0.116091280924	0.43466268733	0.0108966507796	-0.0188840573804	0.02978070816	1	02	28126.3672775	0.0197849700732	-0.0433572101529	0.0631421802261	28560.0	988.259502485	rgb	2	1.0
CTN001_Tumor_Day6_03	CTN001	CTN001_Day6_03.tif	CTN001_Day6_B1-015_AB01_03.zvi.tif	2.48646547353	0.718463992865	-0.106222614336	0.824686607201	0	0.808565387042	0.373902699712	0.43466268733	0.104457806843	0.074677098683	0.02978070816	3	03	185520.1675	0.129189065617	0.0660468853909	0.0631421802261	186487.0	2407.64090056	rgb	2	1.0
CTN001_Tumor_Day6_04	CTN001	CTN001_Day6_04.tif	CTN001_Day6_B1-015_AB01_04.zvi.tif	2.72130105415	0.772367576636	-0.0523190305648	0.824686607201	0	0.504316253704	0.0696535663739	0.43466268733	0.026553533628	-0.00322717453205	0.02978070816	2	04	75364.4331904	0.0526525437819	-0.0104896364442	0.0631421802261	76005.0	1605.37481517	rgb	2	1.0
CTN001_Tumor_Day6_05	CTN001	CTN001_Day6_05.tif	CTN001_Day6_B1-015_AB01_05.zvi.tif	3.11286141342	1.00151338593	0.176826778729	0.824686607201	0	0.388263477983	-0.0463992093471	0.43466268733	0.0202469806921	-0.00953372746795	0.02978070816	1	05	74583.7382291	0.0521475282642	-0.0109946519619	0.0631421802261	75276.0	1708.07485159	rgb	2	1.0
CTN001_Tumor_Day6_06	CTN001	CTN001_Day6_06.tif	CTN001_Day6_B1-015_AB01_06.zvi.tif	1.75287752313	0.276388320807	-0.548298286394	0.824686607201	0	0.246685128396	-0.187977558934	0.43466268733	0.00811306838186	-0.0216676397782	0.02978070816	0	06	47021.8276938	0.0328883562403	-0.0302538239858	0.0631421802261	47475.0	1017.72506573	rgb	2	1.0
CTN001_Tumor_Day6_07	CTN001	CTN001_Day6_07.tif	CTN001_Day6_B1-015_AB01_07.zvi.tif	4.77355660361	2.21819134729	1.39350474009	0.824686607201	0	0.286756250327	-0.147906437003	0.43466268733	0.0219618275153	-0.00781888064475	0.02978070816	1	07	109595.144256	0.0765870926624	0.0134449124363	0.0631421802261	110555.0	2564.02128827	rgb	2	1.0
CTN001_Tumor_Day6_08	CTN001	CTN001_Day6_08.tif	CTN001_Day6_B1-015_AB01_08.zvi.tif	2.24730762702	0.585030233895	-0.239656373306	0.824686607201	0	0.640355996413	0.205693309083	0.43466268733	0.0446690361469	0.0148883279869	0.02978070816	1	08	100051.332334	0.06975656728	0.00661438705389	0.0631421802261	100695.0	1680.92227761	rgb	2	1.0
CTN001_Tumor_Day6_09	CTN001	CTN001_Day6_09.tif	CTN001_Day6_B3-016_AB03_01.zvi.tif	3.34575998684	0.891996710442	0.0673101032412	0.824686607201	0	0.317316077291	-0.117346610039	0.43466268733	0.0453600729806	0.0155793648206	0.02978070816	1	09	205115.036362	0.142949179783	0.0798069995569	0.0631421802261	206350.0	2936.64245217	rgb	2	1.0
CTN001_Tumor_Day6_10	CTN001	CTN001_Day6_10.tif	CTN001_Day6_B3-016_AB03_02.zvi.tif	1.98038117969	0.372211599065	-0.452475008136	0.824686607201	0	0.174463539637	-0.260199147693	0.43466268733	0.00565503007898	-0.0241256780811	0.02978070816	1	10	46323.6139288	0.032413821769	-0.0307283584571	0.0631421802261	46790.0	1073.69404387	rgb	2	1.0
CTN002_Tumor_Day6_01	CTN002	CTN002_Day6_01.tif	CTN002_Day6_B1-018_AB01_01.zvi.tif	7.74389748537	3.24562802913	2.44394398699	0.801684042145	3	0.514255093668	0.0291537749686	0.485101318699	0.108619787252	0.0727565320886	0.0358632551634	3	01	302623.918059	0.211217717801	0.135708172757	0.0755095450438	304897.0	5426.70675953	rgb	2	1.0
CTN002_Tumor_Day6_02	CTN002	CTN002_Day6_02.tif	CTN002_Day6_B1-018_AB01_02.zvi.tif	1.74102763354	0.347784237481	-0.453899804664	0.801684042145	2	0.423927971613	-0.0611733470864	0.485101318699	0.0210621883979	-0.0148010667655	0.0358632551634	2	02	71208.1159461	0.0496834127688	-0.025826132275	0.0755095450438	71719.0	1248.16646991	rgb	2	1.0
CTN002_Tumor_Day6_03	CTN002	CTN002_Day6_03.tif	CTN002_Day6_B1-018_AB01_03.zvi.tif	3.58085542376	1.02201414584	0.220330103695	0.801684042145	2	0.546442036547	0.0613407178476	0.485101318699	0.0564233806469	0.0205601254835	0.0358632551634	3	03	148031.295769	0.103255929949	0.0277463849052	0.0755095450438	149052.0	2580.92328462	rgb	2	1.0
CTN002_Tumor_Day6_04	CTN002	CTN002_Day6_04.tif	CTN002_Day6_B1-018_AB01_04.zvi.tif	1.35233502147	0.0917849911876	-0.709899050957	0.801684042145	0	0.542882271933	0.0577809532336	0.485101318699	0.00573487846702	-0.0301283766964	0.0358632551634	3	04	15023.8859578	0.0105637608069	-0.0649457842369	0.0755095450438	15249.0	505.287109203	rgb	2	1.0
CTN002_Tumor_Day6_05	CTN002	CTN002_Day6_05.tif	CTN002_Day6_B1-018_AB01_05.zvi.tif	1.38883070378	0.127100757704	-0.674583284441	0.801684042145	0	0.476000070384	-0.00910124831538	0.485101318699	0.0110235274558	-0.0248397277076	0.0358632551634	2	05	33099.9136045	0.0231586677012	-0.0523508773426	0.0755095450438	33430.0	760.051493435	rgb	2	1.0
CTN002_Tumor_Day6_06	CTN002	CTN002_Day6_06.tif	CTN002_Day6_B1-018_AB01_06.zvi.tif	5.16004256114	2.87110436462	2.06942032248	0.801684042145	2	0.353071729135	-0.132029589564	0.485101318699	0.0317246512881	-0.00413860387534	0.0358632551634	3	06	128612.446347	0.089853275327	0.0143437302832	0.0755095450438	129705.0	2887.83963988	rgb	2	1.0
CTN002_Tumor_Day6_07	CTN002	CTN002_Day6_07.tif	CTN002_Day6_B1-018_AB01_07.zvi.tif	1.6260675801	0.358144968785	-0.44353907336	0.801684042145	1	0.619756773369	0.13465545467	0.485101318699	0.0365833898401	0.000720134676663	0.0358632551634	2	07	84685.8060696	0.0590286244735	-0.0164809205703	0.0755095450438	85209.0	1315.46573573	rgb	2	1.0
CTN002_Tumor_Day6_08	CTN002	CTN002_Day6_08.tif	CTN002_Day6_B1-018_AB01_08.zvi.tif	2.12673057193	0.786700471035	-0.0149835711097	0.801684042145	1	0.38196169148	-0.103139627219	0.485101318699	0.00754942710846	-0.028313828055	0.0358632551634	2	08	28158.9856499	0.0197648802926	-0.0557446647512	0.0755095450438	28531.0	867.500377244	rgb	2	1.0
CTN002_Tumor_Day6_09	CTN002	CTN002_Day6_09.tif	CTN002_Day6_B1-018_AB01_09.zvi.tif	10.3803707851	4.06055328883	3.25886924669	0.801684042145	3	0.434250323366	-0.0508509953334	0.485101318699	0.114153156663	0.0782899014996	0.0358632551634	3	09	376650.176275	0.262874085569	0.187364540525	0.0755095450438	379464.0	7009.39368358	rgb	2	1.0
CTN002_Tumor_Day6_10	CTN002	CTN002_Day6_10.tif	CTN002_Day6_B1-018_AB01_10.zvi.tif	1.3604962983	0.207603110829	-0.594080931316	0.801684042145	0	0.635180324137	0.150079005438	0.485101318699	0.0498747152929	0.0140114601295	0.0358632551634	2	10	112775.712374	0.0785205608513	0.00301101580753	0.0755095450438	113346.0	1388.54961956	rgb	2	1.0
CTN002_Tumor_Day6_11	CTN002	CTN002_Day6_11.tif	CTN002_Day6_B1-018_AB01_11.zvi.tif	2.69204639059	0.833607681832	0.0319236396873	0.801684042145	0	0.592888371917	0.107787053218	0.485101318699	0.0342301525465	-0.00163310261694	0.0358632551634	2	11	82593.8761169	0.0577345655065	-0.0177749795373	0.0755095450438	83341.0	1671.55290163	rgb	2	1.0
CTN002_Tumor_Day6_12	CTN002	CTN002_Day6_12.tif	CTN002_Day6_B1-018_AB01_12.zvi.tif	3.56128412753	1.44242942844	0.640745386295	0.801684042145	3	0.393688583439	-0.0914127352604	0.485101318699	0.0343517507313	-0.00151150443214	0.0358632551634	2	12	124900.757363	0.0872561516294	0.0117466065856	0.0755095450438	125956.0	2364.23574933	rgb	2	1.0
CTN002_Tumor_Day6_13	CTN002	CTN002_Day6_13.tif	CTN002_Day6_B3-017_AB03_01.zvi.tif	2.72284647685	0.650635632545	-0.1510484096	0.801684042145	1	0.435473469686	-0.0496278490134	0.485101318699	0.0153163264308	-0.0205469287326	0.0358632551634	2	13	50239.9256183	0.0351716637109	-0.0403378813329	0.0755095450438	50771.0	1311.11565628	rgb	2	1.0
CTN002_Tumor_Day6_14	CTN002	CTN002_Day6_14.tif	CTN002_Day6_B3-017_AB03_02.zvi.tif	1.88773267008	0.526937161909	-0.274746880236	0.801684042145	0	0.383607943832	-0.101493374867	0.485101318699	0.0409836956286	0.00512044046516	0.0358632551634	2	14	153466.553671	0.106837452893	0.0313279078492	0.0755095450438	154222.0	1908.01615824	rgb	2	1.0
CTN002_Tumor_Day6_15	CTN002	CTN002_Day6_15.tif	CTN002_Day6_B3-017_AB03_03.zvi.tif	1.70642013081	0.334376922173	-0.467307119972	0.801684042145	0	0.390243508739	-0.0948578099604	0.485101318699	0.0330362843985	-0.00282697076494	0.0358632551634	2	15	121472.047796	0.0846555641765	0.00914601913273	0.0755095450438	122202.0	1613.93519166	rgb	2	1.0
CTN002_Tumor_Day6_16	CTN002	CTN002_Day6_16.tif	CTN002_Day6_B3-017_AB03_04.zvi.tif	1.73999123105	0.30970816267	-0.491975879475	0.801684042145	0	0.459743435655	-0.0253578830444	0.485101318699	0.0614461599315	0.0255829047681	0.0358632551634	2	16	192090.559358	0.133653153403	0.0581436083592	0.0755095450438	192931.0	2049.42237031	rgb	2	1.0
CTN002_Tumor_Day6_17	CTN002	CTN002_Day6_17.tif	CTN002_Day6_B3-017_AB03_05.zvi.tif	2.04617592235	0.653127723315	-0.14855631883	0.801684042145	1	0.470557808782	-0.0145435099174	0.485101318699	0.0381490452532	0.00228579008976	0.0358632551634	2	17	116445.667351	0.0810719629794	0.00556241793563	0.0755095450438	117029.0	1730.36644234	rgb	2	1.0
CTN002_Tumor_Day6_18	CTN002	CTN002_Day6_18.tif	CTN002_Day6_B3-017_AB03_06.zvi.tif	1.39517945514	0.139803732867	-0.661880309278	0.801684042145	0	0.478840390525	-0.00626092817438	0.485101318699	0.00358752135303	-0.0322757338104	0.0358632551634	2	18	10599.8841253	0.007492102638	-0.0680174424058	0.0755095450438	10815.0	431.092559409	rgb	2	1.0
CTN002_Tumor_Day6_19	CTN002	CTN002_Day6_19.tif	CTN002_Day6_B3-017_AB03_07.zvi.tif	2.14423304483	0.621154280373	-0.180529761772	0.801684042145	1	0.598667891091	0.113566572392	0.485101318699	0.0319585104603	-0.00390474470314	0.0358632551634	2	19	76488.3697114	0.0533827033917	-0.0221268416521	0.0755095450438	77059.0	1435.6171127	rgb	2	1.0
CTN002_Tumor_Day6_20	CTN002	CTN002_Day6_20.tif	CTN002_Day6_B3-017_AB03_08.zvi.tif	1.7993385914	0.446187877607	-0.355496164538	0.801684042145	0	0.4580544948	-0.0270468238994	0.485101318699	0.0352812895276	-0.000581965635837	0.0358632551634	1	20	110530.935389	0.0770242185768	0.00151467353303	0.0755095450438	111186.0	1580.89600503	rgb	2	1.0
CTN002_Tumor_Day6_21	CTN002	CTN002_Day6_21.tif	CTN002_Day6_B3-017_AB03_09.zvi.tif	1.63502785002	0.312476708767	-0.489207333378	0.801684042145	0	0.45640580081	-0.0286955178894	0.485101318699	0.0305251732149	-0.00533808194854	0.0358632551634	2	21	95927.9400452	0.0668816504101	-0.00862789463367	0.0755095450438	96545.0	1403.91258948	rgb	2	1.0
CTN002_Tumor_Day6_22	CTN002	CTN002_Day6_22.tif	CTN002_Day6_B3-017_AB03_10.zvi.tif	1.29419063576	0.14196526834	-0.659718773805	0.801684042145	1	0.479217107656	-0.00588421104338	0.485101318699	0.0324236425339	-0.00343961262954	0.0358632551634	2	22	97100.5274855	0.0676596098426	-0.00784993520117	0.0755095450438	97668.0	1256.65149763	rgb	2	1.0
CTN002_Tumor_Day6_23	CTN002	CTN002_Day6_23.tif	CTN002_Day6_B3-017_AB03_11.zvi.tif	1.45618575191	0.200529907437	-0.601154134708	0.801684042145	0	0.55054315555	0.0654418368506	0.485101318699	0.0186392603483	-0.0172239948151	0.0358632551634	2	23	48422.4866849	0.0338561294613	-0.0416534155825	0.0755095450438	48872.0	941.319086979	rgb	2	1.0
CTN002_Tumor_Day6_24	CTN002	CTN002_Day6_24.tif	CTN002_Day6_B3-017_AB03_12.zvi.tif	2.01644272708	0.668021498341	-0.133662543804	0.801684042145	1	0.436591825112	-0.0485094935874	0.485101318699	0.0195134333938	-0.0163498217696	0.0358632551634	2	24	63973.7723829	0.0446949124363	-0.0308146326075	0.0755095450438	64518.0	1273.20653202	rgb	2	1.0
CTN002_Tumor_Day6_25	CTN002	CTN002_Day6_25.tif	CTN002_Day6_B3-017_AB03_13.zvi.tif	1.6734500719	0.302819382176	-0.498864659969	0.801684042145	0	0.505356066645	0.0202547479456	0.485101318699	0.0559811935747	0.0201179384113	0.0358632551634	2	25	159154.33939	0.110775742629	0.0352661975852	0.0755095450438	159907.0	1829.45003988	rgb	2	1.0
CTN002_Tumor_Day6_26	CTN002	CTN002_Day6_26.tif	CTN002_Day6_B3-017_AB03_14.zvi.tif	1.33638201055	0.141585361528	-0.660098680617	0.801684042145	0	0.595026146313	0.109924827614	0.485101318699	0.00427209251025	-0.0315911626532	0.0358632551634	2	26	10179.7991513	0.0071796719131	-0.0683298731307	0.0755095450438	10364.0	413.466042397	rgb	2	1.0
CTN004_Tumor_Day6_01	CTN004	CTN004_Day6_01.tif	CTN004_Day6-013_Position(173).zvi.tif	7.23750074823	3.2460467307	1.58325972608	1.66278700462	3	0.697486988989	-0.0107208956794	0.708207884668	0.125811187033	-0.0517637356427	0.177574922676	2	01	258663.150171	0.180377826424	-0.0228619723218	0.203239798746	260379.0	4850.27680005	rgb	2	1.0
CTN004_Tumor_Day6_02	CTN004	CTN004_Day6_02.tif	CTN004_Day6-013_Position(174).zvi.tif	6.57101081034	3.03437574072	1.3715887361	1.66278700462	3	0.952479241325	0.244271356657	0.708207884668	0.582985759755	0.405410837079	0.177574922676	3	02	880243.330034	0.612071879849	0.408832081103	0.203239798746	883538.0	8525.54977525	rgb	2	1.0
CTN004_Tumor_Day6_03	CTN004	CTN004_Day6_03.tif	CTN004_Day6-013_Position(175).zvi.tif	5.40802348035	2.80300848542	1.1402214808	1.66278700462	3	0.916866831211	0.208658946543	0.708207884668	0.457431132395	0.279856209719	0.177574922676	3	03	717333.69432	0.498906838838	0.295667040092	0.203239798746	720182.0	6982.08017819	rgb	2	1.0
CTN004_Tumor_Day6_04	CTN004	CTN004_Day6_04.tif	CTN004_Day6-013_Position(176).zvi.tif	2.44858929359	0.662967378419	-0.999819626197	1.66278700462	1	0.48436169382	-0.223846190848	0.708207884668	0.0271299188041	-0.150445003872	0.177574922676	2	04	80236.8402758	0.0560116936378	-0.147228105108	0.203239798746	80854.0	1571.26636528	rgb	2	1.0
CTN004_Tumor_Day6_05	CTN004	CTN004_Day6_05.tif	CTN004_Day6-013_Position(177).zvi.tif	1.90826014511	0.367009903668	-1.29577710095	1.66278700462	0	0.405330696805	-0.302877187863	0.708207884668	0.00825279491091	-0.169322127765	0.177574922676	2	05	29047.3505058	0.0203606461982	-0.182879152548	0.203239798746	29391.0	834.597317718	rgb	2	1.0
CTN004_Tumor_Day6_06	CTN004	CTN004_Day6_06.tif	CTN004_Day6-013_Position(178).zvi.tif	4.82145549385	0.986079916374	-0.676707088242	1.66278700462	2	0.731733342873	0.0235254582046	0.708207884668	0.0166697039046	-0.160905218771	0.177574922676	3	06	32317.3168682	0.0227811183773	-0.180458680368	0.203239798746	32885.0	1399.30266532	rgb	2	1.0
CTN004_Tumor_Day6_07	CTN004	CTN004_Day6_07.tif	CTN004_Day6-013_Position(179).zvi.tif	2.39264081501	0.540020877013	-1.1227661276	1.66278700462	0	0.769196397656	0.0609885129876	0.708207884668	0.0247439619275	-0.152830960748	0.177574922676	3	07	45930.5318349	0.0321685878963	-0.171071210849	0.203239798746	46436.0	1175.15302421	rgb	2	1.0
CTN005_Tumor_Day6_01	CTN005	CTN005_Day6_01.tif	CTN05_Day6-008_AB02_01.zvi.tif	7.30858205634	1.4382465747	0.56127589593	0.87697067877	3	0.3891536301	0.123492612513	0.265661017587	0.050972353528	0.00993266459764	0.0410396889304	3	01	187492.342254	0.130982598094	-0.0138380981407	0.144820696235	189076.0	4149.66715133	rgb	2	1.0
CTN005_Tumor_Day6_02	CTN005	CTN005_Day6_02.tif	CTN05_Day6-008_AB02_02.zvi.tif	1.58058665656	0.125645496813	-0.751325181957	0.87697067877	0	0.262092963143	-0.00356805444414	0.265661017587	0.0041456776681	-0.0368940112623	0.0410396889304	1	02	22540.7258379	0.0158175847927	-0.129003111442	0.144820696235	22833.0	669.110794151	rgb	2	1.0
CTN005_Tumor_Day6_03	CTN005	CTN005_Day6_03.tif	CTN05_Day6-008_AB02_03.zvi.tif	2.3087665529	0.430875207332	-0.446095471438	0.87697067877	0	0.159210389969	-0.106450627618	0.265661017587	0.00338092668901	-0.0376587622413	0.0410396889304	2	03	30281.3716313	0.0212355907781	-0.123585105457	0.144820696235	30654.0	937.308843652	rgb	2	1.0
CTN005_Tumor_Day6_04	CTN005	CTN005_Day6_04.tif	CTN05_Day6-008_AB02_04.zvi.tif	2.54294235916	0.69951922719	-0.17745145158	0.87697067877	1	0.282045043106	0.0163840255189	0.265661017587	0.013027623652	-0.0280120652784	0.0410396889304	2	04	66081.3273962	0.0461898692086	-0.0986308270261	0.144820696235	66676.0	1453.1571034	rgb	2	1.0
CTN005_Tumor_Day6_05	CTN005	CTN005_Day6_05.tif	CTN05_Day6-008_AB02_05.zvi.tif	2.2559957967	0.471825819434	-0.405144859336	0.87697067877	0	0.324612578085	0.0589515604979	0.265661017587	0.0170089237202	-0.0240307652102	0.0410396889304	2	05	75045.4223402	0.0523976113944	-0.0924230848403	0.144820696235	75637.0	1458.59989552	rgb	2	1.0
CTN005_Tumor_Day6_06	CTN005	CTN005_Day6_06.tif	CTN05_Day6-008_AB02_06.zvi.tif	5.09292255693	1.88114166338	1.00417098461	0.87697067877	2	0.298075687978	0.0324146703909	0.265661017587	0.176220689839	0.135181000909	0.0410396889304	2	06	850643.847814	0.591194441366	0.446373745131	0.144820696235	853401.0	7378.40263732	rgb	2	1.0
CTN005_Tumor_Day6_07	CTN005	CTN005_Day6_07.tif	CTN05_Day6-008_AB02_07.zvi.tif	4.03731236029	1.09154076254	0.21457008377	0.87697067877	0	0.144436830729	-0.121224186858	0.265661017587	0.0225216274162	-0.0185180615142	0.0410396889304	1	07	223914.616395	0.155927178009	0.0111064817743	0.144820696235	225084.0	3370.48446368	rgb	2	1.0
CTN007_Tumor_Day6_01	CTN007	CTN007_Day6_01.tif	CTN007_Day6-002_AB03_01.zvi.tif	2.14041135782	0.637464480789	-0.521840627136	1.15930510792	0	0.451223528933	0.16386050894	0.287363019993	0.00511733844502	-0.0244973140276	0.0296146524726	1	01	16067.9742132	0.0113410274884	-0.0615351709708	0.0728761984592	16371.0	657.406688742	rgb	2	1.0
CTN007_Tumor_Day6_02	CTN007	CTN007_Day6_02.tif	CTN007_Day6-002_AB03_02.zvi.tif	3.12476676406	0.960683291546	-0.198621816379	1.15930510792	0	0.474431369018	0.187068349025	0.287363019993	0.138689469858	0.109074817385	0.0296146524726	1	02	420347.958766	0.292327782088	0.219451583629	0.0728761984592	421981.0	4062.73229859	rgb	2	1.0
CTN007_Tumor_Day6_03	CTN007	CTN007_Day6_03.tif	CTN007_Day6-002_AB03_03.zvi.tif	14.7228424225	4.09955767597	2.94025256805	1.15930510792	3	0.411822073021	0.124459053028	0.287363019993	0.0639671923968	0.0343525399242	0.0296146524726	1	03	222158.679183	0.155327255597	0.0824510571378	0.0728761984592	224218.0	6411.09786347	rgb	2	1.0
CTN007_Tumor_Day6_04	CTN007	CTN007_Day6_04.tif	CTN007_Day6-002_AB03_04.zvi.tif	2.36368366479	0.543840498831	-0.615464609094	1.15930510792	1	0.449116899472	0.161753879479	0.287363019993	0.0173813765697	-0.0122332759029	0.0296146524726	0	04	55318.62804	0.0387012303259	-0.0341749681333	0.0728761984592	55866.0	1281.8443965	rgb	2	1.0
CTN007_Tumor_Day6_05	CTN007	CTN007_Day6_05.tif	CTN007_Day6-002_AB03_05.zvi.tif	2.34251864283	0.537506731655	-0.62179837627	1.15930510792	0	0.121941252149	-0.165421767844	0.287363019993	0.000919256197269	-0.0286953962753	0.0296146524726	0	05	10619.2550253	0.00753851695855	-0.0653376815007	0.0728761984592	10882.0	559.10514055	rgb	2	1.0
CTN007_Tumor_Day6_06	CTN007	CTN007_Day6_06.tif	CTN007_Day6-002_AB03_06.zvi.tif	4.25388270258	0.718335284292	-0.440969823633	1.15930510792	2	0.148195837614	-0.139167182379	0.287363019993	0.00556709687865	-0.024047555594	0.0296146524726	0	06	53562.4578648	0.03756581135	-0.0353103871092	0.0728761984592	54227.0	1692.10744396	rgb	2	1.0
CTN007_Tumor_Day6_07	CTN007	CTN007_Day6_07.tif	CTN007_Day6-002_AB03_07.zvi.tif	4.9470018852	1.40654917256	0.247244064635	1.15930510792	0	0.168551819853	-0.11881120014	0.287363019993	0.00411092601527	-0.0255037264573	0.0296146524726	0	07	34593.584703	0.0243896863223	-0.0484865121369	0.0728761984592	35207.0	1466.47192714	rgb	2	1.0
CTN007_Tumor_Day6_08	CTN007	CTN007_Day6_08.tif	CTN007_Day6-002_AB03_08.zvi.tif	4.14308042488	0.370503727755	-0.78880138017	1.15930510792	0	0.0736213798824	-0.21374164011	0.287363019993	0.00116456342014	-0.0284500890525	0.0296146524726	0	08	22364.0873515	0.0158182775438	-0.0570579209154	0.0728761984592	22834.0	1079.05157723	rgb	2	1.0
CTN009_Tumor_Day6_01	CTN009	CTN009_Day6_01.tif	CTN009_Day6-002_Position(46).zvi.tif	2.48503684174	0.645924817774	0.254322543855	0.391602273919	1	0.648109431678	0.0583777304447	0.589731701233	0.0439886676794	0.012993738229	0.0309949294504	3	01	97294.9940181	0.0678722844159	0.0107976137695	0.0570746706464	97975.0	1743.07709366	rgb	2	1.0
CTN009_Tumor_Day6_02	CTN009	CTN009_Day6_02.tif	CTN009_Day6-002_Position(47).zvi.tif	2.14476977684	0.601159453516	0.209557179597	0.391602273919	1	0.313650328669	-0.276081372564	0.589731701233	0.0694260326609	0.0384311032105	0.0309949294504	2	02	318421.649584	0.2213485092	0.164273838554	0.0570746706464	319521.0	2929.52066922	rgb	2	1.0
CTN009_Tumor_Day6_03	CTN009	CTN009_Day6_03.tif	CTN009_Day6-002_Position(48).zvi.tif	1.48610753022	0.171081121521	-0.220521152398	0.391602273919	0	0.979273017201	0.389541315968	0.589731701233	0.0063897781458	-0.0246051513046	0.0309949294504	3	03	9202.35020574	0.00652502216803	-0.0505496484783	0.0570746706464	9419.0	414.552394298	rgb	2	1.0
CTN009_Tumor_Day6_04	CTN009	CTN009_Day6_04.tif	CTN009_Day6-002_Position(49).zvi.tif	1.65472023099	0.401801010126	0.0101987362074	0.391602273919	0	0.766072410273	0.17634070904	0.589731701233	0.0290169455058	-0.00197798394461	0.0309949294504	3	04	54229.5383447	0.0378775493239	-0.0191971213225	0.0570746706464	54677.0	1061.90379782	rgb	2	1.0
CTN009_Tumor_Day6_05	CTN009	CTN009_Day6_05.tif	CTN009_Day6-002_Position(50).zvi.tif	1.65322118095	0.1591869994	-0.232415274519	0.391602273919	0	0.620030160907	0.0302984596737	0.589731701233	0.00517708346917	-0.0258178459812	0.0309949294504	3	05	11842.7431016	0.00834972844159	-0.0487249422048	0.0570746706464	12053.0	496.017006065	rgb	2	1.0
CTN009_Tumor_Day6_06	CTN009	CTN009_Day6_06.tif	CTN009_Day6-002_Position(51).zvi.tif	1.77293781488	0.349367616015	-0.0422346579036	0.391602273919	0	0.496445425317	-0.0932862759163	0.589731701233	0.0194238674743	-0.0115710619761	0.0309949294504	3	06	56000.0348128	0.0391258867213	-0.0179487839251	0.0570746706464	56479.0	1116.98111911	rgb	2	1.0
CTN009_Tumor_Day6_07	CTN009	CTN009_Day6_07.tif	CTN009_Day6-002_Position(52).zvi.tif	1.41730274889	0.161856496689	-0.22974577723	0.391602273919	0	0.647278190007	0.0575464887737	0.589731701233	0.011190336476	-0.0198045929744	0.0309949294504	3	07	24631.5499887	0.0172882952782	-0.0397863753682	0.0570746706464	24956.0	662.341729116	rgb	2	1.0
CTN009_Tumor_Day6_08	CTN009	CTN009_Day6_08.tif	CTN009_Day6-002_Position(53).zvi.tif	1.55641229837	0.199212881079	-0.19238939284	0.391602273919	1	0.279964839872	-0.309766861361	0.589731701233	0.0457855932774	0.014790663827	0.0309949294504	2	08	235196.182278	0.163540512082	0.106465841436	0.0570746706464	236074.0	2144.77823049	rgb	2	1.0
CTN009_Tumor_Day6_09	CTN009	CTN009_Day6_09.tif	CTN009_Day6-002_Position(54).zvi.tif	1.42753893147	0.168211147863	-0.223391126056	0.391602273919	0	0.554378202583	-0.0353534986503	0.589731701233	0.00238953473209	-0.0286053947183	0.0309949294504	3	09	6070.99517734	0.00431029705165	-0.0527643735947	0.0570746706464	6222.0	330.011334616	rgb	2	1.0
CTN009_Tumor_Day6_10	CTN009	CTN009_Day6_10.tif	CTN009_Day6-002_Position(55).zvi.tif	1.67260569468	0.137110334552	-0.254491939367	0.391602273919	0	0.544555964935	-0.0451757362983	0.589731701233	0.00261994373231	-0.0283749857181	0.0309949294504	3	10	6782.39195212	0.00481115606296	-0.0522635145834	0.0570746706464	6945.0	377.566243897	rgb	2	1.0
CTN009_Tumor_Day6_11	CTN009	CTN009_Day6_11.tif	CTN009_Day6-002_Position(56).zvi.tif	1.44705570831	0.122538042711	-0.269064231208	0.391602273919	0	0.653919115603	0.0641874143697	0.589731701233	0.0108630156785	-0.0201319137719	0.0309949294504	3	11	23679.7079922	0.0166121702505	-0.0404625003959	0.0570746706464	23980.0	656.199248492	rgb	2	1.0
CTN009_Tumor_Day6_12	CTN009	CTN009_Day6_12.tif	CTN009_Day6-002_Position(57).zvi.tif	2.24827851266	0.586980109232	0.195377835313	0.391602273919	0	0.54758385999	-0.0421478412433	0.589731701233	0.00504900602449	-0.0259459234259	0.0309949294504	2	12	13035.3952046	0.00922051651519	-0.0478541541312	0.0570746706464	13310.0	606.864996174	rgb	2	1.0
CTN009_Tumor_Day6_13	CTN009	CTN009_Day6_13.tif	CTN009_Day6-002_Position(58).zvi.tif	1.51597863436	0.129427303173	-0.262174970746	0.391602273919	0	0.645748121578	0.0560164203447	0.589731701233	0.0163154826329	-0.0146794468175	0.0309949294504	2	13	36102.4679356	0.0252660164043	-0.0318086542421	0.0570746706464	36472.0	829.315758342	rgb	2	1.0
CTN009_Tumor_Day6_14	CTN009	CTN009_Day6_14.tif	CTN009_Day6-002_Position(59).zvi.tif	4.34134142358	1.51119634376	1.11959406984	0.391602273919	1	0.600803524551	0.0110718233177	0.589731701233	0.0182327920638	-0.0127621373866	0.0309949294504	2	14	43185.7779497	0.030347345378	-0.0267273252684	0.0570746706464	43807.0	1534.92541383	rgb	2	1.0
CTN009_Tumor_Day6_15	CTN009	CTN009_Day6_15.tif	CTN009_Day6-002_Position(60).zvi.tif	2.02870235431	0.537897022421	0.146294748502	0.391602273919	0	0.811062747226	0.221331045993	0.589731701233	0.0341765363317	0.00318160688129	0.0309949294504	3	15	60353.9933056	0.0421379682997	-0.0149367023467	0.0570746706464	60827.0	1240.41526959	rgb	2	1.0
CTN009_Tumor_Day6_16	CTN009	CTN009_Day6_16.tif	CTN009_Day6-002_Position(61).zvi.tif	1.53573141097	0.1349293166	-0.256672957319	0.391602273919	0	0.722977219058	0.133245517825	0.589731701233	0.0529105813241	0.0219156518737	0.0309949294504	3	16	105044.372809	0.0731842994901	0.0161096288437	0.0570746706464	105643.0	1423.79991206	rgb	2	1.0
CTN009_Tumor_Day6_17	CTN009	CTN009_Day6_17.tif	CTN009_Day6-002_Position(62).zvi.tif	1.61293061652	0.136055825807	-0.255546448112	0.391602273919	0	0.347310922869	-0.242420778364	0.589731701233	0.00448935554049	-0.0265055739099	0.0309949294504	1	17	18360.1021355	0.0129260418976	-0.0441486287488	0.0570746706464	18659.0	610.028775223	rgb	2	1.0
CTN009_Tumor_Day6_18	CTN009	CTN009_Day6_18.tif	CTN009_Day6-002_Position(63).zvi.tif	1.46381829279	0.126050759597	-0.265551514322	0.391602273919	0	0.899515470078	0.309783768845	0.589731701233	0.110029750262	0.0790348208116	0.0309949294504	3	18	175894.290593	0.122321131678	0.0652464610316	0.0570746706464	176573.0	1798.76483381	rgb	2	1.0
CTN009_Tumor_Day6_19	CTN009	CTN009_Day6_19.tif	CTN009_Day6-002_Position(64).zvi.tif	1.52471899189	0.208578082264	-0.183024191655	0.391602273919	0	0.10767556983	-0.482056131403	0.589731701233	0.00327751389849	-0.0277174155519	0.0309949294504	0	19	43547.1242781	0.030438788517	-0.0266358821294	0.0570746706464	43939.0	913.439057082	rgb	2	1.0
CTN009_Tumor_Day6_20	CTN009	CTN009_Day6_20.tif	CTN009_Day6-002_Position(65).zvi.tif	3.48022781224	1.50299355697	1.11139128305	0.391602273919	2	0.604544088201	0.0148123869677	0.589731701233	0.154702929332	0.123707999882	0.0309949294504	3	20	367804.772272	0.255900160718	0.198825490072	0.0570746706464	369397.0	4010.67479451	rgb	2	1.0
CTN009_Tumor_Day6_21	CTN009	CTN009_Day6_21.tif	CTN009_Day6-002_Position(66).zvi.tif	1.68224429547	0.232089511221	-0.159512762698	0.391602273919	0	0.593467115473	0.00373541423971	0.589731701233	0.00543877221693	-0.0255561572335	0.0309949294504	2	21	12932.3425746	0.00916440367989	-0.0479102669665	0.0570746706464	13229.0	522.863185371	rgb	2	1.0
CTN010_Tumor_Day6_01	CTN010	CTN010_Day6_01.tif	CTN010_Day6-003_AC04_01.zvi.tif	13.0600129429	3.07575906213	1.75463095729	1.32112810484	3	0.473446614878	0.0783313276469	0.395115287231	0.033398924633	0.00342597452411	0.0299729501089	2	01	100259.910637	0.0705442252272	-0.00617471568212	0.0767189409093	101832.0	4056.39643417	rgb	2	1.0
CTN010_Tumor_Day6_02	CTN010	CTN010_Day6_02.tif	CTN010_Day6-003_AC04_02.zvi.tif	2.0992339693	0.420964620693	-0.900163484143	1.32112810484	1	0.511106983269	0.115991696038	0.395115287231	0.0273586271684	-0.00261432294049	0.0299729501089	2	02	76734.9870464	0.0535281811128	-0.0231907597965	0.0767189409093	77269.0	1422.76137597	rgb	2	1.0
CTN010_Tumor_Day6_03	CTN010	CTN010_Day6_03.tif	CTN010_Day6-003_AC04_03.zvi.tif	8.2104382933	2.71924470691	1.39811660207	1.32112810484	3	0.421245528223	0.0261302409919	0.395115287231	0.10626942148	0.0762964713711	0.0299729501089	3	03	361805.419429	0.252274301707	0.175555360798	0.0767189409093	364163.0	6109.78090202	rgb	2	1.0
CTN010_Tumor_Day6_04	CTN010	CTN010_Day6_04.tif	CTN010_Day6-003_AC04_04.zvi.tif	2.26380982242	0.600725673105	-0.720402431731	1.32112810484	0	0.45501951466	0.0599042274289	0.395115287231	0.0362153950474	0.00624244493851	0.0299729501089	2	04	114134.283758	0.0795908612281	0.00287192031878	0.0767189409093	114891.0	1801.90944152	rgb	2	1.0
CTN010_Tumor_Day6_05	CTN010	CTN010_Day6_05.tif	CTN010_Day6-003_AC04_05.zvi.tif	3.40169786513	1.13090719951	-0.190220905326	1.32112810484	2	0.25056659065	-0.144548696581	0.395115287231	0.00877118459887	-0.02120176551	0.0299729501089	1	05	49897.3742708	0.0350054034582	-0.0417135374511	0.0767189409093	50531.0	1460.4666593	rgb	2	1.0
CTN010_Tumor_Day6_06	CTN010	CTN010_Day6_06.tif	CTN010_Day6-003_AC04_06.zvi.tif	2.07339213794	0.491922783057	-0.829205321779	1.32112810484	0	0.591546072456	0.196430785225	0.395115287231	0.0284393052277	-0.00153364488119	0.0299729501089	2	06	68838.251511	0.0480762303259	-0.0286427105834	0.0767189409093	69399.0	1339.24665735	rgb	2	1.0
CTN010_Tumor_Day6_07	CTN010	CTN010_Day6_07.tif	CTN010_Day6-003_AC04_07.zvi.tif	2.53635284992	0.636620905372	-0.684507199464	1.32112810484	0	0.415399223397	0.0202839361659	0.395115287231	0.00591277422075	-0.0240601758881	0.0299729501089	2	07	20221.715563	0.0142339558856	-0.0624849850237	0.0767189409093	20547.0	802.821077893	rgb	2	1.0
CTN010_Tumor_Day6_08	CTN010	CTN010_Day6_08.tif	CTN010_Day6-003_AC04_08.zvi.tif	5.42045853049	1.68967376905	0.368545664214	1.32112810484	3	0.358217892413	-0.0368973948181	0.395115287231	0.056012739556	0.0260397894471	0.0299729501089	2	08	224355.209712	0.156364996675	0.0796460557657	0.0767189409093	225716.0	3909.22821305	rgb	2	1.0
CTN010_Tumor_Day6_09	CTN010	CTN010_Day6_09.tif	CTN010_Day6-003_AC04_09.zvi.tif	2.02318447686	0.450048414944	-0.871079689892	1.32112810484	0	0.344157506611	-0.0509577806201	0.395115287231	0.00917732688287	-0.020795623226	0.0299729501089	1	09	38110.3907875	0.0266660662824	-0.0500528746269	0.0767189409093	38493.0	984.338280903	rgb	2	1.0
CTN010_Tumor_Day6_10	CTN010	CTN010_Day6_10.tif	CTN010_Day6-003_AC04_10.zvi.tif	2.16149446834	0.401055617483	-0.920072487353	1.32112810484	0	0.168179197678	-0.226936089553	0.395115287231	0.000705329238767	-0.0292676208701	0.0299729501089	0	10	5867.50636355	0.00419391487475	-0.0725250260346	0.0767189409093	6054.0	399.216774	rgb	2	1.0
CTN010_Tumor_Day6_11	CTN010	CTN010_Day6_11.tif	CTN010_Day6-003_AC04_11.zvi.tif	12.331212527	4.92626265841	3.60513455357	1.32112810484	3	0.282506200017	-0.112609087214	0.395115287231	0.025614453884	-0.00435849622489	0.0299729501089	2	11	129120.790683	0.0906686433163	0.013949702407	0.0767189409093	130882.0	4473.07223761	rgb	2	1.0
CTN010_Tumor_Day6_12	CTN010	CTN010_Day6_12.tif	CTN010_Day6-003_AC04_12.zvi.tif	3.21414263501	0.710162177783	-0.610965927053	1.32112810484	1	0.551794750895	0.156679463664	0.395115287231	0.00820245771774	-0.0217704923912	0.0299729501089	2	12	21076.1223927	0.0148650520949	-0.0618538888144	0.0767189409093	21458.0	922.641235999	rgb	2	1.0
CTN010_Tumor_Day6_13	CTN010	CTN010_Day6_13.tif	CTN010_Day6-003_AC04_13.zvi.tif	2.14118792757	0.440256480987	-0.880871623849	1.32112810484	0	0.371487903862	-0.0236273833691	0.395115287231	0.0105798597981	-0.0193930903108	0.0299729501089	1	13	40675.8005767	0.0284796885391	-0.0482392523702	0.0767189409093	41111.0	1046.16546584	rgb	2	1.0
CTN010_Tumor_Day6_14	CTN010	CTN010_Day6_14.tif	CTN010_Day6-003_AC04_14.zvi.tif	3.39678785743	0.696598784232	-0.624529320604	1.32112810484	0	0.119443180587	-0.275672106644	0.395115287231	0.00194697547607	-0.0280259746328	0.0299729501089	1	14	23144.9736671	0.0163004322767	-0.0604185086326	0.0767189409093	23530.0	993.956755301	rgb	2	1.0
CTN010_Tumor_Day6_15	CTN010	CTN010_Day6_15.tif	CTN010_Day6-003_AC04_15.zvi.tif	1.86490551597	0.409415746732	-0.911712358104	1.32112810484	0	0.323109259876	-0.0720060273551	0.395115287231	0.00193773336202	-0.0280352167469	0.0299729501089	1	15	8446.3526656	0.00599714586566	-0.0707217950437	0.0767189409093	8657.0	444.905683954	rgb	2	1.0
CTN010_Tumor_Day6_16	CTN010	CTN010_Day6_16.tif	CTN010_Day6-003_AC04_16.zvi.tif	7.36067919139	2.60609893583	1.28497083099	1.32112810484	3	0.409076358056	0.0139610708249	0.395115287231	0.0816268185394	0.0516538684305	0.0299729501089	3	16	286075.420471	0.19953932055	0.122820379641	0.0767189409093	288039.0	5144.03777776	rgb	2	1.0
CTN010_Tumor_Day6_17	CTN010	CTN010_Day6_17.tif	CTN010_Day6-003_AC04_17.zvi.tif	3.59018108217	1.40757888185	0.0864507770143	1.32112810484	3	0.353644196881	-0.0414710903501	0.395115287231	0.0228137157102	-0.00715923439869	0.0299729501089	2	17	92230.1571529	0.0645103635558	-0.0122085773535	0.0767189409093	93122.0	2039.85634355	rgb	2	1.0
CTN010_Tumor_Day6_18	CTN010	CTN010_Day6_18.tif	CTN010_Day6-003_AC04_18.zvi.tif	10.8669054164	3.60612887726	2.28500077242	1.32112810484	3	0.372460031036	-0.0226552561951	0.395115287231	0.113159968986	0.0831870188771	0.0299729501089	3	18	435462.878607	0.303817751053	0.227098810144	0.0767189409093	438567.0	7711.40379971	rgb	2	1.0
CTN010_Tumor_Day6_19	CTN010	CTN010_Day6_19.tif	CTN010_Day6-003_AC04_19.zvi.tif	6.40751277042	2.29154871244	0.970420607604	1.32112810484	3	0.365952020715	-0.0291632665161	0.395115287231	0.121143778172	0.0911708280631	0.0299729501089	3	19	475488.358564	0.331037325427	0.254318384518	0.0767189409093	477859.0	6187.56275291	rgb	2	1.0
CTN010_Tumor_Day6_20	CTN010	CTN010_Day6_20.tif	CTN010_Day6-003_AC04_20.zvi.tif	2.54416644877	0.81368942352	-0.507438681316	1.32112810484	1	0.27328565173	-0.121829635501	0.395115287231	0.0102998960058	-0.0196730541031	0.0299729501089	1	20	53916.0705065	0.0376891210375	-0.0390298198718	0.0767189409093	54405.0	1312.91560061	rgb	2	1.0
CTN010_Tumor_Day6_21	CTN010	CTN010_Day6_21.tif	CTN010_Day6-003_AC04_21.zvi.tif	1.98954805701	0.387737323883	-0.933390780953	1.32112810484	3	0.142311647628	-0.252803639603	0.395115287231	0.00146617907859	-0.0285067710303	0.0299729501089	0	21	14617.9482094	0.0103025936599	-0.0664163472494	0.0767189409093	14872.0	604.540440854	rgb	2	1.0
CTN010_Tumor_Day6_22	CTN010	CTN010_Day6_22.tif	CTN010_Day6-003_AC04_22.zvi.tif	2.91342609568	0.921013780855	-0.400114323981	1.32112810484	2	0.252618073051	-0.14249721418	0.395115287231	0.0151878496355	-0.0147851004734	0.0299729501089	2	22	86056.634687	0.0601217856351	-0.0165971552742	0.0767189409093	86787.0	1775.0030935	rgb	2	1.0
CTN010_Tumor_Day6_23	CTN010	CTN010_Day6_23.tif	CTN010_Day6-003_AC04_23.zvi.tif	3.3871104066	1.35765436255	0.0365262577143	1.32112810484	1	0.860181561142	0.465066273911	0.395115287231	0.0282822110223	-0.00169073908659	0.0299729501089	3	23	46916.1987512	0.0328793504766	-0.0438395904327	0.0767189409093	47462.0	1413.12642396	rgb	2	1.0
CTN010_Tumor_Day6_24	CTN010	CTN010_Day6_24.tif	CTN010_Day6-003_AC04_24.zvi.tif	6.3946074831	2.72228476328	1.40115665844	1.32112810484	2	0.309921340218	-0.0851939470131	0.395115287231	0.0196472593138	-0.0103256907951	0.0299729501089	2	24	90422.9429005	0.0633943416094	-0.0133245992999	0.0767189409093	91511.0	2695.57361369	rgb	2	1.0
CTN010_Tumor_Day6_25	CTN010	CTN010_Day6_25.tif	CTN010_Day6-003_AC04_25.zvi.tif	1.94728717231	0.328359018226	-0.99276908661	1.32112810484	0	0.322868618813	-0.0722466684181	0.395115287231	0.00142163111088	-0.028551318998	0.0299729501089	2	25	6184.17642039	0.00440312569275	-0.0723158152166	0.0767189409093	6356.0	389.010092424	rgb	2	1.0
CTN010_Tumor_Day6_26	CTN010	CTN010_Day6_26.tif	CTN010_Day6-003_AC04_26.zvi.tif	7.90451988861	2.39110135539	1.06997325055	1.32112810484	3	0.28886298364	-0.106252303591	0.395115287231	0.0827703549276	0.0527974048187	0.0299729501089	2	26	411117.655559	0.286538461538	0.209819520629	0.0767189409093	413624.0	6390.36617336	rgb	2	1.0
CTN010_Tumor_Day6_27	CTN010	CTN010_Day6_27.tif	CTN010_Day6-003_AC04_27.zvi.tif	8.1942781947	3.30879394858	1.98766584374	1.32112810484	2	0.437482984523	0.0423676972919	0.395115287231	0.0114638047083	-0.0185091454006	0.0299729501089	2	27	37038.0278844	0.0262040013301	-0.0505149395792	0.0767189409093	37826.0	1952.91891241	rgb	2	1.0
CTN010_Tumor_Day6_31	CTN010	CTN010_Day6_31.tif	CTN010_Day6-003_AC04_31.zvi.tif	2.7875478112	0.525974438227	-0.795153666609	1.32112810484	0	0.457666941258	0.0625516540269	0.395115287231	0.00489016771639	-0.0250827823925	0.0299729501089	2	31	15101.7482604	0.0106849922412	-0.0660339486681	0.0767189409093	15424.0	727.326996504	rgb	2	1.0
CTN010_Tumor_Day6_32	CTN010	CTN010_Day6_32.tif	CTN010_Day6-003_AC04_32.zvi.tif	2.48898990134	0.636700018181	-0.684428086655	1.32112810484	0	0.394300072942	-0.000815214289093	0.395115287231	0.0113885176105	-0.0185844324984	0.0299729501089	2	32	41220.3626069	0.028882869652	-0.0478360712573	0.0767189409093	41693.0	1135.46147383	rgb	2	1.0
CTN010_Tumor_Day6_33	CTN010	CTN010_Day6_33.tif	CTN010_Day6-003_AC04_33.zvi.tif	2.02728006566	0.320745714067	-1.00038239077	1.32112810484	0	0.268861461	-0.126253826231	0.395115287231	0.00259377404254	-0.0273791760664	0.0299729501089	1	33	13660.6565454	0.00964725116382	-0.0670716897455	0.0767189409093	13926.0	589.926075857	rgb	2	1.0
CTN010_Tumor_Day6_34	CTN010	CTN010_Day6_34.tif	CTN010_Day6-003_AC04_34.zvi.tif	7.51554245844	2.73740058947	1.41627248463	1.32112810484	2	0.373105161553	-0.0220101256781	0.395115287231	0.0302928245118	0.000319874402907	0.0299729501089	2	34	115771.822488	0.0811911161605	0.00447217525118	0.0767189409093	117201.0	3306.6370939	rgb	2	1.0
CTN010_Tumor_Day6_35	CTN010	CTN010_Day6_35.tif	CTN010_Day6-003_AC04_35.zvi.tif	4.94916000532	1.42877952765	0.107651422814	1.32112810484	3	0.43620490401	0.0410896167789	0.395115287231	0.114772728755	0.0847997786461	0.0299729501089	3	35	378094.657657	0.263116548437	0.186397607528	0.0767189409093	379814.0	4849.20952831	rgb	2	1.0
CTN010_Tumor_Day6_36	CTN010	CTN010_Day6_36.tif	CTN010_Day6-003_AC04_36.zvi.tif	6.55579914013	2.26504012459	0.943912019754	1.32112810484	3	0.420510828879	0.0253955416479	0.395115287231	0.054491447377	0.0245184972681	0.0299729501089	3	36	185513.444494	0.129583933718	0.0528649928087	0.0767189409093	187057.0	3909.35802938	rgb	2	1.0
CTN010_Tumor_Day6_37	CTN010	CTN010_Day6_37.tif	CTN010_Day6-003_AC04_37.zvi.tif	3.8391946656	0.713211408247	-0.607916696589	1.32112810484	2	0.439752753285	0.0446374660539	0.395115287231	0.00731834709055	-0.0226546030183	0.0299729501089	1	37	23643.702625	0.0166419585458	-0.0600769823635	0.0767189409093	24023.0	1068.02825683	rgb	2	1.0
CTN010_Tumor_Day6_38	CTN010	CTN010_Day6_38.tif	CTN010_Day6-003_AC04_38.zvi.tif	3.56865765406	0.674676968209	-0.646451136627	1.32112810484	2	0.486670135138	0.0915548479069	0.395115287231	0.0144468396425	-0.0155261104664	0.0299729501089	2	38	42258.5905978	0.0296850753713	-0.047033865538	0.0767189409093	42851.0	1376.62255215	rgb	2	1.0
CTN010_Tumor_Day6_39	CTN010	CTN010_Day6_39.tif	CTN010_Day6-003_AC04_39.zvi.tif	2.37537780183	0.639371721895	-0.681756382941	1.32112810484	0	0.406640207279	0.0115249200479	0.395115287231	0.00261361660603	-0.0273593335029	0.0299729501089	1	39	9027.71245282	0.00642734426956	-0.0702915966398	0.0767189409093	9278.0	519.110887569	rgb	2	1.0
CTN010_Tumor_Day6_40	CTN010	CTN010_Day6_40.tif	CTN010_Day6-003_AC04_40.zvi.tif	2.62272049375	0.670282192692	-0.650845912144	1.32112810484	0	0.559735991883	0.164620704652	0.395115287231	0.006586840012	-0.0233861100969	0.0299729501089	2	40	16669.7813226	0.011767762137	-0.0649511787723	0.0767189409093	16987.0	741.217882123	rgb	2	1.0
CTN010_Tumor_Day6_41	CTN010	CTN010_Day6_41.tif	CTN010_Day6-003_AC04_41.zvi.tif	1.53848665643	0.157600191484	-1.16352791335	1.32112810484	0	0.502067500767	0.106952213536	0.395115287231	0.00653113467732	-0.0234418154316	0.0299729501089	2	41	18497.0460853	0.0130084792729	-0.0637104616364	0.0767189409093	18778.0	598.002484384	rgb	2	1.0
CTN010_Tumor_Day6_42	CTN010	CTN010_Day6_42.tif	CTN010_Day6-003_AC04_42.zvi.tif	2.38209128776	0.586685672902	-0.734442431934	1.32112810484	1	0.460497911414	0.0653826241829	0.395115287231	0.0160242120568	-0.0139487380521	0.0299729501089	2	42	49738.6071739	0.0347975781423	-0.041921362767	0.0767189409093	50231.0	1220.19977949	rgb	2	1.0
CTN010_Tumor_Day6_43	CTN010	CTN010_Day6_43.tif	CTN010_Day6-003_AC04_43.zvi.tif	1.77832594667	0.286149402651	-1.03497870218	1.32112810484	0	0.561430079565	0.166314792334	0.395115287231	0.0125982619827	-0.0173746881262	0.0299729501089	3	43	32031.8446747	0.0224395921082	-0.0542793488011	0.0767189409093	32392.0	846.060830928	rgb	2	1.0
CTN010_Tumor_Day6_44	CTN010	CTN010_Day6_44.tif	CTN010_Day6-003_AC04_44.zvi.tif	2.14581878433	0.459610045251	-0.861518059585	1.32112810484	0	0.29568872835	-0.0994265588811	0.395115287231	0.0038628477882	-0.0261101023207	0.0299729501089	1	44	18538.1933164	0.0130638993571	-0.0636550415522	0.0767189409093	18858.0	707.02562881	rgb	2	1.0
CTN010_Tumor_Day6_45	CTN010	CTN010_Day6_45.tif	CTN010_Day6-003_AC04_45.zvi.tif	2.09503280147	0.405136515658	-0.915991589178	1.32112810484	1	0.496688207763	0.101572920532	0.395115287231	0.026759889225	-0.00321306088389	0.0299729501089	2	45	77235.4089709	0.0538766348925	-0.0228423060168	0.0767189409093	77772.0	1425.96403073	rgb	2	1.0
CTN010_Tumor_Day6_46	CTN010	CTN010_Day6_46.tif	CTN010_Day6-003_AC04_46.zvi.tif	10.3451740596	3.3595359927	2.03840788786	1.32112810484	3	0.404244578946	0.00912929171491	0.395115287231	0.103839430086	0.0738664799771	0.0299729501089	2	46	368224.77468	0.256872783197	0.180153842288	0.0767189409093	370801.0	6918.79297262	rgb	2	1.0
CTN011_Tumor_Day6_01	CTN011	CTN011_Day6_01.tif	CTN011_Day6-001_AB02_01.zvi.tif	1.93944352502	0.260266675977	-0.406877822446	0.667144498423	1	0.549835907808	0.0343176179199	0.515518289888	0.0300647708651	-0.0264094028097	0.0564741736748	2	01	78415.4913933	0.0546795333629	-0.0363485178591	0.091028051222	78931.0	1382.4340912	rgb	2	1.0
CTN011_Tumor_Day6_02	CTN011	CTN011_Day6_02.tif	CTN011_Day6-001_AB02_02.zvi.tif	18.6236834353	5.79623415106	5.12908965264	0.667144498423	3	0.581173695854	0.0656554059659	0.515518289888	0.190277698089	0.133803524414	0.0564741736748	3	02	469150.866752	0.327402460652	0.23637440943	0.091028051222	472612.0	10478.3761354	rgb	2	1.0
CTN011_Tumor_Day6_03	CTN011	CTN011_Day6_03.tif	CTN011_Day6-001_AB02_03.zvi.tif	1.41837218835	0.0900726753663	-0.577071823057	0.667144498423	0	0.346469120224	-0.169049169664	0.515518289888	0.00904047459152	-0.0474336990832	0.0564741736748	1	03	37292.3830653	0.0260931611616	-0.0649348900604	0.091028051222	37666.0	815.286223532	rgb	2	1.0
CTN011_Tumor_Day6_04	CTN011	CTN011_Day6_04.tif	CTN011_Day6-001_AB02_04.zvi.tif	1.45401670254	0.104296450276	-0.562848048147	0.667144498423	0	0.618498264666	0.102979974778	0.515518289888	0.0149281603575	-0.0415460133173	0.0564741736748	3	04	34505.1533183	0.0241361394369	-0.0668919117851	0.091028051222	34841.0	794.020308491	rgb	2	1.0
CTN011_Tumor_Day6_05	CTN011	CTN011_Day6_05.tif	CTN011_Day6-001_AB02_05.zvi.tif	4.40092253107	1.39401406753	0.726869569107	0.667144498423	2	0.593756992798	0.0782387029099	0.515518289888	0.0485204005677	-0.00795377310707	0.0564741736748	3	05	116748.39498	0.0817176069608	-0.00931044426121	0.091028051222	117961.0	2540.98588907	rgb	2	1.0
CTN011_Tumor_Day6_06	CTN011	CTN011_Day6_06.tif	CTN011_Day6-001_AB02_06.zvi.tif	1.47930066	0.133720183254	-0.533424315169	0.667144498423	0	0.193761940962	-0.321756348926	0.515518289888	0.00642915628898	-0.0500450173858	0.0564741736748	1	06	47409.8341349	0.0331806971847	-0.0578473540373	0.091028051222	47897.0	938.78766681	rgb	2	1.0
CTN011_Tumor_Day6_07	CTN011	CTN011_Day6_07.tif	CTN011_Day6-001_AB02_07.zvi.tif	2.70428741664	0.606702520799	-0.0604419776241	0.667144498423	0	0.243937933918	-0.27158035597	0.515518289888	0.0018465347234	-0.0546276389514	0.0564741736748	2	07	10649.7575616	0.00756969075593	-0.0834583604661	0.091028051222	10927.0	601.590841935	rgb	2	1.0
CTN011_Tumor_Day6_08	CTN011	CTN011_Day6_08.tif	CTN011_Day6-001_AB02_08.zvi.tif	2.36211183734	0.493512831801	-0.173631666622	0.667144498423	0	0.372413189733	-0.143105100155	0.515518289888	0.00341139686866	-0.0530627768061	0.0564741736748	2	08	12883.2835317	0.00916024717358	-0.0818678040484	0.091028051222	13223.0	618.398521226	rgb	2	1.0
CTN011_Tumor_Day6_09	CTN011	CTN011_Day6_09.tif	CTN011_Day6-001_AB02_09.zvi.tif	1.79846504492	0.349698312954	-0.317446185469	0.667144498423	1	0.723155388568	0.20763709868	0.515518289888	0.0751219540687	0.0186477803939	0.0564741736748	3	09	149178.244058	0.103880791399	0.012852740177	0.091028051222	149954.0	1836.15220309	rgb	2	1.0
CTN011_Tumor_Day6_10	CTN011	CTN011_Day6_10.tif	CTN011_Day6-001_AB02_10.zvi.tif	1.6897738868	0.412976207488	-0.254168290935	0.667144498423	0	0.747730633928	0.23221234404	0.515518289888	0.204743785344	0.148269611669	0.0564741736748	3	10	393999.853777	0.273820244957	0.182792193735	0.091028051222	395265.0	2892.45931898	rgb	2	1.0
CTN011_Tumor_Day6_11	CTN011	CTN011_Day6_11.tif	CTN011_Day6-001_AB02_11.zvi.tif	1.47257547545	0.0891920619974	-0.577952436426	0.667144498423	0	0.63615429053	0.120636000642	0.515518289888	0.117390985434	0.0609168117592	0.0564741736748	3	11	265456.440328	0.184532254489	0.093504203267	0.091028051222	266376.0	2216.360221	rgb	2	1.0
CTN011_Tumor_Day6_12	CTN011	CTN011_Day6_12.tif	CTN011_Day6-001_AB02_12.zvi.tif	4.68627245409	2.16799619764	1.50085169922	0.667144498423	3	0.77581051326	0.260292223372	0.515518289888	0.0604946459852	0.00402047231043	0.0564741736748	3	12	111561.455323	0.0779760585236	-0.0130519926984	0.091028051222	112560.0	2563.16039966	rgb	2	1.0
CTN011_Tumor_Day6_13	CTN011	CTN011_Day6_13.tif	CTN011_Day6-001_AB02_13.zvi.tif	1.74149662044	0.397298090038	-0.269846408385	0.667144498423	2	0.868543140889	0.353024851001	0.515518289888	0.123686410887	0.0672122372122	0.0564741736748	3	13	204648.578635	0.142406755708	0.051378704486	0.091028051222	205567.0	2116.26776266	rgb	2	1.0
CTN011_Tumor_Day6_14	CTN011	CTN011_Day6_14.tif	CTN011_Day6-001_AB02_14.zvi.tif	2.50763671952	0.36919445029	-0.297950048133	0.667144498423	2	0.183756635087	-0.331761654801	0.515518289888	0.002526093623	-0.0539480800518	0.0564741736748	1	14	19459.6386459	0.0137469518954	-0.0772810993266	0.091028051222	19844.0	783.077287907	rgb	2	1.0
CTN011_Tumor_Day6_15	CTN011	CTN011_Day6_15.tif	CTN011_Day6-001_AB02_15.zvi.tif	1.4116616805	0.0641329866363	-0.603011511787	0.667144498423	2	0.674412825083	0.158894535195	0.515518289888	0.026090327674	-0.0303838460008	0.0564741736748	3	15	55376.8260202	0.0386859898027	-0.0523420614193	0.091028051222	55844.0	991.13833738	rgb	2	1.0
CTN011_Tumor_Day6_16	CTN011	CTN011_Day6_16.tif	CTN011_Day6-001_AB02_16.zvi.tif	4.53990646473	1.28520786497	0.618063366547	0.667144498423	2	0.106580196157	-0.408938093731	0.515518289888	0.00552496403128	-0.0509492096435	0.0564741736748	0	16	73826.2881602	0.0518385612946	-0.0391894899274	0.091028051222	74830.0	2052.26718681	rgb	2	1.0
CTN011_Tumor_Day6_17	CTN011	CTN011_Day6_17.tif	CTN011_Day6-001_AB02_17.zvi.tif	2.80194982017	0.859390347951	0.192245849528	0.667144498423	1	0.380171081886	-0.135347208002	0.515518289888	0.0189111094449	-0.0375630642299	0.0564741736748	2	17	71102.7476536	0.0497436821104	-0.0412843691116	0.091028051222	71806.0	1582.26164445	rgb	2	1.0
CTN011_Tumor_Day6_18	CTN011	CTN011_Day6_18.tif	CTN011_Day6-001_AB02_18.zvi.tif	2.35340058933	0.559185007817	-0.107959490606	0.667144498423	2	0.523176166052	0.00765787616394	0.515518289888	0.0957219715641	0.0392477978893	0.0564741736748	2	18	262867.220613	0.182963173354	0.091935122132	0.091028051222	264111.0	2788.181733	rgb	2	1.0
CTN011_Tumor_Day6_19	CTN011	CTN011_Day6_19.tif	CTN011_Day6-001_AB02_19.zvi.tif	1.47996154004	0.118538449478	-0.548606048945	0.667144498423	0	0.315346346419	-0.200171943469	0.515518289888	0.00563268274501	-0.0508414909298	0.0564741736748	1	19	25507.7196741	0.0178618931501	-0.0731661580719	0.091028051222	25784.0	688.756902917	rgb	2	1.0
CTN011_Tumor_Day6_20	CTN011	CTN011_Day6_20.tif	CTN011_Day6-001_AB02_20.zvi.tif	1.46737903887	0.128262644189	-0.538881854234	0.667144498423	1	0.462066663153	-0.0534516267351	0.515518289888	0.00607256336363	-0.0504016103111	0.0564741736748	1	20	18702.219141	0.0131421802261	-0.0778858709959	0.091028051222	18971.0	587.249503479	rgb	2	1.0
CTN011_Tumor_Day6_21	CTN011	CTN011_Day6_21.tif	CTN011_Day6-001_AB02_21.zvi.tif	1.55740732219	0.175913294282	-0.491231204141	0.667144498423	0	0.489220317007	-0.0262979728811	0.515518289888	0.00401809194083	-0.0524560817339	0.0564741736748	2	21	11641.3806285	0.00821325648415	-0.0828147947379	0.091028051222	11856.0	477.318517115	rgb	2	1.0
CTN011_Tumor_Day6_22	CTN011	CTN011_Day6_22.tif	CTN011_Day6-001_AB02_22.zvi.tif	2.2154457025	0.588563968594	-0.0785805298291	0.667144498423	0	0.246469555735	-0.269048734153	0.515518289888	0.032911382742	-0.0235627909328	0.0564741736748	1	22	191678.869836	0.133531229217	0.042503177995	0.091028051222	192755.0	2310.05652763	rgb	2	1.0
CTN011_Tumor_Day6_23	CTN011	CTN011_Day6_23.tif	CTN011_Day6-001_AB02_23.zvi.tif	4.24673201253	0.733787807873	0.0666433094499	0.667144498423	2	0.593432646017	0.0779143561289	0.515518289888	0.0814646142762	0.0249904406014	0.0564741736748	2	23	196864.803899	0.137276934161	0.046248882939	0.091028051222	198162.0	3241.27887916	rgb	2	1.0
CTN011_Tumor_Day6_24	CTN011	CTN011_Day6_24.tif	CTN011_Day6-001_AB02_24.zvi.tif	1.61250690058	0.285137773481	-0.382006724942	0.667144498423	0	0.506056363866	-0.00946192602206	0.515518289888	0.0231566220481	-0.0333175516267	0.0564741736748	2	24	65514.8937195	0.0457589780536	-0.0452690731684	0.091028051222	66054.0	1152.19435555	rgb	2	1.0
CTN011_Tumor_Day6_25	CTN011	CTN011_Day6_25.tif	CTN011_Day6-001_AB02_25.zvi.tif	2.40376603871	0.243599455837	-0.423545042586	0.667144498423	0	0.428761856568	-0.0867564333201	0.515518289888	0.0188518941715	-0.0376222795033	0.0564741736748	1	25	62897.3182295	0.0439682165817	-0.0470598346403	0.091028051222	63469.0	1378.3740678	rgb	2	1.0
CTN011_Tumor_Day6_26	CTN011	CTN011_Day6_26.tif	CTN011_Day6-001_AB02_26.zvi.tif	1.59008318987	0.133753973766	-0.533390524657	0.667144498423	0	0.387860085594	-0.127658204294	0.515518289888	0.00988512285872	-0.046589050816	0.0564741736748	2	26	36443.4669594	0.0254863112392	-0.0655417399828	0.091028051222	36790.0	853.345098035	rgb	2	1.0
CTN011_Tumor_Day6_27	CTN011	CTN011_Day6_27.tif	CTN011_Day6-001_AB02_27.zvi.tif	1.35439310561	0.0579169950218	-0.609227503401	0.667144498423	0	0.550478232359	0.0349599424709	0.515518289888	0.0153594073963	-0.0411147662785	0.0564741736748	3	27	39909.7342607	0.0279019341609	-0.0631261170611	0.091028051222	40277.0	824.169839024	rgb	2	1.0
CTN011_Tumor_Day6_28	CTN011	CTN011_Day6_28.tif	CTN011_Day6-001_AB02_28.zvi.tif	1.42293945671	0.125258168055	-0.541886330368	0.667144498423	2	0.797166894252	0.281648604364	0.515518289888	0.105410676408	0.0489365027332	0.0564741736748	3	28	190101.667077	0.132231628242	0.04120357702	0.091028051222	190879.0	1843.70360877	rgb	2	1.0
CTN011_Tumor_Day6_29	CTN011	CTN011_Day6_29.tif	CTN011_Day6-001_AB02_29.zvi.tif	2.79300830377	0.639570303264	-0.0275741951591	0.667144498423	2	0.606101567292	0.0905832774039	0.515518289888	0.0257599044384	-0.0307142692364	0.0564741736748	2	29	60773.0706617	0.0425009698515	-0.0485270813705	0.091028051222	61351.0	1460.48343542	rgb	2	1.0
CTN011_Tumor_Day6_30	CTN011	CTN011_Day6_30.tif	CTN011_Day6-001_AB02_30.zvi.tif	2.23103896062	0.644382928139	-0.0227615702841	0.667144498423	3	0.800432012814	0.284913722926	0.515518289888	0.10796727281	0.0514930991352	0.0564741736748	3	30	193717.140543	0.134886250277	0.043858199055	0.091028051222	194711.0	2330.46472766	rgb	2	1.0
CTN011_Tumor_Day6_51	CTN011	CTN011_Day6_51.tif	CTN011_Day6-001_AB02_31.zvi.tif	3.77521536595	1.46181595995	0.794671461527	0.667144498423	2	0.578487375063	0.0629690851749	0.515518289888	0.0609373003247	0.00446312664993	0.0564741736748	3	51	151006.898681	0.105339032365	0.014310981143	0.091028051222	152059.0	2676.54279804	rgb	2	1.0
CTN011_Tumor_Day6_52	CTN011	CTN011_Day6_52.tif	CTN011_Day6-001_AB02_32.zvi.tif	1.44410512522	0.0919204241554	-0.575224074268	0.667144498423	0	0.198147338152	-0.317370951736	0.515518289888	0.00186449463403	-0.0546096790407	0.0564741736748	1	52	13340.5663594	0.00940963755265	-0.0816184136694	0.091028051222	13583.0	492.029872071	rgb	2	1.0
CTN011_Tumor_Day6_53	CTN011	CTN011_Day6_53.tif	CTN011_Day6-001_AB02_33.zvi.tif	1.42545473692	0.0576317671138	-0.609512731309	0.667144498423	0	0.255535939288	-0.2599823506	0.515518289888	0.00288423233403	-0.0535899413407	0.0564741736748	1	53	16060.5963301	0.0112869929062	-0.0797410583158	0.091028051222	16293.0	536.367532368	rgb	2	1.0
CTN011_Tumor_Day6_54	CTN011	CTN011_Day6_54.tif	CTN011_Day6-001_AB02_34.zvi.tif	2.4670764781	0.795906660043	0.12876216162	0.667144498423	2	0.625936675595	0.110418385707	0.515518289888	0.0607967533611	0.00432257968633	0.0564741736748	3	54	139360.954059	0.0971292396364	0.00610118841439	0.091028051222	140208.0	2078.58023701	rgb	2	1.0
CTN011_Tumor_Day6_55	CTN011	CTN011_Day6_55.tif	CTN011_Day6-001_AB02_35.zvi.tif	1.46116409047	0.125326184736	-0.541818313687	0.667144498423	0	0.56796377924	0.0524454893519	0.515518289888	0.1347698192	0.0782956455252	0.0564741736748	2	55	341536.128191	0.237285939925	0.146257888703	0.091028051222	342527.0	2504.22157355	rgb	2	1.0
CTN011_Tumor_Day6_56	CTN011	CTN011_Day6_56.tif	CTN011_Day6-001_AB02_36.zvi.tif	3.62006617348	1.45590761018	0.788763111757	0.667144498423	3	0.556120206737	0.0406019168489	0.515518289888	0.237891714045	0.18141754037	0.0564741736748	3	56	615469.801153	0.427770311461	0.336742260239	0.091028051222	617495.0	5291.35087444	rgb	2	1.0
CTN011_Tumor_Day6_57	CTN011	CTN011_Day6_57.tif	CTN011_Day6-001_AB02_37.zvi.tif	1.72051307448	0.196126119833	-0.47101837859	0.667144498423	0	0.762789042728	0.24727075284	0.515518289888	0.0696255313808	0.013151357706	0.0564741736748	3	57	131134.025228	0.0912775714919	0.000249520269887	0.091028051222	131761.0	1683.80430982	rgb	2	1.0
CTN011_Tumor_Day6_58	CTN011	CTN011_Day6_58.tif	CTN011_Day6-001_AB02_38.zvi.tif	1.50770259157	0.108830076557	-0.558314421866	0.667144498423	0	0.823374697824	0.307856407936	0.515518289888	0.0281061490213	-0.0283680246535	0.0564741736748	3	58	48843.7827567	0.0341353081357	-0.0568927430863	0.091028051222	49275.0	961.983046139	rgb	2	1.0
CTN011_Tumor_Day6_59	CTN011	CTN011_Day6_59.tif	CTN011_Day6-001_AB02_39.zvi.tif	6.37636279917	2.91587957043	2.24873507201	0.667144498423	3	0.591293071665	0.0757747817769	0.515518289888	0.0816702255054	0.0251960518306	0.0564741736748	2	59	197783.778924	0.138121397695	0.047093346473	0.091028051222	199381.0	3980.95049445	rgb	2	1.0
CTN011_Tumor_Day6_60	CTN011	CTN011_Day6_60.tif	CTN011_Day6-001_AB02_40.zvi.tif	1.40487084907	0.0648659381114	-0.602278560312	0.667144498423	0	0.328404132647	-0.187114157241	0.515518289888	0.00730373411834	-0.0491704395564	0.0564741736748	2	60	31770.7961541	0.0222400798049	-0.0687879714171	0.091028051222	32104.0	748.923022862	rgb	2	1.0
CTN011_Tumor_Day6_61	CTN011	CTN011_Day6_61.tif	CTN011_Day6-001_AB02_41.zvi.tif	3.12552597788	0.865724276914	0.198579778491	0.667144498423	2	0.316055762061	-0.199462527827	0.515518289888	0.0139080124402	-0.0425661612346	0.0564741736748	1	61	62862.5224053	0.0440049323875	-0.0470231188345	0.091028051222	63522.0	1571.31186605	rgb	2	1.0
CTN011_Tumor_Day6_62	CTN011	CTN011_Day6_62.tif	CTN011_Day6-001_AB02_42.zvi.tif	2.14011104465	0.488322797607	-0.178821700816	0.667144498423	0	0.223482149925	-0.292036139963	0.515518289888	0.00260774588044	-0.0538664277943	0.0564741736748	1	62	16571.5936091	0.0116686987364	-0.0793593524856	0.091028051222	16844.0	667.582930106	rgb	2	1.0
CTN011_Tumor_Day6_63	CTN011	CTN011_Day6_63.tif	CTN011_Day6-001_AB02_43.zvi.tif	4.4530641864	0.86902608313	0.201881584707	0.667144498423	2	0.551548309272	0.0360300193839	0.515518289888	0.0191849036777	-0.0372892699971	0.0564741736748	2	63	49552.4513307	0.0347837231213	-0.0562443281007	0.091028051222	50211.0	1665.20222067	rgb	2	1.0
CTN011_Tumor_Day6_64	CTN011	CTN011_Day6_64.tif	CTN011_Day6-001_AB02_44.zvi.tif	1.72934740582	0.237531470712	-0.429613027711	0.667144498423	2	0.51164319838	-0.00387509150806	0.515518289888	0.0206022587488	-0.035871914926	0.0564741736748	2	64	57644.715655	0.0402668477056	-0.0507612035164	0.091028051222	58126.0	1119.24665735	rgb	2	1.0
CTN011_Tumor_Day6_65	CTN011	CTN011_Day6_65.tif	CTN011_Day6-001_AB02_45.zvi.tif	4.96980735509	2.01364408354	1.34649958512	0.667144498423	2	0.509014759103	-0.00650353078506	0.515518289888	0.0645676364095	0.00809346273473	0.0564741736748	2	65	181737.69187	0.126848259809	0.035820208587	0.091028051222	183108.0	3368.97053983	rgb	2	1.0
CTN011_Tumor_Day6_66	CTN011	CTN011_Day6_66.tif	CTN011_Day6-001_AB02_46.zvi.tif	1.56014636001	0.219816222098	-0.447328276325	0.667144498423	0	0.782335238753	0.266816948865	0.515518289888	0.0452024707578	-0.011271702917	0.0564741736748	3	66	82873.8459638	0.0577789015739	-0.0332491496481	0.091028051222	83405.0	1274.66584815	rgb	2	1.0
CTN011_Tumor_Day6_67	CTN011	CTN011_Day6_67.tif	CTN011_Day6-001_AB02_47.zvi.tif	2.46392296754	0.620359671611	-0.0467848268121	0.667144498423	1	0.338907448849	-0.176610841039	0.515518289888	0.00691187880606	-0.0495622948687	0.0564741736748	1	67	28995.8251318	0.0203945909998	-0.0706334602222	0.091028051222	29440.0	947.515298789	rgb	2	1.0
CTN011_Tumor_Day6_68	CTN011	CTN011_Day6_68.tif	CTN011_Day6-001_AB02_48.zvi.tif	1.37541712694	0.126524161763	-0.54062033666	0.667144498423	0	0.921108330866	0.405590040978	0.515518289888	0.380704400137	0.324230226462	0.0564741736748	3	68	595321.922348	0.413311211483	0.322283160261	0.091028051222	596623.0	3207.7320523	rgb	2	1.0
CTN014_Tumor_Day6_01	CTN014	CTN014_Day6_01.tif	CTN014_Day6-009_AB02_01.zvi.tif	4.65408567465	1.90315729925	0.673926385781	1.22923091347	0	0.294838413434	-0.120183661577	0.415022075011	0.0336664650897	0.0148936012002	0.0187728638895	0	01	163633.301604	0.114186156063	0.0644871069133	0.0496990491497	164830.0	3093.55588154	rgb	2	1.0
CTN014_Tumor_Day6_02	CTN014	CTN014_Day6_02.tif	CTN014_Day6-009_AB02_02.zvi.tif	2.03316143646	0.39641653689	-0.832814376579	1.22923091347	0	0.326264367579	-0.0887577074324	0.415022075011	0.00643207671009	-0.0123407871794	0.0187728638895	0	02	28107.5849259	0.0197143094658	-0.0299847396839	0.0496990491497	28458.0	847.427649063	rgb	2	1.0
CTN014_Tumor_Day6_03	CTN014	CTN014_Day6_03.tif	CTN014_Day6-009_AB02_03.zvi.tif	2.33891028381	0.44240805034	-0.786822863129	1.22923091347	0	0.578914167086	0.163892092075	0.415022075011	0.00881814225358	-0.00995472163593	0.0187728638895	1	03	21646.3776234	0.015232210153	-0.0344668389967	0.0496990491497	21988.0	797.63523237	rgb	2	1.0
CTN014_Tumor_Day6_04	CTN014	CTN014_Day6_04.tif	CTN014_Day6-009_AB02_04.zvi.tif	7.4497398242	2.82809700937	1.5988660959	1.22923091347	0	0.403647608825	-0.0113744661864	0.415022075011	0.0452985050704	0.0265256411809	0.0187728638895	1	04	160498.829366	0.112222899579	0.0625238504293	0.0496990491497	161996.0	3876.24678825	rgb	2	1.0
CTN014_Tumor_Day6_05	CTN014	CTN014_Day6_05.tif	CTN014_Day6-009_AB02_05.zvi.tif	4.41004404831	1.8708239686	0.641593055131	1.22923091347	0	0.363927565461	-0.0510945095504	0.415022075011	0.00933139200038	-0.00944147188913	0.0187728638895	0	05	36443.9000877	0.025640794724	-0.0240582544257	0.0496990491497	37013.0	1421.14640021	rgb	2	1.0
CTN014_Tumor_Day6_06	CTN014	CTN014_Day6_06.tif	CTN014_Day6-009_AB02_06.zvi.tif	1.84882374691	0.326421564707	-0.902809348762	1.22923091347	0	0.45270810305	0.0376860280386	0.415022075011	0.023415363208	0.00464249931849	0.0187728638895	1	06	74138.369723	0.0517228718688	0.00202382271905	0.0496990491497	74663.0	1312.42411983	rgb	2	1.0
CTN014_Tumor_Day6_07	CTN014	CTN014_Day6_07.tif	CTN014_Day6-009_AB02_07.zvi.tif	2.37134560343	0.837291965126	-0.391938948343	1.22923091347	0	0.484854299645	0.0698322246336	0.415022075011	0.00444810289445	-0.0143247609951	0.0187728638895	1	07	12982.9502499	0.00917410219464	-0.0405249469551	0.0496990491497	13243.0	621.998095779	rgb	2	1.0
CTN015_Tumor_Day6_01	CTN015	CTN015_Day6_01.tif	CTN0015_Day6-001_Position(15).zvi.tif	8.17252931589	1.81319250031	1.26931701932	0.543875480988	3	0.356433284946	-0.336639974781	0.693073259727	0.0192710819087	0.00654707417723	0.0127240077315	3	01	76969.0425952	0.054066448681	0.0349320873051	0.0191343613759	78046.0	2811.52026259	rgb	2	1.0
CTN015_Tumor_Day6_02	CTN015	CTN015_Day6_02.tif	CTN0015_Day6-001_Position(16).zvi.tif	5.89468496209	1.53082712434	0.986951643352	0.543875480988	2	0.477566990504	-0.215506269223	0.693073259727	0.0217322226496	0.00900821491813	0.0127240077315	3	02	64827.3007035	0.0455061239193	0.0263717625434	0.0191343613759	65689.0	2191.36237707	rgb	2	1.0
CTN015_Tumor_Day6_03	CTN015	CTN015_Day6_03.tif	CTN0015_Day6-001_Position(17).zvi.tif	4.16819037584	1.18209563466	0.638220153672	0.543875480988	2	0.652041352466	-0.041031907261	0.693073259727	0.0479242624782	0.0352002547467	0.0127240077315	3	03	105073.179377	0.0734988084682	0.0543644470923	0.0191343613759	106097.0	2345.98181901	rgb	2	1.0
CTN015_Tumor_Day6_04	CTN015	CTN015_Day6_04.tif	CTN0015_Day6-001_Position(18).zvi.tif	1.52611378777	0.213878470149	-0.329997010839	0.543875480988	0	0.716870369556	0.023797109829	0.693073259727	0.00464879151616	-0.00807521621531	0.0127240077315	3	04	9170.05875198	0.00648484260696	-0.0126495187689	0.0191343613759	9361.0	419.357533362	rgb	2	1.0
CTN015_Tumor_Day6_05	CTN015	CTN015_Day6_05.tif	CTN0015_Day6-001_Position(19).zvi.tif	1.70501878413	0.323349436359	-0.220526044629	0.543875480988	0	0.239542097831	-0.453531161896	0.693073259727	0.00140553755308	-0.0113184701784	0.0127240077315	0	05	8284.40188629	0.00586760141875	-0.0132667599571	0.0191343613759	8470.0	421.308377982	rgb	2	1.0
CTN015_Tumor_Day6_06	CTN015	CTN015_Day6_06.tif	CTN0015_Day6-001_Position(20).zvi.tif	1.84837956677	0.381382777445	-0.162492703543	0.543875480988	0	0.687264306202	-0.005808953525	0.693073259727	0.00476483954256	-0.00795916818891	0.0127240077315	2	06	9792.07902646	0.00693305253824	-0.0122013088377	0.0191343613759	10008.0	476.911688245	rgb	2	1.0
CTN015_Tumor_Day6_07	CTN015	CTN015_Day6_07.tif	CTN0015_Day6-001_Position(21).zvi.tif	1.67796243639	0.256002242148	-0.28787323884	0.543875480988	0	0.854169721176	0.161096461449	0.693073259727	0.00550779467185	-0.00721621305962	0.0127240077315	3	07	9115.93689701	0.00644812680115	-0.0126862345747	0.0191343613759	9308.0	438.426406871	rgb	2	1.0
CTN015_Tumor_Day6_08	CTN015	CTN015_Day6_08.tif	CTN0015_Day6-001_Position(22).zvi.tif	1.60855792179	0.252787847291	-0.291087633697	0.543875480988	0	0.423925712639	-0.269147547088	0.693073259727	0.00241782614176	-0.0103061815897	0.0127240077315	2	08	8040.74125531	0.0057034194192	-0.0134309419567	0.0191343613759	8233.0	403.154328933	rgb	2	1.0
CTN015_Tumor_Day6_16	CTN015	CTN015_Day6_16.tif	CTN0015_Day6-001_Position(30).zvi.tif	1.42893147737	0.131640376033	-0.412235104955	0.543875480988	0	0.653199562769	-0.039873696958	0.693073259727	0.00354718422505	-0.00917682350642	0.0127240077315	2	16	7662.88550603	0.00543047550432	-0.0137038858716	0.0191343613759	7839.0	370.942677103	rgb	2	1.0
CTN015_Tumor_Day6_17	CTN015	CTN015_Day6_17.tif	CTN0015_Day6-001_Position(31).zvi.tif	2.03338953859	0.509426129183	-0.0344493518048	0.543875480988	1	0.552272878335	-0.140800381392	0.693073259727	0.00372449046123	-0.00899951727024	0.0127240077315	2	17	9517.46113195	0.00674393150078	-0.0123904298751	0.0191343613759	9735.0	493.146301543	rgb	2	1.0
CTN015_Tumor_Day6_18	CTN015	CTN015_Day6_18.tif	CTN0015_Day6-001_Position(32).zvi.tif	1.88297928914	0.392561358911	-0.151314122077	0.543875480988	0	0.809725977844	0.116652718117	0.693073259727	0.0110067357136	-0.00171727201787	0.0127240077315	3	18	19344.5456778	0.0135931611616	-0.00554120021429	0.0191343613759	19622.0	676.561017675	rgb	2	1.0
CTN015_Tumor_Day6_19	CTN015	CTN015_Day6_19.tif	CTN0015_Day6-001_Position(33).zvi.tif	1.72437259983	0.19634069897	-0.347534782018	0.543875480988	0	0.581835605055	-0.111237654672	0.693073259727	0.00589687354658	-0.00682713418489	0.0127240077315	2	19	14361.5414848	0.0101349479051	-0.00899941347079	0.0191343613759	14630.0	557.854598251	rgb	2	1.0
CTN015_Tumor_Day6_20	CTN015	CTN015_Day6_20.tif	CTN0015_Day6-001_Position(34).zvi.tif	1.61407001186	0.139213825964	-0.404661655024	0.543875480988	0	0.947525233811	0.254451974084	0.693073259727	0.0536639087025	0.040939900971	0.0127240077315	3	20	81226.9258341	0.0566358623365	0.0375015009606	0.0191343613759	81755.0	1283.55985308	rgb	2	1.0
CTN015_Tumor_Day6_21	CTN015	CTN015_Day6_21.tif	CTN0015_Day6-001_Position(35).zvi.tif	1.49177321743	0.0980381926149	-0.445837288373	0.543875480988	0	0.931610317142	0.238537057415	0.693073259727	0.0299530993954	0.0172290916639	0.0127240077315	3	21	46011.1528937	0.032151961871	0.0130176004951	0.0191343613759	46412.0	928.726617336	rgb	2	1.0
CTN015_Tumor_Day6_22	CTN015	CTN015_Day6_22.tif	CTN0015_Day6-001_Position(36).zvi.tif	3.70514886714	0.751394454615	0.207518973627	0.543875480988	1	0.458237628701	-0.234835631026	0.693073259727	0.00938493214843	-0.00333907558304	0.0127240077315	2	22	29067.4926468	0.0204804921303	0.00134613075441	0.0191343613759	29564.0	1163.35309242	rgb	2	1.0
CTN015_Tumor_Day6_23	CTN015	CTN015_Day6_23.tif	CTN0015_Day6-001_Position(37).zvi.tif	2.18035857276	0.549483029769	0.00560754878123	0.543875480988	0	0.598026822801	-0.095046436926	0.693073259727	0.00989765214443	-0.00282635558704	0.0127240077315	2	23	23537.1511561	0.0165505154068	-0.00258384596909	0.0191343613759	23891.0	803.056018172	rgb	2	1.0
CTN015_Tumor_Day6_24	CTN015	CTN015_Day6_24.tif	CTN0015_Day6-001_Position(38).zvi.tif	1.50444369153	0.144966806154	-0.398908674834	0.543875480988	0	0.87489410871	0.181820848983	0.693073259727	0.00744634575178	-0.00527766197969	0.0127240077315	3	24	12055.6657182	0.00851113943693	-0.010623221939	0.0191343613759	12286.0	477.406688742	rgb	2	1.0
CTN015_Tumor_Day6_25	CTN015	CTN015_Day6_25.tif	CTN0015_Day6-001_Position(39).zvi.tif	1.48267066707	0.0829074457545	-0.460968035233	0.543875480988	0	0.964769826577	0.27169656685	0.693073259727	0.0152476299764	0.00252362224493	0.0127240077315	3	25	22524.6821357	0.0158044225227	-0.00332993885319	0.0191343613759	22814.0	647.823376491	rgb	2	1.0
CTN015_Tumor_Day6_26	CTN015	CTN015_Day6_26.tif	CTN0015_Day6-001_Position(40).zvi.tif	1.45336309071	0.138518737871	-0.405356743117	0.543875480988	0	0.930818207735	0.237744948008	0.693073259727	0.00638634970725	-0.00633765802422	0.0127240077315	3	26	9705.06880894	0.00686100642873	-0.0122733549472	0.0191343613759	9904.0	421.008927184	rgb	2	1.0
CTN015_Tumor_Day6_27	CTN015	CTN015_Day6_27.tif	CTN0015_Day6-001_Position(41).zvi.tif	1.75064252593	0.259784948577	-0.284090532411	0.543875480988	0	0.852524448965	0.159451189238	0.693073259727	0.00689983037108	-0.00582417736039	0.0127240077315	3	27	11451.172739	0.00809341055198	-0.0110409508239	0.0191343613759	11683.0	501.913239852	rgb	2	1.0
CTN015_Tumor_Day6_28	CTN015	CTN015_Day6_28.tif	CTN0015_Day6-001_Position(42).zvi.tif	1.6916472646	0.333763118568	-0.21011236242	0.543875480988	0	0.80893653582	0.115863276093	0.693073259727	0.00401576647063	-0.00870824126084	0.0127240077315	3	28	6969.8664266	0.00496425404567	-0.0141701073302	0.0191343613759	7166.0	384.921407368	rgb	2	1.0
CTN015_Tumor_Day6_29	CTN015	CTN015_Day6_29.tif	CTN0015_Day6-001_Position(43).zvi.tif	1.75736849924	0.329794031697	-0.214081449291	0.543875480988	0	0.930235233284	0.237161973557	0.693073259727	0.00456959241245	-0.00815441531902	0.0127240077315	3	29	6902.48809702	0.00491229771669	-0.0142220636592	0.0191343613759	7091.0	390.426406871	rgb	2	1.0
CTN015_Tumor_Day6_30	CTN015	CTN015_Day6_30.tif	CTN0015_Day6-001_Position(44).zvi.tif	7.99355036011	2.63293728365	2.08906180266	0.543875480988	2	0.553810685086	-0.139262574641	0.693073259727	0.019877825881	0.00715381814953	0.0127240077315	2	30	50748.2358134	0.0358928175571	0.0167584561812	0.0191343613759	51812.0	2257.79893754	rgb	2	1.0
CTN015_Tumor_Day6_31	CTN015	CTN015_Day6_31.tif	CTN0015_Day6-001_Position(45).zvi.tif	3.12480146187	0.408725072673	-0.135150408315	0.543875480988	2	0.777521325493	0.084448065766	0.693073259727	0.00618561218546	-0.00653839554601	0.0127240077315	3	31	11169.5802042	0.00795555309244	-0.0111788082835	0.0191343613759	11484.0	662.269221607	rgb	2	1.0
CTN018_Tumor_Day6_01	CTN018	CTN018_Day6_01.tif	CTN018_Day6-012_Position(165).zvi.tif	3.00947225093	0.951453319841	-0.720721858394	1.67217517823	2	0.230394340364	-0.259333134336	0.4897274747	0.13100007172	0.0194091110617	0.111590960658	2	01	818389.118118	0.568590667258	0.312698403902	0.255892263356	820772.0	5563.26857502	rgb	2	1.0
CTN018_Tumor_Day6_02	CTN018	CTN018_Day6_02.tif	CTN018_Day6-012_Position(166).zvi.tif	5.69076961912	4.08912818878	2.41695301055	1.67217517823	3	0.656534157824	0.166806683124	0.4897274747	0.27627402352	0.164683062862	0.111590960658	3	02	604955.664728	0.420806777876	0.16491451452	0.255892263356	607443.0	6577.36901438	rgb	2	1.0
CTN018_Tumor_Day6_03	CTN018	CTN018_Day6_03.tif	CTN018_Day6-012_Position(167).zvi.tif	2.88800958326	0.446383368337	-1.2257918099	1.67217517823	3	0.486109707638	-0.0036177670622	0.4897274747	0.033246951352	-0.0783440093063	0.111590960658	2	03	97896.7054768	0.0683939259588	-0.187498337397	0.255892263356	98728.0	1884.89987388	rgb	2	1.0
CTN018_Tumor_Day6_07	CTN018	CTN018_Day6_07.tif	CTN018_Day6-012_Position(171).zvi.tif	7.049014503	2.67617501904	1.00399984081	1.67217517823	3	0.52394302598	0.0342155512798	0.4897274747	0.0917285035273	-0.019862457131	0.111590960658	1	07	250806.720488	0.175073431612	-0.0808188317443	0.255892263356	252722.0	4713.44798476	rgb	2	1.0
CTN018_Tumor_Day6_08	CTN018	CTN018_Day6_08.tif	CTN018_Day6-012_Position(172).zvi.tif	1.64043695983	0.197735995176	-1.47443918306	1.67217517823	1	0.551656141695	0.0619286669948	0.4897274747	0.025705253172	-0.0858857074863	0.111590960658	2	08	66731.1678095	0.0465965140767	-0.20929574928	0.255892263356	67263.0	1172.86781105	rgb	2	1.0
CTN019_Tumor_Day6_01	CTN019	CTN019_Day6_01.tif	CTN019d6 K14-05_AB02_01.zvi.tif	1.97873799618	0.387544665367	-0.295733766237	0.683278431604	0	0.0470697408271	-0.00371820307875	0.0507879439059	0.000679346999274	-0.00026620326405	0.000945550263324	0	01	20538.4162233	0.0144327754378	-0.00381711854116	0.018249893979	62502	714.632156002	gray	1	1.953488
CTN019_Tumor_Day6_02	CTN019	CTN019_Day6_02.tif	CTN019d6 K14-05_AB02_02.zvi.tif	2.06970216958	0.515144268046	-0.168134163558	0.683278431604	0	0.0575984557605	0.00681051185465	0.0507879439059	0.000633913396882	-0.000311636866442	0.000945550263324	0	02	15675.5484465	0.0110057359787	-0.00724415800026	0.018249893979	47661	638.51371737	gray	1	1.953488
CTN019_Tumor_Day6_03	CTN019	CTN019_Day6_03.tif	CTN019d6 K14-05_AB02_03.zvi.tif	1.57453310654	0.131092661333	-0.552185770271	0.683278431604	0	0.0664569615866	0.0156690176807	0.0507879439059	0.00345405675017	0.00250850648685	0.000945550263324	0	03	74512.6391994	0.051974340501	0.033724446522	0.018249893979	225078	1214.21558635	gray	1	1.953488
CTN019_Tumor_Day6_05	CTN019	CTN019_Day6_05.tif	CTN019d6 K14-05_AB02_05.zvi.tif	2.67831714361	0.506610620237	-0.176667811367	0.683278431604	0	0.0503656278177	-0.000422316088152	0.0507879439059	0.00097195417737	2.64039140463e-05	0.000945550263324	0	05	27430.8084343	0.0192979660829	0.00104807210394	0.018249893979	83571	960.849207368	gray	1	1.953488
CTN019_Tumor_Day6_07	CTN019	CTN019_Day6_07.tif	CTN019d6 K14-05_AB02_07.zvi.tif	3.22148293215	1.49969785437	0.816419422766	0.683278431604	0	0.0516030534351	0.000815109529248	0.0507879439059	0.000561959654179	-0.000383590609145	0.000945550263324	0	07	15449.8824327	0.0108900465529	-0.00735984742606	0.018249893979	47160	790.85240355	gray	1	1.953488
CTN019_Tumor_Day6_08	CTN019	CTN019_Day6_08.tif	CTN019d6 K14-05_AB02_08.zvi.tif	3.29568099616	1.70553250263	1.02225407103	0.683278431604	0	0.0501640013223	-0.000623942583552	0.0507879439059	0.000527661685379	-0.000417888577945	0.000945550263324	0	08	14852.8252213	0.0105187319885	-0.00773116199046	0.018249893979	45552	784.299704115	gray	1	1.953488
CTN019_Tumor_Day6_09	CTN019	CTN019_Day6_09.tif	CTN019d6 K14-05_AB02_09.zvi.tif	2.18654625596	0.483373213647	-0.199905217957	0.683278431604	0	0.041987038261	-0.00880090564485	0.0507879439059	0.00111832024985	0.000172769986526	0.000945550263324	0	09	38113.8528038	0.026634892485	0.00838499850604	0.018249893979	115344	1023.35353195	gray	1	1.953488
CTN019_Tumor_Day6_12	CTN019	CTN019_Day6_12.tif	CTN019d6 K14-05_AB02_12.zvi.tif	2.12501286276	0.518643549827	-0.164634881777	0.683278431604	0	0.0308376311577	-0.0199503127482	0.0507879439059	0.000360369097761	-0.000585181165563	0.000945550263324	0	12	16630.1398579	0.0116860175127	-0.00656387646626	0.018249893979	50607	666.397968421	gray	1	1.953488
CTN019_Tumor_Day6_14	CTN019	CTN019_Day6_14.tif	CTN019d6 K14-05_AB02_14.zvi.tif	2.71063924003	0.770172741645	0.0868943100407	0.683278431604	0	0.0325706384851	-0.0182173054208	0.0507879439059	0.000425251346382	-0.000520298916942	0.000945550263324	0	14	18486.847975	0.0130562790955	-0.00519361488346	0.018249893979	56541	793.546220346	gray	1	1.953488
CTN019_Tumor_Day6_20	CTN019	CTN019_Day6_20.tif	CTN019d6 K14-05_AB02_20.zvi.tif	2.99573910655	0.92054484215	0.237266410546	0.683278431604	0	0.0440336092859	-0.00675433461995	0.0507879439059	0.000821695115643	-0.000123855147681	0.000945550263324	0	20	26508.683101	0.0186606351142	0.000410741135239	0.018249893979	80811	998.966680628	gray	1	1.953488
CTN019_Tumor_Day6_22	CTN019	CTN019_Day6_22.tif	CTN019d6 K14-05_AB02_22.zvi.tif	2.06639555013	0.521101311961	-0.162177119643	0.683278431604	0	0.0707202212017	0.0199322772958	0.0507879439059	0.00137994379751	0.000434393534186	0.000945550263324	0	22	27862.8169171	0.0195127189093	0.00126282493034	0.018249893979	84501	850.597636458	gray	1	1.953488
CTN019_Tumor_Day6_23	CTN019	CTN019_Day6_23.tif	CTN019d6 K14-05_AB02_23.zvi.tif	4.17560419859	1.06269475865	0.379416327046	0.683278431604	1	0.0304178479873	-0.0203700959186	0.0507879439059	0.000745421866375	-0.000200128396949	0.000945550263324	0	23	34763.3130708	0.0245060684992	0.00625617452024	0.018249893979	106125	1350.59511511	gray	1	1.953488
CTN019_Tumor_Day6_27	CTN019	CTN019_Day6_27.tif	CTN019d6 K14-05_AB02_28.zvi.tif	2.38157338147	0.59608860273	-0.0871898288743	0.683278431604	0	0.0544768699759	0.00368892607005	0.0507879439059	0.000523967013097	-0.000421583250227	0.000945550263324	0	27	13557.7307129	0.0096181556196	-0.00863173835936	0.018249893979	41652	636.986777826	gray	1	1.953488
CTN019_Tumor_Day6_30	CTN019	CTN019_Day6_30.tif	CTN019d6 K14-05_AB02_31.zvi.tif	1.92543179385	0.534232796399	-0.149045635205	0.683278431604	0	0.05669304866	0.00590510475415	0.0507879439059	0.00084270584758	-0.000102844415744	0.000945550263324	0	30	21148.1127576	0.0148643593438	-0.00338553463516	0.018249893979	64371	715.327316754	gray	1	1.953488
CTN019_Tumor_Day6_33	CTN019	CTN019_Day6_33.tif	CTN019d6 K14-05_AB02_34.zvi.tif	2.97134715248	1.26484404871	0.581565617106	0.683278431604	0	0.0573887901225	0.00660084621665	0.0507879439059	0.000598528759764	-0.00034702150356	0.000945550263324	0	33	14761.3284895	0.0104293671026	-0.00782052687636	0.018249893979	45165	742.410921105	gray	1	1.953488
CTN019_Tumor_Day6_34	CTN019	CTN019_Day6_34.tif	CTN019d6 K14-05_AB02_35.zvi.tif	6.61329159396	1.0954117894	0.412133357796	0.683278431604	2	0.0482293658818	-0.00255857802405	0.0507879439059	0.000806707242862	-0.000138843020462	0.000945550263324	0	34	23545.3807921	0.0167264741742	-0.00152341980476	0.018249893979	72435	1398.83544175	gray	1	1.953488
CTN019_Tumor_Day6_35	CTN019	CTN019_Day6_35.tif	CTN019d6 K14-05_AB02_36.zvi.tif	2.03639490601	0.499121191675	-0.184157239929	0.683278431604	0	0.0615690801138	0.0107811362079	0.0507879439059	0.000554263325814	-0.00039128693751	0.000945550263324	0	35	12767.9817901	0.0090022999335	-0.00924759404546	0.018249893979	38985	571.606370492	gray	1	1.953488
CTN019_Tumor_Day6_36	CTN019	CTN019_Day6_36.tif	CTN019d6 K14-05_AB02_37.zvi.tif	3.19100796778	0.788945527717	0.105667096113	0.683278431604	0	0.0416978911243	-0.00909005278155	0.0507879439059	0.000913325704922	-3.22245584017e-05	0.000945550263324	0	36	31219.778989	0.0219034027932	0.00365350881424	0.018249893979	94854	1118.88071508	gray	1	1.953488
CTN019_Tumor_Day6_37	CTN019	CTN019_Day6_37.tif	CTN019d6 K14-05_AB02_38.zvi.tif	1.73775300051	0.221092835135	-0.462185596469	0.683278431604	0	0.0634727142087	0.0126847703028	0.0507879439059	0.00233146317716	0.00138591291384	0.000945550263324	0	37	52601.740121	0.0367317390822	0.0184818451032	0.018249893979	159069	1071.76361988	gray	1	1.953488
CTN019_Tumor_Day6_38	CTN019	CTN019_Day6_38.tif	CTN019d6 K14-05_AB02_39.zvi.tif	1.76571651538	0.220288275546	-0.462990156058	0.683278431604	0	0.0590056514579	0.00821770755205	0.0507879439059	0.000593236685053	-0.000352313578271	0.000945550263324	0	38	14267.0851347	0.0100538960319	-0.00819599794706	0.018249893979	43539	562.643165715	gray	1	1.953488
CTN019_Tumor_Day6_40	CTN019	CTN019_Day6_40.tif	CTN019d6 K14-05_AB02_42.zvi.tif	1.78184837113	0.215347826229	-0.467930605375	0.683278431604	0	0.0530882066731	0.00230026276725	0.0507879439059	0.000440918386863	-0.000504631876461	0.000945550263324	0	40	11779.9629492	0.0083053923742	-0.00994450160476	0.018249893979	35967	513.584923612	gray	1	1.953488
CTN019_Tumor_Day6_42	CTN019	CTN019_Day6_42.tif	CTN019d6 K14-05_AB02_45.zvi.tif	1.9437276014	0.362365749669	-0.320912681935	0.683278431604	0	0.0492898839411	-0.00149805996475	0.0507879439059	0.00180090823738	0.000855357974056	0.000945550263324	0	42	52234.5334956	0.0365370760364	0.0182871820574	0.018249893979	158226	1129.53968285	gray	1	1.953488
CTN019_Tumor_Day6_43	CTN019	CTN019_Day6_43.tif	CTN019d6 K14-05_AB02_46.zvi.tif	2.89386182939	0.895512293826	0.212233862222	0.683278431604	0	0.0493863805475	-0.00140156335835	0.0507879439059	0.000661737539174	-0.00028381272415	0.000945550263324	0	43	19101.2378451	0.0133991908668	-0.00485070311216	0.018249893979	58026	833.440467896	gray	1	1.953488
CTN021_Tumor_Day6_03	CTN021	CTN021_Day6_03.tif	CTN021d6 K14-07_Position(3).zvi.tif	1.62963928798	0.227838307367	-0.176628265704	0.404466573071	0	0.0821393953529	0.0325841769577	0.0495552183952	0.00156429707773	0.00086081798233	0.0007034790954	0	03	27106.0111883	0.0190444191975	0.00588741409886	0.0131570050986	82473	745.046676517	gray	1	1.953488
CTN021_Tumor_Day6_04	CTN021	CTN021_Day6_04.tif	CTN021d6 K14-07_Position(4).zvi.tif	1.63601083794	0.181617020615	-0.222849552456	0.404466573071	0	0.0486324103011	-0.000922808094127	0.0495552183952	0.000463542821252	-0.000239936274148	0.0007034790954	0	04	13457.8582817	0.00953156173797	-0.00362544336067	0.0131570050986	41277	526.000304447	gray	1	1.953488
CTN021_Tumor_Day6_07	CTN021	CTN021_Day6_07.tif	CTN021d6 K14-07_Position(7).zvi.tif	2.11212829354	0.436476862783	0.0320102897122	0.404466573071	0	0.0405659876552	-0.00898923074003	0.0495552183952	0.000570894784427	-0.000132584310973	0.0007034790954	0	07	19944.9323893	0.0140732376413	0.000916232542657	0.0131570050986	60945	727.581023423	gray	1	1.953488
CTN021_Tumor_Day6_08	CTN021	CTN021_Day6_08.tif	CTN021d6 K14-07_Position(8).zvi.tif	1.37939896068	0.161608007978	-0.242858565093	0.404466573071	0	0.0435066711959	-0.00604854719933	0.0495552183952	0.000250517797454	-0.000452961297946	0.0007034790954	0	08	8135.00706476	0.00575814675238	-0.00739885834626	0.0131570050986	24936	375.516346097	gray	1	1.953488
CTN021_Tumor_Day6_09	CTN021	CTN021_Day6_09.tif	CTN021d6 K14-07_Position(9).zvi.tif	1.54232438274	0.209790360654	-0.194676212417	0.404466573071	0	0.0602448256592	0.010689607264	0.0495552183952	0.000232837703913	-0.000470641391487	0.0007034790954	0	09	5412.70423582	0.00386485812458	-0.00929214697406	0.0131570050986	16737	323.891792198	gray	1	1.953488
CTN021_Tumor_Day6_10	CTN021	CTN021_Day6_10.tif	CTN021d6 K14-07_Position(10).zvi.tif	1.68382374139	0.252485438215	-0.151981134856	0.404466573071	0	0.0481439443786	-0.00141127401663	0.0495552183952	0.000238531845902	-0.000464947249498	0.0007034790954	0	10	6938.46233779	0.00495455553092	-0.00820244956772	0.0131570050986	21456	383.164146089	gray	1	1.953488
CTN021_Tumor_Day6_11	CTN021	CTN021_Day6_11.tif	CTN021d6 K14-07_Position(11).zvi.tif	1.68759631888	0.287959466099	-0.116507106972	0.404466573071	0	0.0498640407705	0.000308822375273	0.0495552183952	0.000392067212609	-0.000311411882791	0.0007034790954	0	11	11052.3253854	0.00786272445134	-0.0052942806473	0.0131570050986	34050	484.134517559	gray	1	1.953488
CTN021_Tumor_Day6_14	CTN021	CTN021_Day6_14.tif	CTN021d6 K14-07_Position(14).zvi.tif	2.36475300123	0.547261996281	0.14279542321	0.404466573071	0	0.0412116512661	-0.00834356712913	0.0495552183952	0.00109155832584	0.00038807923044	0.0007034790954	0	14	37826.5190831	0.0264866437597	0.0133296386611	0.0131570050986	114702	1060.22005164	gray	1	1.953488
CTN021_Tumor_Day6_19	CTN021	CTN021_Day6_19.tif	CTN021d6 K14-07_Position(19).zvi.tif	1.942805047	0.287096964062	-0.117369609009	0.404466573071	0	0.104462136783	0.0549069183878	0.0495552183952	0.00372186887391	0.00301838977851	0.0007034790954	0	19	50966.6703019	0.0356288794059	0.0224718743073	0.0131570050986	154293	1115.48227657	gray	1	1.953488
CTN021_Tumor_Day6_20	CTN021	CTN021_Day6_20.tif	CTN021d6 K14-07_Position(20).zvi.tif	4.39192241077	0.776363140478	0.371896567407	0.404466573071	1	0.0687485328095	0.0191933144143	0.0495552183952	0.000755818565511	5.23394701114e-05	0.0007034790954	0	20	15475.5316552	0.0109939592108	-0.00216304588784	0.0131570050986	47610	924.176775525	gray	1	1.953488
CTN021_Tumor_Day6_21	CTN021	CTN021_Day6_21.tif	CTN021d6 K14-07_Position(21).zvi.tif	1.80175225821	0.252629693962	-0.151836879109	0.404466573071	0	0.0749217268598	0.0253665084646	0.0495552183952	0.000392328013005	-0.000311151082395	0.0007034790954	0	21	7392.39513544	0.00523650520949	-0.00792049988915	0.0131570050986	22677	409.114672967	gray	1	1.953488
CTN021_Tumor_Day6_22	CTN021	CTN021_Day6_22.tif	CTN021d6 K14-07_Position(22).zvi.tif	1.80500830457	0.228704841883	-0.175761731188	0.404466573071	0	0.0579766172397	0.00842139884447	0.0495552183952	0.00115991791308	0.00045643881768	0.0007034790954	0	22	28483.2674944	0.0200066504101	0.00684964531146	0.0131570050986	86640	803.784150815	gray	1	1.953488
CTN021_Tumor_Day6_23	CTN021	CTN021_Day6_23.tif	CTN021d6 K14-07_Position(23).zvi.tif	2.34291125801	0.785214784033	0.380748210962	0.404466573071	0	0.0692291653819	0.0196739469867	0.0495552183952	0.000640438840134	-6.30402552656e-05	0.0007034790954	0	23	13109.4199093	0.00925099756152	-0.00390600753712	0.0131570050986	40062	621.261711733	gray	1	1.953488
CTN021_Tumor_Day6_24	CTN021	CTN021_Day6_24.tif	CTN021d6 K14-07_Position(24).zvi.tif	1.74159913051	0.247856661103	-0.156609911968	0.404466573071	0	0.075425080113	0.0258698617178	0.0495552183952	0.00145852893363	0.00075504983823	0.0007034790954	0	24	27564.0987745	0.0193374528929	0.00618044779426	0.0131570050986	83742	776.695752913	gray	1	1.953488
CTN021_Tumor_Day6_25	CTN021	CTN021_Day6_25.tif	CTN021d6 K14-07_Position(25).zvi.tif	1.69025347258	0.29636426055	-0.108102312521	0.404466573071	0	0.028140631318	-0.0214145870772	0.0495552183952	0.000186230499737	-0.000517248595663	0.0007034790954	0	25	9358.40068627	0.00661785080913	-0.00653915428951	0.0131570050986	28659	445.842708471	gray	1	1.953488
CTN021_Tumor_Day6_26	CTN021	CTN021_Day6_26.tif	CTN021d6 K14-07_Position(26).zvi.tif	2.58836240894	0.239746983299	-0.164719589772	0.404466573071	0	0.0334759633583	-0.0160792550369	0.0495552183952	0.00120126835926	0.00049778926386	0.0007034790954	0	26	51055.0085609	0.0358845045444	0.0227274994458	0.0131570050986	155400	1288.65496282	gray	1	1.953488
CTN021_Tumor_Day6_28	CTN021	CTN021_Day6_28.tif	CTN021d6 K14-07_Position(28).zvi.tif	1.54619656123	0.177997303852	-0.226469269219	0.404466573071	0	0.0461396735361	-0.00341554485913	0.0495552183952	0.000181647476104	-0.000521831619296	0.0007034790954	0	28	5485.03480637	0.00393690423409	-0.00922010086455	0.0131570050986	17049	326.457745774	gray	1	1.953488
CTN021_Tumor_Day6_29	CTN021	CTN021_Day6_29.tif	CTN021d6 K14-07_Position(29).zvi.tif	2.03119090386	0.440749376867	0.0362828037962	0.404466573071	0	0.0424565881579	-0.00709863023733	0.0495552183952	0.000268412507987	-0.000435066587413	0.0007034790954	0	29	8856.45211714	0.00632204610951	-0.00683495898913	0.0131570050986	27378	475.45584744	gray	1	1.953488
CTN021_Tumor_Day6_30	CTN021	CTN021_Day6_30.tif	CTN021d6 K14-07_Position(30).zvi.tif	1.5931854937	0.159031901436	-0.245434671635	0.404466573071	0	0.042063608606	-0.00749160978923	0.0495552183952	0.000677029679085	-2.64494163146e-05	0.0007034790954	0	30	22896.6894932	0.016095377965	0.00293837286636	0.0131570050986	69702	677.055781604	gray	1	1.953488
CTN021_Tumor_Day6_31	CTN021	CTN021_Day6_31.tif	CTN021d6 K14-07_Position(31).zvi.tif	1.67426514108	0.215124404879	-0.189342168192	0.404466573071	0	0.0573923316365	0.00783711324127	0.0495552183952	0.00176190227809	0.00105842318269	0.0007034790954	0	31	43757.439376	0.0306992629129	0.0175422578143	0.0131570050986	132945	959.495626395	gray	1	1.953488
CTN021_Tumor_Day6_33	CTN021	CTN021_Day6_33.tif	CTN021d6 K14-07_Position(33).zvi.tif	2.15486802158	0.628764080495	0.224297507424	0.404466573071	0	0.0579123348371	0.00835711644187	0.0495552183952	0.000774734744263	7.12556488634e-05	0.0007034790954	0	33	18974.5063268	0.0133777155841	0.000220710485457	0.0131570050986	57933	716.804152913	gray	1	1.953488
CTN021_Tumor_Day6_34	CTN021	CTN021_Day6_34.tif	CTN021d6 K14-07_Position(34).zvi.tif	2.82518603314	0.934164087834	0.529697514763	0.404466573071	0	0.0352693276369	-0.0142858907583	0.0495552183952	0.000544975028362	-0.000158504067038	0.0007034790954	0	34	21943.6213303	0.0154518122368	0.00229480713816	0.0131570050986	66915	882.637972232	gray	1	1.953488
CTN021_Tumor_Day6_35	CTN021	CTN021_Day6_35.tif	CTN021d6 K14-07_Position(35).zvi.tif	1.61398285085	0.304974066429	-0.0994925066418	0.404466573071	0	0.0426371063152	-0.00691811208003	0.0495552183952	0.00020658108067	-0.00049689801473	0.0007034790954	0	35	6763.1238124	0.00484510086455	-0.00831190423409	0.0131570050986	20982	370.363397158	gray	1	1.953488
CTN021_Tumor_Day6_37	CTN021	CTN021_Day6_37.tif	CTN021d6 K14-07_Position(37).zvi.tif	2.30603034575	0.647214042897	0.242747469826	0.404466573071	0	0.0352203423815	-0.0143348760137	0.0495552183952	0.000625124966857	-7.83541285426e-05	0.0007034790954	0	37	25160.6142508	0.0177489747284	0.00459196962976	0.0131570050986	76863	853.882397323	gray	1	1.953488
CTN021_Tumor_Day6_38	CTN021	CTN021_Day6_38.tif	CTN021d6 K14-07_Position(38).zvi.tif	3.71712803946	0.507834057826	0.103367484755	0.404466573071	0	0.033011775737	-0.0165434426582	0.0495552183952	0.000406495451206	-0.000296983644194	0.0007034790954	0	38	17484.5739135	0.0123136499667	-0.000843355131943	0.0131570050986	53325	903.724839159	gray	1	1.953488
CTN021_Tumor_Day6_44	CTN021	CTN021_Day6_44.tif	CTN021d6 K14-07_Position(45).zvi.tif	1.76565797189	0.244196235728	-0.160270337343	0.404466573071	0	0.0362050716597	-0.0133501467355	0.0495552183952	0.000422817209349	-0.000280661886051	0.0007034790954	0	44	16630.7778115	0.0116783972512	-0.00147860784744	0.0131570050986	50574	607.455547432	gray	1	1.953488
CTN021_Tumor_Day6_45	CTN021	CTN021_Day6_45.tif	CTN021d6 K14-07_Position(46).zvi.tif	2.98694104181	1.29635229278	0.891885719709	0.404466573071	0	0.0323493499964	-0.0172058683988	0.0495552183952	0.000238599762672	-0.000464879332728	0.0007034790954	0	45	10366.8655106	0.0073757204611	-0.00578128463754	0.0131570050986	31941	623.795143673	gray	1	1.953488
CTN021_Tumor_Day6_46	CTN021	CTN021_Day6_46.tif	CTN021d6 K14-07_Position(48).zvi.tif	1.68556014319	0.198337850578	-0.206128722493	0.404466573071	0	0.0292235948621	-0.0203316235331	0.0495552183952	0.000160115143375	-0.000543363952025	0.0007034790954	0	46	7684.89297277	0.00547896807803	-0.00767803702061	0.0131570050986	23727	403.455806745	gray	1	1.953488
CTN021_Tumor_Day6_48	CTN021	CTN021_Day6_48.tif	CTN021d6 K14-07_Position(50).zvi.tif	2.65929891711	0.731731972125	0.327265399054	0.404466573071	0	0.03140257379	-0.0181526446052	0.0495552183952	0.000255720222028	-0.000447758873372	0.0007034790954	0	48	11473.2182065	0.0081432886278	-0.00501371647084	0.0131570050986	35265	619.200270041	gray	1	1.953488
CTN021_Tumor_Day6_50	CTN021	CTN021_Day6_50.tif	CTN021d6 K14-07_Position(52).zvi.tif	1.67736439077	0.228510729036	-0.175955844035	0.404466573071	0	0.0386840922617	-0.0108711261335	0.0495552183952	0.000259569744546	-0.000443909350854	0.0007034790954	0	50	9452.92789117	0.00670998669918	-0.00644701839946	0.0131570050986	29058	446.377005101	gray	1	1.953488
CTN024_Tumor_Day6_01	CTN024	CTN024_Day6_01.tif	CTN024-01_AC01_01.zvi.tif	2.39047353104	0.696969779668	-0.145766041293	0.842735820961	2	0.148304629387	-0.00297710363543	0.151281733022	0.0515687143844	0.0319146000612	0.0196541143232	3	01	500502.638577	0.347721541787	0.231850745054	0.115870796733	1505829	3877.48465082	gray	1	1.953488
CTN024_Tumor_Day6_02	CTN024	CTN024_Day6_02.tif	CTN024-01_AC01_02.zvi.tif	4.80895815951	1.57809936267	0.735363541709	0.842735820961	3	0.214793237962	0.0635115049396	0.151281733022	0.0771172183682	0.057463104045	0.0196541143232	3	02	516398.239848	0.359030009976	0.243159213243	0.115870796733	1554801	5586.28138844	gray	1	1.953488
CTN024_Tumor_Day6_03	CTN024	CTN024_Day6_03.tif	CTN024-01_AC01_03.zvi.tif	1.66759494248	0.213382350083	-0.629353470878	0.842735820961	1	0.190429774843	0.0391480418206	0.151281733022	0.0056859023259	-0.0139682119973	0.0196541143232	3	03	42736.3255524	0.0298582631346	-0.0860125335984	0.115870796733	129303	946.34350583	gray	1	1.953488
CTN024_Tumor_Day6_04	CTN024	CTN024_Day6_04.tif	CTN024-01_AC01_04.zvi.tif	1.48627590771	0.0975003114272	-0.745235509534	0.842735820961	0	0.274866012253	0.123584279231	0.151281733022	0.0136720858816	-0.00598202844161	0.0196541143232	3	04	71424.1767892	0.0497409111062	-0.0661298856268	0.115870796733	215406	1154.98747007	gray	1	1.953488
CTN024_Tumor_Day6_05	CTN024	CTN024_Day6_05.tif	CTN024-01_AC01_06.zvi.tif	1.57169799824	0.232675743424	-0.610060077537	0.842735820961	0	0.298835190312	0.14755345729	0.151281733022	0.00412152918139	-0.0155325851418	0.0196541143232	2	05	19620.3938664	0.0137919807138	-0.102078816019	0.115870796733	59727	622.505714708	gray	1	1.953488
CTN024_Tumor_Day6_06	CTN024	CTN024_Day6_06.tif	CTN024-01_AC01_07.zvi.tif	2.09220941803	0.271040890062	-0.571694930899	0.842735820961	2	0.119431267512	-0.0318504655104	0.151281733022	0.00457166794894	-0.0150824463743	0.0196541143232	1	06	54855.7147403	0.0382786521836	-0.0775921445494	0.115870796733	165768	1200.93208358	gray	1	1.953488
CTN024_Tumor_Day6_08	CTN024	CTN024_Day6_08.tif	CTN024-01_AC01_09.zvi.tif	2.93155409748	0.940582252867	0.0978464319057	0.842735820961	0	0.0188739312476	-0.132407801775	0.151281733022	0.000751181208462	-0.0189029331147	0.0196541143232	0	08	56899.8671593	0.0397999334959	-0.0760708632371	0.115870796733	172356	1447.80314161	gray	1	1.953488
CTN024_Tumor_Day6_09	CTN024	CTN024_Day6_09.tif	CTN024-01_AC01_10.zvi.tif	2.83096275367	0.72006791866	-0.122667902301	0.842735820961	0	0.19705804845	0.0457763154276	0.151281733022	0.00638890609447	-0.0132652082287	0.0196541143232	1	09	46253.0793661	0.0324214420306	-0.0834493547024	0.115870796733	140403	1282.75092254	gray	1	1.953488
CTN024_Tumor_Day6_10	CTN024	CTN024_Day6_10.tif	CTN024-01_AC01_11.zvi.tif	5.85080458224	1.59627412163	0.753538300669	0.842735820961	3	0.0965016700446	-0.0547800629778	0.151281733022	0.0270801928619	0.00742607853869	0.0196541143232	1	10	402754.997222	0.280618903791	0.164748107058	0.115870796733	1215237	5441.68248002	gray	1	1.953488
CTN024_Tumor_Day6_11	CTN024	CTN024_Day6_11.tif	CTN024-01_AC01_13.zvi.tif	4.26016373801	2.39669375467	1.55395793371	0.842735820961	3	0.160316640821	0.00903490779857	0.151281733022	0.0413397968365	0.0216856825133	0.0196541143232	2	11	370208.249555	0.257863417202	0.141992620469	0.115870796733	1116693	4451.85615998	gray	1	1.953488
CTN024_Tumor_Day6_12	CTN024	CTN024_Day6_12.tif	CTN024-01_AC01_14.zvi.tif	4.44133639919	1.81524977232	0.972513951359	0.842735820961	3	0.286197575524	0.134915842502	0.151281733022	0.0613136352967	0.0416595209735	0.0196541143232	3	12	307698.997672	0.214235341388	0.098364544655	0.115870796733	927759	4144.04828798	gray	1	1.953488
CTN024_Tumor_Day6_13	CTN024	CTN024_Day6_13.tif	CTN024-01_AC01_15.zvi.tif	1.33210963895	0.0443764191102	-0.798359401851	0.842735820961	0	0.0316569532796	-0.119624779743	0.151281733022	0.00129665610425	-0.018357458219	0.0196541143232	0	13	58679.6203203	0.0409595987586	-0.0749111979744	0.115870796733	177378	991.102484835	gray	1	1.953488
CTN024_Tumor_Day6_14	CTN024	CTN024_Day6_14.tif	CTN024-01_AC01_16.zvi.tif	6.079486707	1.21628417949	0.373548358529	0.842735820961	1	0.0185425175911	-0.132739215431	0.151281733022	0.00031671491474	-0.0193373994085	0.0196541143232	0	14	24147.0857821	0.0170804699623	-0.0987903267707	0.115870796733	73968	1358.2219698	gray	1	1.953488
CTN024_Tumor_Day6_15	CTN024	CTN024_Day6_15.tif	CTN024-01_AC01_17.zvi.tif	2.68549381525	1.01644635275	0.173710531789	0.842735820961	1	0.0215745550809	-0.129707177942	0.151281733022	0.000232362286524	-0.0194217520367	0.0196541143232	0	15	15230.1833512	0.0107702006207	-0.105100596112	0.115870796733	46641	716.918151145	gray	1	1.953488
CTN024_Tumor_Day6_16	CTN024	CTN024_Day6_16.tif	CTN024-01_AC01_131.zvi.tif	1.73390868233	0.300502409576	-0.542233411385	0.842735820961	0	0.0819286051151	-0.0693531279073	0.151281733022	0.00584735678798	-0.0138067575352	0.0196541143232	1	16	102389.164503	0.0713713699845	-0.0444994267485	0.115870796733	309078	1493.63692751	gray	1	1.953488
CTN024_Tumor_Day6_17	CTN024	CTN024_Day6_17.tif	CTN024-01_AC01_141.zvi.tif	2.52146304594	0.347627516973	-0.495108303988	0.842735820961	1	0.261197118936	0.109915385914	0.151281733022	0.0131619086894	-0.00649220563381	0.0196541143232	2	17	72085.9635809	0.0503907115939	-0.0654800851391	0.115870796733	218220	1511.32055767	gray	1	1.953488
CTN036_Tumor_Day6_01	CTN036	CTN036_Day6_01.tif	CTN036 d6 Tumor K14, SMA, Phal wellb3-02_AB03_01.zvi.tif	1.96766711092	0.437831813614	-0.636103397781	1.07393521139	0	0.00835853884131	-0.0398828075803	0.0482413464216	0.000141777615502	-0.0097835744538	0.0099253520693	0	01	24071.4339362	0.0169620095323	-0.0845495732653	0.101511582798	73455	771.492531654	gray	1	1.953488
CTN036_Tumor_Day6_02	CTN036	CTN036_Day6_02.tif	CTN036 d6 Tumor K14, SMA, Phal wellb3-02_AB03_02.zvi.tif	2.95736578439	0.558544226457	-0.515390984938	1.07393521139	0	0.00861523385224	-0.0396261125694	0.0482413464216	0.000759013370367	-0.00916633869894	0.0099253520693	0	02	126266.917362	0.088101307914	-0.0134102748836	0.101511582798	381528	2166.21841238	gray	1	1.953488
CTN036_Tumor_Day6_03	CTN036	CTN036_Day6_03.tif	CTN036 d6 Tumor K14, SMA, Phal wellb3-02_AB03_03.zvi.tif	2.64762328772	0.95217560149	-0.121759609905	1.07393521139	0	0.0238201420919	-0.0244212043297	0.0482413464216	0.000737415837539	-0.00918793623176	0.0099253520693	0	03	44126.0126331	0.0309576590556	-0.070553923742	0.101511582798	134064	1211.65888327	gray	1	1.953488
CTN036_Tumor_Day6_04	CTN036	CTN036_Day6_04.tif	CTN036 d6 Tumor K14, SMA, Phal wellb3-02_AB03_04.zvi.tif	2.14264810254	0.362218017987	-0.711717193408	1.07393521139	0	0.0237625023484	-0.0244788440732	0.0482413464216	0.000304093262222	-0.00962125880708	0.0099253520693	1	04	18179.1729535	0.0127971902017	-0.0887143925959	0.101511582798	55419	699.628379993	gray	1	1.953488
CTN036_Tumor_Day6_05	CTN036	CTN036_Day6_05.tif	CTN036 d6 Tumor K14, SMA, Phal wellb3-02_AB03_05.zvi.tif	5.09441152478	2.28346575964	1.20953054825	1.07393521139	1	0.00784105025954	-0.0404002961621	0.0482413464216	0.000204136076954	-0.00972121599235	0.0099253520693	0	05	36955.9868392	0.0260342773221	-0.0754773054755	0.101511582798	112743	1538.13461548	gray	1	1.953488
CTN036_Tumor_Day6_06	CTN036	CTN036_Day6_06.tif	CTN036 d6 Tumor K14, SMA, Phal wellb3-02_AB03_06.zvi.tif	2.56663382318	0.72318969082	-0.350745520575	1.07393521139	1	0.00855616093752	-0.0396851854841	0.0482413464216	0.00132011998992	-0.00860523207938	0.0099253520693	0	06	221723.378185	0.154288821769	0.0527772389714	0.101511582798	668157	2674.19228794	gray	1	1.953488
CTN036_Tumor_Day6_07	CTN036	CTN036_Day6_07.tif	CTN036 d6 Tumor K14, SMA, Phal wellb3-02_AB03_07.zvi.tif	3.55463032874	1.07256755351	-0.00136765788486	1.07393521139	2	0.0167943365042	-0.0314470099174	0.0482413464216	0.00119556335059	-0.00872978871871	0.0099253520693	0	07	101997.470835	0.0711884837065	-0.0303230990911	0.101511582798	308286	2134.50341771	gray	1	1.953488
CTN036_Tumor_Day6_08	CTN036	CTN036_Day6_08.tif	CTN036 d6 Tumor K14, SMA, Phal wellb3-02_AB03_08.zvi.tif	5.48772165935	2.07651614771	1.00258093632	1.07393521139	3	0.223350232937	0.175108886515	0.0482413464216	0.0664104574439	0.0564851053746	0.0099253520693	3	08	427067.216074	0.297337757703	0.195826174905	0.101511582798	1287639	5426.86585829	gray	1	1.953488
CTN036_Tumor_Day6_09	CTN036	CTN036_Day6_09.tif	CTN036 d6 Tumor K14, SMA, Phal wellb3-02_AB03_09.zvi.tif	2.92243687651	1.10210888702	0.0281736756251	1.07393521139	1	0.0206115962578	-0.0276297501638	0.0482413464216	0.00134828099939	-0.00857707106991	0.0099253520693	0	09	93683.8103254	0.0654137109288	-0.0360978718688	0.101511582798	283278	1854.85418711	gray	1	1.953488
CTN036_Tumor_Day6_10	CTN036	CTN036_Day6_10.tif	CTN036 d6 Tumor K14, SMA, Phal wellb3-02_AB03_10.zvi.tif	2.581337052	1.19674506576	0.122809854365	1.07393521139	0	0.0482145470779	-2.67993437452e-05	0.0482413464216	0.00214779721465	-0.00777755485465	0.0099253520693	0	10	63927.500228	0.0445466637109	-0.0569649190867	0.101511582798	192912	1440.0287103	gray	1	1.953488
CTN036_Tumor_Day6_11	CTN036	CTN036_Day6_11.tif	CTN036 d6 Tumor K14, SMA, Phal wellb3-02_AB03_11.zvi.tif	5.82297096606	2.76397248583	1.69003727444	1.07393521139	2	0.0627462182707	0.0145048718491	0.0482413464216	0.0098907708173	-3.45812520028e-05	0.0099253520693	1	11	225855.319726	0.1576313456	0.0561197628024	0.101511582798	682632	4065.29818848	gray	1	1.953488
CTN036_Tumor_Day6_12	CTN036	CTN036_Day6_12.tif	CTN036 d6 Tumor K14, SMA, Phal wellb3-02_AB03_12.zvi.tif	3.11024210864	0.959211445172	-0.114723766223	1.07393521139	1	0.0112675889745	-0.0369737574471	0.0482413464216	0.00054346727607	-0.00938188479323	0.0099253520693	0	12	68628.4735891	0.0482327920638	-0.0532787907338	0.101511582798	208875	1637.77485946	gray	1	1.953488
CTN036_Tumor_Day6_14	CTN036	CTN036_Day6_14.tif	CTN036 d6 Tumor K14, SMA, Phal wellb3-02_AB03_14.zvi.tif	5.52177466541	2.59104509568	1.51710988429	1.07393521139	2	0.169705522295	0.121464175873	0.0482413464216	0.00745859250373	-0.00246675956557	0.0099253520693	3	14	62630.8344481	0.0439502050543	-0.0575613777433	0.101511582798	190329	2084.67506073	gray	1	1.953488
CTN036_Tumor_Day6_17	CTN036	CTN036_Day6_17.tif	CTN036 d6 Tumor K14, SMA, Phal wellb3-02_AB03_17.zvi.tif	1.87652595984	0.392616482524	-0.681318728871	1.07393521139	0	0.0405735679166	-0.00766777850505	0.0482413464216	0.00232588585201	-0.00759946621729	0.0099253520693	0	17	82275.6430455	0.0573251496342	-0.0441864331634	0.101511582798	248250	1392.89334394	gray	1	1.953488
CTN036_Tumor_Day6_18	CTN036	CTN036_Day6_18.tif	CTN036 d6 Tumor K14, SMA, Phal wellb3-02_AB03_18.zvi.tif	2.75563505443	0.654456413369	-0.419478798026	1.07393521139	2	0.0438355341414	-0.00440581228025	0.0482413464216	0.00420235285424	-0.00572299921506	0.0099253520693	0	18	137435.004573	0.0958663544669	-0.0056452283307	0.101511582798	415155	2181.54644242	gray	1	1.953488
CTN036_Tumor_Day6_19	CTN036	CTN036_Day6_19.tif	CTN036 d6 Tumor K14, SMA, Phal wellb3-02_AB03_19.zvi.tif	3.24275825927	0.617448462861	-0.456486748534	1.07393521139	1	0.0159733957234	-0.0322679506982	0.0482413464216	0.00229999326266	-0.00762535880664	0.0099253520693	0	19	206773.238357	0.143988999113	0.0424774163154	0.101511582798	623553	2902.74832961	gray	1	1.953488
CTN036_Tumor_Day6_20	CTN036	CTN036_Day6_20.tif	CTN036 d6 Tumor K14, SMA, Phal wellb3-02_AB03_20.zvi.tif	2.41505064938	0.512618161963	-0.561317049432	1.07393521139	1	0.081399494387	0.0331581479654	0.0482413464216	0.00363972218238	-0.00628562988692	0.0099253520693	1	20	63971.2421535	0.0447143094658	-0.0567972733318	0.101511582798	193638	1393.35071736	gray	1	1.953488
CTN036_Tumor_Day6_22	CTN036	CTN036_Day6_22.tif	CTN036 d6 Tumor K14, SMA, Phal wellb3-02_AB03_22.zvi.tif	1.94034762116	0.290195550692	-0.783739660703	1.07393521139	0	0.0107270721982	-0.0375142742234	0.0482413464216	0.000145985738565	-0.00977936633074	0.0099253520693	0	22	19404.4405955	0.0136090944358	-0.0879024883618	0.101511582798	58935	687.852415692	gray	1	1.953488
CTN036_Tumor_Day6_23	CTN036	CTN036_Day6_23.tif	CTN036 d6 Tumor K14, SMA, Phal wellb3-02_AB03_23.zvi.tif	2.87712962517	0.786205829906	-0.287729381489	1.07393521139	1	0.0249139339223	-0.0233274124993	0.0482413464216	0.000924814505718	-0.00900053756358	0.0099253520693	1	23	53044.7387697	0.037120372423	-0.0643912103746	0.101511582798	160752	1384.85978495	gray	1	1.953488
CTN036_Tumor_Day6_24	CTN036	CTN036_Day6_24.tif	CTN036 d6 Tumor K14, SMA, Phal wellb3-02_AB03_24.zvi.tif	2.04474759887	0.402828546048	-0.671106665347	1.07393521139	0	0.0119187531987	-0.0363225932229	0.0482413464216	0.000412184159853	-0.00951316790945	0.0099253520693	0	24	49506.7691561	0.0345828253159	-0.0669287574817	0.101511582798	149763	1127.86489119	gray	1	1.953488
CTN036_Tumor_Day6_25	CTN036	CTN036_Day6_25.tif	CTN036 d6 Tumor K14, SMA, Phal wellb3-02_AB03_25.zvi.tif	2.14110074542	0.475708686933	-0.598226524462	1.07393521139	0	0.0261690922185	-0.0220722542031	0.0482413464216	0.00379703100482	-0.00612832106448	0.0099253520693	0	25	208621.970255	0.145096015296	0.0435844324984	0.101511582798	628347	2369.2097142	gray	1	1.953488
CTN036_Tumor_Day6_27	CTN036	CTN036_Day6_27.tif	CTN036 d6 Tumor K14, SMA, Phal wellb3-02_AB03_27.zvi.tif	4.98080627395	2.89763010347	1.82369489208	1.07393521139	3	0.26954795636	0.221306609938	0.0482413464216	0.129371329778	0.119445977709	0.0099253520693	3	27	690191.050497	0.479956633784	0.378445050986	0.101511582798	2078481	6572.63354509	gray	1	1.953488
CTN036_Tumor_Day6_33	CTN036	CTN036_Day6_33.tif	CTN036 d6 Tumor K14, SMA, Phal wellb3-02_AB03_33.zvi.tif	1.64160862876	0.201754851924	-0.872180359471	1.07393521139	1	0.0440484720855	-0.00419287433615	0.0482413464216	0.0143537746511	0.0044284225818	0.0099253520693	1	33	469317.058086	0.325863167812	0.224351585014	0.101511582798	1411170	3111.52227888	gray	1	1.953488
CTN036_Tumor_Day6_34	CTN036	CTN036_Day6_34.tif	CTN036 d6 Tumor K14, SMA, Phal wellb3-02_AB03_34.zvi.tif	2.63964551876	0.84948548504	-0.224449726355	1.07393521139	0	0.0302764906323	-0.0179648557893	0.0482413464216	0.00139519518736	-0.00853015688194	0.0099253520693	1	34	65845.8787461	0.0460818000443	-0.0554297827533	0.101511582798	199560	1477.8897443	gray	1	1.953488
CTN036_Tumor_Day6_35	CTN036	CTN036_Day6_35.tif	CTN036 d6 Tumor K14, SMA, Phal wellb3-02_AB03_36.zvi.tif	2.13626820263	0.501589205786	-0.572346005609	1.07393521139	0	0.0226829128328	-0.0255584335888	0.0482413464216	0.000767782783696	-0.00915756928561	0.0099253520693	0	35	48363.2148915	0.0338485091997	-0.0676630735979	0.101511582798	146583	1139.43721909	gray	1	1.953488
CTN036_Tumor_Day6_37	CTN036	CTN036_Day6_37.tif	CTN036 d6 Tumor K14, SMA, Phal wellb3-02_AB03_38.zvi.tif	3.12476621295	1.28827191843	0.214336707035	1.07393521139	0	0.0142362476244	-0.0340050987972	0.0482413464216	0.000444143075097	-0.00948120899421	0.0099253520693	0	37	44582.7011247	0.031198043671	-0.0703135391266	0.101511582798	135105	1323.11284539	gray	1	1.953488
CTN036_Tumor_Day6_41	CTN036	CTN036_Day6_41.tif	CTN036 d6 Tumor K14, SMA, Phal wellb3-02_AB03_42.zvi.tif	7.88593496294	3.27481276109	2.2008775497	1.07393521139	3	0.0923381377308	0.0440967913092	0.0482413464216	0.0298995510973	0.019974199028	0.0099253520693	3	41	464918.276218	0.323805004434	0.222293421636	0.101511582798	1402257	6787.65620188	gray	1	1.953488
CTN036_Tumor_Day6_47	CTN036	CTN036_Day6_47.tif	CTN036 d6 Tumor K14, SMA, Phal wellb3-02_AB03_48.zvi.tif	1.83431252815	0.351510857436	-0.722424353959	1.07393521139	0	0.0244629368513	-0.0237784095703	0.0482413464216	0.000992603592091	-0.00893274847721	0.0099253520693	0	47	58007.9819239	0.0405758146752	-0.0609357681224	0.101511582798	175716	1156.33980711	gray	1	1.953488
CTN036_Tumor_Day6_48	CTN036	CTN036_Day6_48.tif	CTN036 d6 Tumor K14, SMA, Phal wellb3-02_AB03_49.zvi.tif	2.15196069361	0.567396022289	-0.506539189106	1.07393521139	1	0.0122513777565	-0.0359899686651	0.0482413464216	0.000401374526756	-0.00952397754255	0.0099253520693	0	48	46873.452902	0.0327615827976	-0.06875	0.101511582798	141876	1125.86306681	gray	1	1.953488
CTN037_Tumor_Day6_01	CTN037	CTN037_Day6_01.tif	CTN037 d6 Tumor-13_Position(55).tif_Files.tif	2.01002840936	0.441925854097	-0.224698932945	0.666624787042	0	0.0129042889141	-0.0256232830736	0.0385275719877	0.000148922459695	-0.00231552401681	0.00246444647651	0	01	16345.7010401	0.0115405397916	-0.0298740809503	0.0414146207419	49977	642.551298552	gray	1	150.0
CTN037_Tumor_Day6_02	CTN037	CTN037_Day6_02.tif	CTN037 d6 Tumor-13_Position(56).tif_Files.tif	2.05936484326	0.445902232383	-0.220722554659	0.666624787042	0	0.0154939750326	-0.0230335969551	0.0385275719877	0.000320233003421	-0.00214421347309	0.00246444647651	0	02	29473.2615302	0.0206682276657	-0.0207463930762	0.0414146207419	89505	873.344678024	gray	1	150.0
CTN037_Tumor_Day6_03	CTN037	CTN037_Day6_03.tif	CTN037 d6 Tumor-13_Position(57).tif_Files.tif	1.77567027214	0.169963353073	-0.496661433969	0.666624787042	0	0.155476166299	0.116948594311	0.0385275719877	0.0116674979679	0.00920305149139	0.00246444647651	1	03	107810.050879	0.0750436433163	0.0336290225744	0.0414146207419	324981	1551.01400547	gray	1	150.0
CTN037_Tumor_Day6_04	CTN037	CTN037_Day6_04.tif	CTN037 d6 Tumor-13_Position(58).tif_Files.tif	4.91206195345	1.33807963457	0.671454847528	0.666624787042	0	0.0122395472498	-0.0262880247379	0.0385275719877	0.000169180673821	-0.00229526580269	0.00246444647651	0	04	19443.5742487	0.0138224617601	-0.0275921589818	0.0414146207419	59859	1095.53158042	gray	1	150.0
CTN037_Tumor_Day6_05	CTN037	CTN037_Day6_05.tif	CTN037 d6 Tumor-13_Position(59).tif_Files.tif	2.66556378265	0.904531379216	0.237906592174	0.666624787042	0	0.0150750994762	-0.0234524725115	0.0385275719877	0.000198077901078	-0.00226636857543	0.00246444647651	0	05	18650.095643	0.0131394092219	-0.02827521152	0.0414146207419	56901	790.387390624	gray	1	150.0
CTN037_Tumor_Day6_06	CTN037	CTN037_Day6_06.tif	CTN037 d6 Tumor-13_Position(60).tif_Files.tif	2.60969644534	0.699346268915	0.0327214818727	0.666624787042	1	0.0199763549543	-0.0185512170334	0.0385275719877	0.00228276685314	-0.000181679623369	0.00246444647651	0	06	163958.394011	0.114273442696	0.0728588219541	0.0414146207419	494868	2318.81850144	gray	1	150.0
CTN038_Tumor_Day6_01	CTN038	CTN038_Day6_01.tif	CTN038 d6 Tumor-18_Position(120).tif_Files.tif	1.91808946735	0.401161750881	-0.277454624497	0.678616375378	0	0.0237624676021	0.00730990445463	0.0164525631475	0.00180488544343	-0.00104479989365	0.00284968533708	0	01	109043.726047	0.0759553037021	-0.142255043228	0.21821034693	328929	1621.21160473	gray	1	150.0
CTN038_Tumor_Day6_02	CTN038	CTN038_Day6_02.tif	CTN038 d6 Tumor-18_Position(121).tif_Files.tif	3.86796544088	1.48790876217	0.809292386792	0.678616375378	0	0.0115371355085	-0.00491542763897	0.0164525631475	0.00636546937551	0.00351578403843	0.00284968533708	0	02	794002.547984	0.551737419641	0.333527072711	0.21821034693	2389332	6212.36798069	gray	1	150.0
CTN038_Tumor_Day6_04	CTN038	CTN038_Day6_04.tif	CTN038 d6 Tumor-18_Position(123).tif_Files.tif	1.53707838238	0.146778613082	-0.531837762296	0.678616375378	0	0.0140580863318	-0.00239447681567	0.0164525631475	0.000378701192292	-0.00247098414479	0.00284968533708	0	04	38534.2706734	0.0269383174462	-0.191272029484	0.21821034693	116658	862.733200244	gray	1	150.0
CTN039_Tumor_Day6_12	CTN039	CTN039_Day6_12.tif	CTN039 d6 Tumor-22_Position(187).tif_Files.tif	1.87826581371	0.26564520986	0.0	0.26564520986	0	0.103761308635	0.0	0.103761308635	0.0066197144453	0.0	0.0066197144453	1	12	91442.7460178	0.0637975227222	0.0	0.0637975227222	276279	1469.12276584	gray	1	150.0
CTN041_Tumor_Day6_05	CTN041	CTN041_Day6_05.tif	CTN041 d6 Tumor-03_Position(341).tif_Files.tif	1.92031949239	0.467582877823	0.0264366495469	0.441146228276	0	0.0107053247839	-0.00669804051716	0.0174033653011	6.10272927615e-05	-0.000134201160236	0.000195228452997	0	05	8038.61493687	0.00570064841499	-0.00555343881622	0.0112540872312	24687	440.435472908	gray	1	150.0
CTN041_Tumor_Day6_08	CTN041	CTN041_Day6_08.tif	CTN041 d6 Tumor-03_Position(344).tif_Files.tif	2.58294692075	0.765383056772	0.324236828496	0.441146228276	0	0.0201635975249	0.00276023222384	0.0174033653011	0.000243356653235	4.8128200238e-05	0.000195228452997	0	08	17089.7558199	0.012069108845	0.000815021613788	0.0112540872312	52266	744.784451568	gray	1	150.0
CTN041_Tumor_Day6_19	CTN041	CTN041_Day6_19.tif	CTN041 d6 Tumor-03_Position(355).tif_Files.tif	1.73894930753	0.279160932776	-0.1619852955	0.441146228276	0	0.0197405400859	0.00233717478484	0.0174033653011	0.00011477662446	-8.0451828537e-05	0.000195228452997	0	19	8193.9175987	0.00581425958767	-0.00543982764354	0.0112540872312	25179	423.149847896	gray	1	150.0
CTN041_Tumor_Day6_22	CTN041	CTN041_Day6_22.tif	CTN041 d6 Tumor-03_Position(358).tif_Files.tif	1.84837460843	0.474422953383	0.0332767251069	0.441146228276	0	0.0216600505233	0.00425668522224	0.0174033653011	0.000269040058941	7.3811605944e-05	0.000195228452997	0	22	17588.8469664	0.01242102638	0.00116693914879	0.0112540872312	53790	639.173283914	gray	1	150.0
CTN041_Tumor_Day6_30	CTN041	CTN041_Day6_30.tif	CTN041 d6 Tumor-03_Position(366).tif_Files.tif	2.12654374597	0.584744357087	0.143598128811	0.441146228276	0	0.0138881575851	-0.00351520771596	0.0174033653011	0.000148327508791	-4.6900944206e-05	0.000195228452997	0	30	15135.97664	0.0106801429838	-0.000573944247413	0.0112540872312	46251	635.985650589	gray	1	150.0
CTN041_Tumor_Day6_31	CTN041	CTN041_Day6_31.tif	CTN041 d6 Tumor-03_Position(367).tif_Files.tif	1.68534335206	0.200715227586	-0.24043100069	0.441146228276	0	0.0157088727286	-0.00169449257246	0.0174033653011	0.000466449659003	0.000271221206006	0.000195228452997	0	31	42489.5941718	0.029693388384	0.0184393011528	0.0112540872312	128589	948.615943641	gray	1	150.0
CTN041_Tumor_Day6_32	CTN041	CTN041_Day6_32.tif	CTN041 d6 Tumor-03_Position(368).tif_Files.tif	1.59656142022	0.289398323935	-0.151747904341	0.441146228276	0	0.0181289430992	0.000725577798138	0.0174033653011	6.14755434428e-05	-0.000133752909554	0.000195228452997	0	32	4759.10631455	0.00339101640434	-0.00786307082687	0.0112540872312	14685	309.001402547	gray	1	150.0
CTN041_Tumor_Day6_33	CTN041	CTN041_Day6_33.tif	CTN041 d6 Tumor-03_Position(369).tif_Files.tif	2.01850224624	0.467762096847	0.0266158685709	0.441146228276	0	0.0192314360776	0.00182807077654	0.0174033653011	0.000197374283342	2.14583034496e-06	0.000195228452997	0	33	14571.1255795	0.0102631068499	-0.000990980381312	0.0112540872312	44445	607.947533872	gray	1	150.0
CTN042_Tumor_Day6_01	CTN042	CTN042_Day6_01.tif	CTn042 d6 K14-02_Position(173).zvi.tif	1.35925308699	0.160919491572	-0.15989414762	0.320813639192	2	0.0212058564851	-0.0313676520085	0.0525735084936	0.000139191344904	-0.00256319672004	0.00270238806495	0	01	9291.34623506	0.006563816227	-0.0288950350363	0.0354588512633	28425	398.377147889	gray	1	0.976744
CTN042_Tumor_Day6_02	CTN042	CTN042_Day6_02.tif	CTn042 d6 K14-02_Position(174).zvi.tif	1.71608595062	0.280792530778	-0.0400211084142	0.320813639192	3	0.0807765443233	0.0282030358297	0.0525735084936	0.00266063674417	-4.17513207751e-05	0.00270238806495	2	02	46992.1454161	0.0329382343161	-0.00252061694721	0.0354588512633	142641	1006.66990767	gray	1	0.976744
CTN042_Tumor_Day6_03	CTN042	CTN042_Day6_03.tif	CTn042 d6 K14-02_Position(175).zvi.tif	1.70814639607	0.335676556571	0.0148629173788	0.320813639192	1	0.0418062509186	-0.010767257575	0.0525735084936	0.000610446794546	-0.0020919412704	0.00270238806495	1	03	20788.7840284	0.0146018066947	-0.0208570445686	0.0354588512633	63234	668.008548592	gray	1	0.976744
CTN042_Tumor_Day6_04	CTN042	CTN042_Day6_04.tif	CTn042 d6 K14-02_Position(176).zvi.tif	1.33882395759	0.124719344787	-0.196094294405	0.320813639192	0	0.0208663486279	-0.0317071598657	0.0525735084936	0.000166118985834	-0.00253626907911	0.00270238806495	0	04	11263.0190588	0.00796109510086	-0.0274977561624	0.0354588512633	34476	435.305424541	gray	1	0.976744
CTN042_Tumor_Day6_05	CTN042	CTN042_Day6_05.tif	CTn042 d6 K14-02_Position(177).zvi.tif	2.21588536138	0.248772828798	-0.0720408103942	0.320813639192	0	0.0199479684623	-0.0326255400313	0.0525735084936	0.000489620144223	-0.00221276792072	0.00270238806495	0	05	34977.2258746	0.0245448625582	-0.0109139887051	0.0354588512633	106293	986.895700735	gray	1	0.976744
CTN042_Tumor_Day6_06	CTN042	CTN042_Day6_06.tif	CTn042 d6 K14-02_Position(178).zvi.tif	1.32904076002	0.0762117609829	-0.244601878209	0.320813639192	0	0.0324653761127	-0.0201081323809	0.0525735084936	0.00106741798914	-0.00163497007581	0.00270238806495	0	06	47055.9634255	0.0328786577256	-0.00258019353771	0.0354588512633	142383	886.505464593	gray	1	0.976744
CTN042_Tumor_Day6_07	CTN042	CTN042_Day6_07.tif	CTn042 d6 K14-02_Position(179).zvi.tif	1.32990584882	0.0635762861597	-0.257237353033	0.320813639192	0	0.0294449633344	-0.0231285451592	0.0525735084936	0.00077465596081	-0.00192773210414	0.00270238806495	0	07	37557.8597061	0.0263086067391	-0.00915024452421	0.0354588512633	113931	792.256475704	gray	1	0.976744
CTN042_Tumor_Day6_08	CTN042	CTN042_Day6_08.tif	CTn042 d6 K14-02_Position(180).zvi.tif	2.37241276187	0.63086251767	0.310048878478	0.320813639192	2	0.119328537668	0.0667550291744	0.0525735084936	0.00844025877919	0.00573787071424	0.00270238806495	2	08	101385.412446	0.0707312680115	0.0352724167482	0.0354588512633	306306	1738.55243627	gray	1	0.976744
CTN042_Tumor_Day6_09	CTN042	CTN042_Day6_09.tif	CTn042 d6 K14-02_Position(181).zvi.tif	5.62137152304	2.63718354664	2.31636990745	0.320813639192	3	0.123747351932	0.0711738434384	0.0525735084936	0.0218430981348	0.0191407100699	0.00270238806495	2	09	253003.828614	0.176513661051	0.141054809788	0.0354588512633	764403	4227.55847361	gray	1	0.976744
CTN042_Tumor_Day6_10	CTN042	CTN042_Day6_10.tif	CTn042 d6 K14-02_Position(182).zvi.tif	1.27205989881	0.0534428008096	-0.267370838383	0.320813639192	0	0.0319940304567	-0.0205794780369	0.0525735084936	0.00113044746828	-0.00157194059667	0.00270238806495	0	10	50554.5122426	0.0353330747063	-0.000125776557009	0.0354588512633	153012	898.956496427	gray	1	0.976744
CTN042_Tumor_Day6_11	CTN042	CTN042_Day6_11.tif	CTn042 d6 K14-02_Position(183).zvi.tif	4.37027424505	2.60214830229	2.2813346631	0.320813639192	3	0.138018101216	0.0854445927224	0.0525735084936	0.0179781503601	0.0152757622952	0.00270238806495	2	11	186844.530032	0.130259365994	0.0948005147307	0.0354588512633	564096	3203.31370282	gray	1	0.976744
CTN042_Tumor_Day6_12	CTN042	CTN042_Day6_12.tif	CTn042 d6 K14-02_Position(184).zvi.tif	1.3586234684	0.0974458868861	-0.223367752306	0.320813639192	0	0.0169590177667	-0.0356144907269	0.0525735084936	0.000277755138854	-0.00242463292609	0.00270238806495	0	12	23356.5951623	0.0163780203946	-0.0190808308687	0.0354588512633	70926	631.479497502	gray	1	0.976744
CTN042_Tumor_Day6_13	CTN042	CTN042_Day6_13.tif	CTn042 d6 K14-02_Position(185).zvi.tif	1.500779027	0.162558679336	-0.158254959856	0.320813639192	0	0.0164986753726	-0.036074833121	0.0525735084936	0.000160218376865	-0.00254216968808	0.00270238806495	0	13	13805.152138	0.0097109842607	-0.0257478670026	0.0354588512633	42054	510.251049335	gray	1	0.976744
CTN042_Tumor_Day6_14	CTN042	CTN042_Day6_14.tif	CTn042 d6 K14-02_Position(186).zvi.tif	1.64973604968	0.180461430755	-0.140352208437	0.320813639192	0	0.0319087303401	-0.0206647781535	0.0525735084936	0.000853466580603	-0.00184892148434	0.00270238806495	0	14	38162.8549225	0.0267471181556	-0.00871173310771	0.0354588512633	115830	889.472637302	gray	1	0.976744
CTN042_Tumor_Day6_15	CTN042	CTN042_Day6_15.tif	CTn042 d6 K14-02_Position(187).zvi.tif	1.43316750028	0.147989398017	-0.172824241175	0.320813639192	0	0.016875364007	-0.0356981444866	0.0525735084936	8.50127792194e-05	-0.00261737528573	0.00270238806495	0	15	7073.18627631	0.00503768565728	-0.030421165606	0.0354588512633	21816	356.911840136	gray	1	0.976744
CTN042_Tumor_Day6_16	CTN042	CTN042_Day6_16.tif	CTn042 d6 K14-02_Position(188).zvi.tif	1.70254710946	0.280019926675	-0.0407937125172	0.320813639192	0	0.0209038466929	-0.0316696618007	0.0525735084936	0.000698904312335	-0.00200348375261	0.00270238806495	0	16	47785.5844194	0.0334342440701	-0.00202460719321	0.0354588512633	144789	1011.12058418	gray	1	0.976744
CTN042_Tumor_Day6_17	CTN042	CTN042_Day6_17.tif	CTn042 d6 K14-02_Position(189).zvi.tif	1.76918029224	0.42544405028	0.104630411088	0.320813639192	0	0.0208220643152	-0.0317514441784	0.0525735084936	0.000284552249186	-0.00241783581576	0.00270238806495	0	17	19443.293115	0.0136659000222	-0.0217929512411	0.0354588512633	59181	657.469923036	gray	1	0.976744
CTN042_Tumor_Day6_18	CTN042	CTN042_Day6_18.tif	CTn042 d6 K14-02_Position(190).zvi.tif	1.5547835531	0.228765275472	-0.0920483637202	0.320813639192	0	0.0166856443089	-0.0358878641847	0.0525735084936	0.000126594142423	-0.00257579392252	0.00270238806495	0	18	10737.9131187	0.00758700953225	-0.0278718417311	0.0354588512633	32856	458.036243081	gray	1	0.976744
CTN042_Tumor_Day6_19	CTN042	CTN042_Day6_19.tif	CTn042 d6 K14-02_Position(191).zvi.tif	1.96492516074	0.316538330306	-0.00427530888623	0.320813639192	0	0.0199973721878	-0.0325761363058	0.0525735084936	0.000585062222628	-0.00211732584232	0.00270238806495	0	19	41854.2443441	0.0292569552206	-0.00620189604271	0.0354588512633	126699	1016.59434985	gray	1	0.976744
CTN042_Tumor_Day6_20	CTN042	CTN042_Day6_20.tif	CTn042 d6 K14-02_Position(192).zvi.tif	1.50743244918	0.117297464138	-0.203516175054	0.320813639192	0	0.0215480294587	-0.0310254790349	0.0525735084936	0.00032398472579	-0.00237840333916	0.00270238806495	0	20	21387.7727231	0.0150354688539	-0.0204233824094	0.0354588512633	65112	636.512067962	gray	1	0.976744
CTN042_Tumor_Day6_21	CTN042	CTN042_Day6_21.tif	CTn042 d6 K14-02_Position(193).zvi.tif	1.48542944307	0.195341308493	-0.125472330699	0.320813639192	0	0.0163352705157	-0.0362382379779	0.0525735084936	0.000194605995801	-0.00250778206914	0.00270238806495	0	21	16916.8253741	0.0119132398581	-0.0235456114052	0.0354588512633	51591	561.940558942	gray	1	0.976744
CTN042_Tumor_Day6_22	CTN042	CTN042_Day6_22.tif	CTn042 d6 K14-02_Position(194).zvi.tif	1.58079500505	0.292442835326	-0.0283708038662	0.320813639192	0	0.0169172332344	-0.0356562752592	0.0525735084936	0.00012238601936	-0.00258000204559	0.00270238806495	0	22	10246.2504761	0.00723439924629	-0.028224452017	0.0354588512633	31329	451.154396199	gray	1	0.976744
CTN042_Tumor_Day6_23	CTN042	CTN042_Day6_23.tif	CTn042 d6 K14-02_Position(195).zvi.tif	1.32724457184	0.0701261404871	-0.250687498705	0.320813639192	1	0.079169520928	0.0265960124344	0.0525735084936	0.00302825391961	0.000325865854665	0.00270238806495	2	23	54911.1363739	0.0382502493904	0.00279139812709	0.0354588512633	165645	956.997110832	gray	1	0.976744
CTN042_Tumor_Day6_24	CTN042	CTN042_Day6_24.tif	CTn042 d6 K14-02_Position(196).zvi.tif	1.3749158697	0.0873534746706	-0.233460164522	0.320813639192	2	0.092536286767	0.0399627782734	0.0525735084936	0.00206121963305	-0.000641168431895	0.00270238806495	1	24	31816.0993274	0.0222747173576	-0.0131841339057	0.0354588512633	96462	741.423694753	gray	1	0.976744
CTN042_Tumor_Day6_25	CTN042	CTN042_Day6_25.tif	CTn042 d6 K14-02_Position(197).zvi.tif	1.48937626571	0.11794825327	-0.202865385922	0.320813639192	0	0.074398433475	0.0218249249814	0.0525735084936	0.00203803013114	-0.000664357933805	0.00270238806495	1	25	39121.3830574	0.0273934548881	-0.00806539637521	0.0354588512633	118629	855.68564514	gray	1	0.976744
CTN042_Tumor_Day6_26	CTN042	CTN042_Day6_26.tif	CTn042 d6 K14-02_Position(198).zvi.tif	1.56434804903	0.169638011095	-0.151175628097	0.320813639192	0	0.0668662922716	0.014292783778	0.0525735084936	0.00210476514924	-0.000597622915705	0.00270238806495	1	26	45102.6873627	0.0314772223454	-0.00398162891791	0.0354588512633	136314	941.61384193	gray	1	0.976744
CTN042_Tumor_Day6_27	CTN042	CTN042_Day6_27.tif	CTn042 d6 K14-02_Position(200).zvi.tif	1.5953603294	0.198557796731	-0.122255842461	0.320813639192	0	0.0481288144397	-0.0044446940539	0.0525735084936	0.00115794289341	-0.00154444517154	0.00270238806495	0	27	34449.1265876	0.0240592440701	-0.0113996071932	0.0354588512633	104190	831.042881912	gray	1	0.976744
CTN042_Tumor_Day6_28	CTN042	CTN042_Day6_28.tif	CTn042 d6 K14-02_Position(201).zvi.tif	1.51976371351	0.123978126347	-0.196835512845	0.320813639192	1	0.0492829788548	-0.0032905296388	0.0525735084936	0.000780322936091	-0.00192206512885	0.00270238806495	1	28	22623.7009592	0.0158335180669	-0.0196253331964	0.0354588512633	68568	657.316892273	gray	1	0.976744
CTN042_Tumor_Day6_29	CTN042	CTN042_Day6_29.tif	CTn042 d6 K14-02_Position(202).zvi.tif	1.41057584509	0.0790535074	-0.241760131792	0.320813639192	0	0.073011617567	0.0204381090734	0.0525735084936	0.00517376369745	0.0024713756325	0.00270238806495	1	29	101670.117605	0.0708621979605	0.0354033466972	0.0354588512633	306873	1342.45524582	gray	1	0.976744
CTN042_Tumor_Day6_30	CTN042	CTN042_Day6_30.tif	CTn042 d6 K14-02_Position(203).zvi.tif	1.48067964232	0.102060955913	-0.218752683279	0.320813639192	0	0.0539320981332	0.0013585896396	0.0525735084936	0.0024246504188	-0.000277737646145	0.00270238806495	1	30	64543.9968939	0.0449574650853	0.00949861382199	0.0354588512633	194691	1095.88103825	gray	1	0.976744
CTN042_Tumor_Day6_31	CTN042	CTN042_Day6_31.tif	CTn042 d6 K14-02_Position(204).zvi.tif	1.58644191553	0.153910944046	-0.166902695146	0.320813639192	0	0.0394361927672	-0.0131373157264	0.0525735084936	0.000876490365599	-0.00182589769935	0.00270238806495	0	31	31745.4003954	0.0222255320328	-0.0132333192305	0.0354588512633	96249	795.531580175	gray	1	0.976744
CTN042_Tumor_Day6_32	CTN042	CTN042_Day6_32.tif	CTn042 d6 K14-02_Position(205).zvi.tif	2.07797698042	0.581520135016	0.260706495824	0.320813639192	0	0.039895112717	-0.0126783957766	0.0525735084936	0.000574111322649	-0.0021282767423	0.00270238806495	0	32	20307.9857905	0.0143905176236	-0.0210683336397	0.0354588512633	62319	728.213496115	gray	1	0.976744
CTN042_Tumor_Day6_33	CTN042	CTN042_Day6_33.tif	CTn042 d6 K14-02_Position(206).zvi.tif	1.49388502374	0.197868892769	-0.122944746423	0.320813639192	0	0.0477425785416	-0.004830929952	0.0525735084936	0.000938202259401	-0.00176418580554	0.00270238806495	0	33	28078.0257456	0.0196512691199	-0.0158075821434	0.0354588512633	85101	726.017021219	gray	1	0.976744
CTN042_Tumor_Day6_34	CTN042	CTN042_Day6_34.tif	CTn042 d6 K14-02_Position(207).zvi.tif	1.76316911815	0.236112610698	-0.0847010284942	0.320813639192	0	0.0369560348267	-0.0156174736669	0.0525735084936	0.000809078896467	-0.00189330916848	0.00270238806495	0	34	31258.8123307	0.0218930115274	-0.0135658397359	0.0354588512633	94809	832.220010085	gray	1	0.976744
CTN042_Tumor_Day6_35	CTN042	CTN042_Day6_35.tif	CTn042 d6 K14-02_Position(208).zvi.tif	1.49482540516	0.150004464877	-0.170809174315	0.320813639192	1	0.0698713869941	0.0172978785005	0.0525735084936	0.00252825880962	-0.000174129255325	0.00270238806495	1	35	51771.5964689	0.0361844657504	0.000725614487091	0.0354588512633	156699	986.156736703	gray	1	0.976744
CTN042_Tumor_Day6_36	CTN042	CTN042_Day6_36.tif	CTn042 d6 K14-02_Position(209).zvi.tif	1.9191099049	0.368264767455	0.0474511282628	0.320813639192	1	0.0681412807022	0.0155677722086	0.0525735084936	0.00252905207749	-0.000173335987455	0.00270238806495	1	36	53099.9665376	0.0371148304145	0.00165597915119	0.0354588512633	160728	1131.62355592	gray	1	0.976744
CTN042_Tumor_Day6_37	CTN042	CTN042_Day6_37.tif	CTn042 d6 K14-02_Position(210).zvi.tif	1.54689201281	0.158754681917	-0.162058957275	0.320813639192	1	0.0867593463171	0.0341858378235	0.0525735084936	0.00909220543682	0.00638981737187	0.00270238806495	1	37	150601.443835	0.104797993793	0.0693391425297	0.0354588512633	453834	1710.99798581	gray	1	0.976744
CTN042_Tumor_Day6_38	CTN042	CTN042_Day6_38.tif	CTn042 d6 K14-02_Position(211).zvi.tif	1.49245875215	0.123105977764	-0.197707661428	0.320813639192	1	0.0747571922514	0.0221836837578	0.0525735084936	0.0054978272067	0.00279543914175	0.00270238806495	1	38	105586.679184	0.0735424517845	0.0380836005212	0.0354588512633	318480	1407.21568156	gray	1	0.976744
CTN042_Tumor_Day6_39	CTN042	CTN042_Day6_39.tif	CTn042 d6 K14-02_Position(212).zvi.tif	1.52253141326	0.0998570185366	-0.220956620656	0.320813639192	1	0.0981976645518	0.0456241560582	0.0525735084936	0.00326962740317	0.000567239338225	0.00270238806495	1	39	47637.367057	0.0332963866105	-0.00216246465281	0.0354588512633	144192	954.68904225	gray	1	0.976744
CTN042_Tumor_Day6_40	CTN042	CTN042_Day6_40.tif	CTn042 d6 K14-02_Position(213).zvi.tif	1.54037595781	0.156824510822	-0.16398912837	0.320813639192	1	0.0655922726083	0.0130187641147	0.0525735084936	0.00323299309748	0.000530605032535	0.00270238806495	1	40	70627.4417597	0.0492892374196	0.0138303861563	0.0354588512633	213450	1169.24369208	gray	1	0.976744
CTN042_Tumor_Day6_41	CTN042	CTN042_Day6_41.tif	CTn042 d6 K14-02_Position(214).zvi.tif	2.06157953309	0.319808384325	-0.00100525486723	0.320813639192	2	0.115786165787	0.0632126572934	0.0525735084936	0.0036685297595	0.000966141694555	0.00270238806495	2	41	45361.615216	0.0316836621592	-0.00377518910411	0.0354588512633	137208	1084.04980129	gray	1	0.976744
CTN044_Tumor_Day6_01	CTN044	CTN044_Day6_01.tif	CTn044 d6 tumor K14 -07_AA03_01.zvi.tif	1.94610818247	0.252485233814	0.000501371303562	0.25198386251	0	0.0649197158718	0.0027376882978	0.062182027574	0.00150687209045	0.000111742730109	0.00139512936034	1	01	33165.332511	0.0232113167812	-0.00643789540098	0.0296492121822	100518	900.597214246	gray	1	0.976744
CTN044_Tumor_Day6_02	CTN044	CTN044_Day6_02.tif	CTn044 d6 tumor K14 -07_AA03_02.zvi.tif	1.64004255477	0.186113756051	-0.0658701064594	0.25198386251	0	0.0747629799241	0.0125809523501	0.062182027574	0.000763726794198	-0.000631402566143	0.00139512936034	1	02	14453.6217748	0.0102153070273	-0.0194339051549	0.0296492121822	44238	545.784042116	gray	1	0.976744
CTN044_Tumor_Day6_03	CTN044	CTN044_Day6_03.tif	CTn044 d6 tumor K14 -07_AA03_03.zvi.tif	1.99330748129	0.50305612126	0.25107225875	0.25198386251	0	0.015297222755	-0.046884804819	0.062182027574	0.000113760589583	-0.00128136877076	0.00139512936034	0	03	10461.3818785	0.00743668255376	-0.0222125296284	0.0296492121822	32205	511.901742933	gray	1	0.976744
CTN044_Tumor_Day6_04	CTN044	CTN044_Day6_04.tif	CTn044 d6 tumor K14 -07_AA03_04.zvi.tif	1.96977266758	0.49315327743	0.24116941492	0.25198386251	0	0.109926236794	0.04774420922	0.062182027574	0.00251475152242	0.00111962216208	0.00139512936034	2	04	32579.4445855	0.0228767180226	-0.00677249415958	0.0296492121822	99069	898.017548702	gray	1	0.976744
CTN044_Tumor_Day6_05	CTN044	CTN044_Day6_05.tif	CTn044 d6 tumor K14 -07_AA03_05.zvi.tif	1.50169753816	0.12449332144	-0.12749054107	0.25198386251	0	0.02206746745	-0.040114560124	0.062182027574	0.000227138128583	-0.00116799123176	0.00139512936034	0	05	14622.4511131	0.0102928951452	-0.019356317037	0.0296492121822	44574	525.298614637	gray	1	0.976744
CTN044_Tumor_Day6_06	CTN044	CTN044_Day6_06.tif	CTn044 d6 tumor K14 -07_AA03_06.zvi.tif	1.57548446107	0.196594604279	-0.0553892582314	0.25198386251	0	0.0405196587082	-0.0216623688658	0.062182027574	0.000422004924781	-0.00097312443556	0.00139512936034	1	06	14785.7979076	0.0104148193305	-0.0192343928517	0.0296492121822	45102	541.046232261	gray	1	0.976744
CTN044_Tumor_Day6_07	CTN044	CTN044_Day6_07.tif	CTn044 d6 tumor K14 -07_AA03_07.zvi.tif	1.82285464657	0.252633287189	0.000649424678562	0.25198386251	0	0.0787755807931	0.0165935532191	0.062182027574	0.00229545642243	0.000900327062089	0.00139512936034	1	07	41662.6289826	0.0291391875416	-0.000510024640579	0.0296492121822	126189	976.909397618	gray	1	0.976744
CTN044_Tumor_Day6_08	CTN044	CTN044_Day6_08.tif	CTn044 d6 tumor K14 -07_AA03_08.zvi.tif	2.01366663568	0.339256481097	0.0872726185866	0.25198386251	0	0.140537389322	0.078355361748	0.062182027574	0.00130653663594	-8.85927244012e-05	0.00139512936034	2	08	13148.4051051	0.00929671913101	-0.0203524930512	0.0296492121822	40260	576.813288932	gray	1	0.976744
CTN044_Tumor_Day6_09	CTN044	CTN044_Day6_09.tif	CTn044 d6 tumor K14 -07_AA03_09.zvi.tif	1.75581638012	0.269560921493	0.0175770589826	0.25198386251	0	0.027277651392	-0.034904376182	0.062182027574	0.000495941837165	-0.000899187523176	0.00139512936034	1	09	25962.9833356	0.0181812513855	-0.0114679607967	0.0296492121822	78735	756.87084691	gray	1	0.976744
CTN044_Tumor_Day6_10	CTN044	CTN044_Day6_10.tif	CTn044 d6 tumor K14 -07_AA04_01.zvi.tif	1.41505272574	0.152156974992	-0.0998268875184	0.25198386251	0	0.0170767074291	-0.0451053201449	0.062182027574	8.63819813006e-05	-0.00130874737904	0.00139512936034	0	10	7163.72341708	0.00505846818887	-0.0245907439933	0.0296492121822	21906	356.911587569	gray	1	0.976744
CTN044_Tumor_Day6_11	CTN044	CTN044_Day6_11.tif	CTn044 d6 tumor K14 -07_AA04_02.zvi.tif	1.34867570644	0.0725136296857	-0.179470232825	0.25198386251	0	0.0209847688789	-0.0411972586951	0.062182027574	0.00443516067478	0.00304003131444	0.00139512936034	0	11	304181.606926	0.211351418754	0.181702206572	0.0296492121822	915270	2270.51917663	gray	1	0.976744
CTN044_Tumor_Day6_12	CTN044	CTN044_Day6_12.tif	CTn044 d6 tumor K14 -07_AA04_03.zvi.tif	1.57408975554	0.125565679079	-0.126418183431	0.25198386251	0	0.15987660846	0.097694580886	0.062182027574	0.00382125827498	0.00242612891464	0.00139512936034	2	12	34124.9005064	0.02390129683	-0.00574791535218	0.0296492121822	103506	821.590436171	gray	1	0.976744
CTN044_Tumor_Day6_13	CTN044	CTN044_Day6_13.tif	CTn044 d6 tumor K14 -07_AA04_04.zvi.tif	1.5222257925	0.308206924826	0.0562230623156	0.25198386251	0	0.0363443706838	-0.0258376568902	0.062182027574	0.000147691807825	-0.00124743755252	0.00139512936034	2	13	5656.554031	0.00406367767679	-0.0255855345054	0.0296492121822	17598	328.942841826	gray	1	0.976744
CTN045_Tumor_Day6_01	CTN045	CTN045_Day6_01.tif	CTn045 d6 Tumor K14-17_AA03_01.zvi.tif	1.72155672837	0.347217506789	0.0837409280497	0.263476578739	0	0.0338911577929	-0.04579451176	0.0796856695529	0.000183622495773	-0.00627974211187	0.00646336460764	0	01	7644.53481614	0.00541800598537	-0.0581495233873	0.0635675293727	23463	406.669060592	gray	1	0.976744
CTN045_Tumor_Day6_02	CTN045	CTN045_Day6_02.tif	CTn045 d6 Tumor K14-17_AA03_02.zvi.tif	1.92243983749	0.216684902681	-0.0467916760583	0.263476578739	0	0.0706021336028	-0.0090835359501	0.0796856695529	0.00632060084065	-0.000142763766991	0.00646336460764	1	02	128554.383848	0.0895242185768	0.0259566892041	0.0635675293727	387690	1762.27936644	gray	1	0.976744
CTN045_Tumor_Day6_03	CTN045	CTN045_Day6_03.tif	CTn045 d6 Tumor K14-17_AA04_01.zvi.tif	1.87255906772	0.226527326748	-0.0369492519913	0.263476578739	0	0.134563717263	0.0548780477101	0.0796856695529	0.0128858704865	0.00642250587886	0.00646336460764	1	03	137651.403544	0.0957603635558	0.0321928341831	0.0635675293727	414696	1799.75345913	gray	1	0.976744
CTN046_Tumor_Day6_01	CTN046	CTN046_Day6_01.tif	CTn046 d6 Tumor K14-16_Position(46).zvi.tif	4.64228893443	1.01939339625	0.735885213589	0.283508182661	2	0.0746037514521	0.00121740591115	0.0733863455409	0.00116278943411	-0.000169005720218	0.00133179515433	1	01	22042.3006418	0.015586205941	-0.00252012441812	0.0181063303591	67497	1133.96454632	gray	1	0.976744
CTN046_Tumor_Day6_02	CTN046	CTN046_Day6_02.tif	CTn046 d6 Tumor K14-16_Position(47).zvi.tif	2.84076233701	0.412438953358	0.128930770697	0.283508182661	0	0.0554540381992	-0.0179323073417	0.0733863455409	0.00502725092475	0.00369545577042	0.00133179515433	0	02	130043.335129	0.0906561737974	0.0725498434383	0.0181063303591	392592	2154.59889228	gray	1	0.976744
CTN046_Tumor_Day6_03	CTN046	CTN046_Day6_03.tif	CTn046 d6 Tumor K14-16_Position(48).zvi.tif	1.88179321528	0.220555444481	-0.0629527381796	0.283508182661	0	0.0729199989207	-0.00046634662025	0.0733863455409	0.00106451115139	-0.000267284002938	0.00133179515433	0	03	20765.1693612	0.0145983429395	-0.00350798741962	0.0181063303591	63219	700.74276099	gray	1	0.976744
CTN046_Tumor_Day6_04	CTN046	CTN046_Day6_04.tif	CTn046 d6 Tumor K14-16_Position(49).zvi.tif	1.44974293068	0.0661769177154	-0.217331264945	0.283508182661	0	0.0350676663495	-0.0383186791914	0.0733863455409	0.000416068999092	-0.000915726155236	0.00133179515433	0	04	16910.2036315	0.0118647472844	-0.00624158307472	0.0181063303591	51381	555.040725978	gray	1	0.976744
CTN046_Tumor_Day6_05	CTN046	CTN046_Day6_05.tif	CTn046 d6 Tumor K14-16_Position(50).zvi.tif	1.68747702397	0.188216777938	-0.0952914047226	0.283508182661	0	0.0975377873054	0.0241514417645	0.0733863455409	0.000864009979962	-0.000467785174366	0.00133179515433	1	05	12564.7449789	0.00885820771448	-0.00924812264464	0.0181063303591	38361	516.179443847	gray	1	0.976744
CTN046_Tumor_Day6_06	CTN046	CTN046_Day6_06.tif	CTn046 d6 Tumor K14-16_Position(51).zvi.tif	2.53057041394	0.564461059554	0.280952876893	0.283508182661	0	0.0549267937707	-0.0184595517702	0.0733863455409	0.000949400376422	-0.000382394777906	0.00133179515433	0	06	24549.0145885	0.0172848315229	-0.000821498836218	0.0181063303591	74853	883.550093347	gray	1	0.976744
CTN046_Tumor_Day6_07	CTN046	CTN046_Day6_07.tif	CTn046 d6 Tumor K14-16_Position(52).zvi.tif	1.68426773431	0.142722987909	-0.140785194752	0.283508182661	0	0.103980418278	0.0305940727371	0.0733863455409	0.000919207297195	-0.000412587857133	0.00133179515433	1	07	12514.6701237	0.0088401961871	-0.00926613417202	0.0181063303591	38283	514.659744057	gray	1	0.976744
CTN046_Tumor_Day6_08	CTN046	CTN046_Day6_08.tif	CTn046 d6 Tumor K14-16_Position(53).zvi.tif	1.73667785415	0.180003374673	-0.103504807988	0.283508182661	0	0.0967725274684	0.0233861819275	0.0733863455409	0.000707532458783	-0.000624262695545	0.00133179515433	1	08	10396.9690136	0.00731129461317	-0.0107950357459	0.0181063303591	31662	476.340973566	gray	1	0.976744
CTN046_Tumor_Day6_09	CTN046	CTN046_Day6_09.tif	CTn046 d6 Tumor K14-16_Position(54).zvi.tif	2.15746011461	0.263837122195	-0.0196710604656	0.283508182661	0	0.0482709880647	-0.0251153574762	0.0733863455409	0.001375879658	4.40845036716e-05	0.00133179515433	1	09	40801.249766	0.0285032420749	0.0103969117158	0.0181063303591	123435	1051.75128861	gray	1	0.976744
CTN046_Tumor_Day6_10	CTN046	CTN046_Day6_10.tif	CTn046 d6 Tumor K14-16_Position(55).zvi.tif	1.64566849184	0.117778079609	-0.165730103052	0.283508182661	0	0.114863108928	0.0414767633871	0.0733863455409	0.00096058762676	-0.000371207527568	0.00133179515433	1	10	11888.1771414	0.00836289071159	-0.00974343964753	0.0181063303591	36216	495.831076519	gray	1	0.976744
CTN046_Tumor_Day6_11	CTN046	CTN046_Day6_11.tif	CTn046 d6 Tumor K14-16_Position(56).zvi.tif	2.69740234088	0.270474572756	-0.0130336099046	0.283508182661	0	0.123402003737	0.0500156581961	0.0733863455409	0.00624396084082	0.00491216568649	0.00133179515433	1	11	72470.7016766	0.0505985369098	0.0324922065507	0.0181063303591	219120	1567.32488887	gray	1	0.976744
CTN046_Tumor_Day6_12	CTN046	CTN046_Day6_12.tif	CTn046 d6 Tumor K14-16_Position(57).zvi.tif	1.79491587197	0.22043179962	-0.0630763830406	0.283508182661	0	0.0898546166799	0.016468271139	0.0733863455409	0.00239843454562	0.00106663939129	0.00133179515433	1	12	38180.2103505	0.0266923908224	0.00858606046328	0.0181063303591	115593	927.996075015	gray	1	0.976744
CTN046_Tumor_Day6_13	CTN046	CTN046_Day6_13.tif	CTn046 d6 Tumor K14-16_Position(58).zvi.tif	1.54400310296	0.116254201165	-0.167253981496	0.283508182661	0	0.0698935668742	-0.00349277866675	0.0733863455409	0.000803607521483	-0.000528187632845	0.00133179515433	1	13	16390.9768358	0.0114975892263	-0.00660874113282	0.0181063303591	49791	563.938097269	gray	1	0.976744
CTN046_Tumor_Day6_14	CTN046	CTN046_Day6_14.tif	CTn046 d6 Tumor K14-16_Position(59).zvi.tif	2.61245668237	0.615031531964	0.331523349303	0.283508182661	0	0.0536669552737	-0.0197193902672	0.0733863455409	0.000376351272054	-0.000955443882274	0.00133179515433	1	14	9882.07777962	0.00701271890933	-0.0110936114498	0.0181063303591	30369	569.578535948	gray	1	0.976744
CTN046_Tumor_Day6_15	CTN046	CTN046_Day6_15.tif	CTn046 d6 Tumor K14-16_Position(60).zvi.tif	2.0498986605	0.273570916572	-0.00993726608857	0.283508182661	0	0.0822539915507	0.00886764600975	0.0733863455409	0.000607480190037	-0.000724314964291	0.00133179515433	1	15	10417.3688553	0.00738541897584	-0.0107209113833	0.0181063303591	31983	518.024319326	gray	1	0.976744
CTN046_Tumor_Day6_16	CTN046	CTN046_Day6_16.tif	CTn046 d6 Tumor K14-16_Position(61).zvi.tif	1.65486882571	0.113002510325	-0.170505672336	0.283508182661	0	0.0897770403505	0.0163906948096	0.0733863455409	0.00097898220472	-0.000352812949608	0.00133179515433	1	16	15483.2053389	0.010904594325	-0.00720173603412	0.0181063303591	47223	567.436353763	gray	1	0.976744
CTN046_Tumor_Day6_17	CTN046	CTN046_Day6_17.tif	CTn046 d6 Tumor K14-16_Position(62).zvi.tif	1.64983193037	0.129265712588	-0.154242470073	0.283508182661	0	0.0515502880068	-0.0218360575341	0.0733863455409	0.000515067199569	-0.000816727954759	0.00133179515433	0	17	14158.7262376	0.00999154843715	-0.00811478192197	0.0181063303591	43269	541.797350128	gray	1	0.976744
CTN046_Tumor_Day6_18	CTN046	CTN046_Day6_18.tif	CTn046 d6 Tumor K14-16_Position(63).zvi.tif	1.8135901387	0.271026763599	-0.0124814190616	0.283508182661	0	0.0708522412319	-0.00253410430905	0.0733863455409	0.000409744589478	-0.00092205056485	0.00133179515433	1	18	8124.51260738	0.00578308579029	-0.0123232445688	0.0181063303591	25044	430.301800524	gray	1	0.976744
CTN046_Tumor_Day6_19	CTN046	CTN046_Day6_19.tif	CTn046 d6 Tumor K14-16_Position(64).zvi.tif	1.6681548062	0.300822920624	0.0173147379634	0.283508182661	0	0.037835977346	-0.0355503681949	0.0733863455409	0.000279224857755	-0.00105257029657	0.00133179515433	0	19	10448.9988585	0.00737987696741	-0.0107264533917	0.0181063303591	31959	468.015728347	gray	1	0.976744
CTN046_Tumor_Day6_20	CTN046	CTN046_Day6_20.tif	CTn046 d6 Tumor K14-16_Position(65).zvi.tif	1.59841354505	0.184698610316	-0.0988095723446	0.283508182661	0	0.0442431510316	-0.0291431945093	0.0733863455409	0.000575811958568	-0.00075598319576	0.00133179515433	0	20	18534.6890054	0.0130147140324	-0.00509161632672	0.0181063303591	56361	610.157788459	gray	1	0.976744
CTN047_Tumor_Day6_01	CTN047	CTN047_Day6_01.tif	CTN047 d6 Tumor-024_Position(37).tif_Files.tif	3.65229663465	1.49258231277	0.859558287671	0.633024025099	2	0.0711644999673	-0.0466623835238	0.117826883491	0.00741061881414	-0.000246974919161	0.0076575937333	2	01	149166.77015	0.104133645533	0.0297136513521	0.0744199941809	450957	2616.5196262	gray	1	150.0
CTN047_Tumor_Day6_02	CTN047	CTN047_Day6_02.tif	CTN047 d6 Tumor-024_Position(38).tif_Files.tif	1.48792069126	0.162711495721	-0.470312529378	0.633024025099	0	0.140649591103	0.0228227076119	0.117826883491	0.00314306314412	-0.00451453058918	0.0076575937333	1	02	31877.3963693	0.0223467634671	-0.0520732307138	0.0744199941809	96774	772.033676485	gray	1	150.0
CTN047_Tumor_Day6_03	CTN047	CTN047_Day6_03.tif	CTN047 d6 Tumor-024_Position(39).tif_Files.tif	1.5546548666	0.215951043673	-0.417072981426	0.633024025099	0	0.0463817417766	-0.0714451417145	0.117826883491	0.00379920162479	-0.00385839210851	0.0076575937333	0	03	117555.863696	0.0819115772556	0.00749158307473	0.0744199941809	354723	1515.45859674	gray	1	150.0
CTN047_Tumor_Day6_04	CTN047	CTN047_Day6_04.tif	CTN047 d6 Tumor-024_Position(40).tif_Files.tif	3.65229663465	1.49258231277	0.859558287671	0.633024025099	2	0.0737790442783	-0.0440478392128	0.117826883491	0.00768288084465	2.52871113487e-05	0.0076575937333	2	04	149166.77015	0.104133645533	0.0297136513521	0.0744199941809	450957	2616.5196262	gray	1	150.0
CTN047_Tumor_Day6_05	CTN047	CTN047_Day6_05.tif	CTN047 d6 Tumor-024_Position(41).tif_Files.tif	1.30744774998	0.057677608775	-0.575346416324	0.633024025099	0	0.145266390169	0.0274395066779	0.117826883491	0.00888200846732	0.00122441473402	0.0076575937333	1	05	87672.2279328	0.0611429006872	-0.0132770934937	0.0744199941809	264783	1200.1848063	gray	1	150.0
CTN047_Tumor_Day6_06	CTN047	CTN047_Day6_06.tif	CTN047 d6 Tumor-024_Position(42).tif_Files.tif	1.38841778371	0.0885151612558	-0.544508863843	0.633024025099	0	0.220528275702	0.102701392211	0.117826883491	0.0114830468876	0.0038254531543	0.0076575937333	2	06	74695.2835381	0.0520706328974	-0.0223493612835	0.0744199941809	225495	1141.59381184	gray	1	150.0
CTN047_Tumor_Day6_08	CTN047	CTN047_Day6_08.tif	CTN047 d6 Tumor-024_Position(44).tif_Files.tif	1.32505617007	0.0616787139172	-0.571345311182	0.633024025099	0	0.171938514444	0.0541116309529	0.117826883491	0.0112738170529	0.0036162233196	0.0076575937333	2	08	94130.5322964	0.0655688871647	-0.00885110701618	0.0744199941809	283950	1251.95100652	gray	1	150.0
CTN047_Tumor_Day6_09	CTN047	CTN047_Day6_09.tif	CTN047 d6 Tumor-024_Position(45).tif_Files.tif	3.65221274838	1.49249355191	0.859469526811	0.633024025099	2	0.0729070104883	-0.0449198730028	0.117826883491	0.00758611303089	-7.14807024113e-05	0.0076575937333	2	09	149164.159363	0.104051900909	0.0296319067281	0.0744199941809	450603	2616.46668018	gray	1	150.0
CTN048_Tumor_Day6_01	CTN048	CTN048_Day6_01.tif	CTN048 d6 Tumor-036_AB03_01.tif_Files.tif	1.44136933596	0.170430462606	-0.563076032437	0.733506495043	1	0.046527646518	0.0256681990974	0.0208594474206	0.00906804336676	0.00711965843249	0.00194838493427	0	01	280384.58508	0.194895810242	0.135294028738	0.0596017815038	844008	2253.56265953	gray	1	150.0
CTN048_Tumor_Day6_02	CTN048	CTN048_Day6_02.tif	CTN048 d6 Tumor-036_AB03_02.tif_Files.tif	3.06407981216	1.02454219284	0.291035697797	0.733506495043	1	0.0299077663609	0.00904831894027	0.0208594474206	0.00836556391566	0.00641717898139	0.00194838493427	0	02	402022.989616	0.279712092662	0.220110311158	0.0596017815038	1211310	3934.41722879	gray	1	150.0
CTN048_Tumor_Day6_03	CTN048	CTN048_Day6_03.tif	CTN048 d6 Tumor-036_AB03_03.tif_Files.tif	3.11851491881	1.05827576152	0.324769266477	0.733506495043	2	0.0494870416284	0.0286275942078	0.0208594474206	0.00223921047027	0.000290825535997	0.00194838493427	1	03	64671.3588075	0.0452484205276	-0.0143533609762	0.0596017815038	195951	1591.96984839	gray	1	150.0
CTN048_Tumor_Day6_04	CTN048	CTN048_Day6_04.tif	CTN048 d6 Tumor-036_AB03_04.tif_Files.tif	1.74107290735	0.273310940652	-0.460195554391	0.733506495043	0	0.0132006257386	-0.00765882168203	0.0208594474206	7.8745419693e-05	-0.00186963951458	0.00194838493427	0	04	8409.69000125	0.00596527931722	-0.0536365021866	0.0596017815038	25833	428.946772401	gray	1	150.0
CTN048_Tumor_Day6_05	CTN048	CTN048_Day6_05.tif	CTN048 d6 Tumor-036_AB03_05.tif_Files.tif	2.79070704192	0.885144460138	0.151637965095	0.733506495043	1	0.0124937590777	-0.00836568834293	0.0208594474206	0.000179471422797	-0.00176891351148	0.00194838493427	0	05	20339.8946082	0.0143648858346	-0.0452368956692	0.0596017815038	62208	844.571467286	gray	1	150.0
CTN048_Tumor_Day6_06	CTN048	CTN048_Day6_06.tif	CTN048 d6 Tumor-036_AB03_06.tif_Files.tif	3.8165060555	1.408887467	0.675380971957	0.733506495043	1	0.0113994402187	-0.00946000720193	0.0208594474206	0.000119883965557	-0.00182850096872	0.00194838493427	0	06	14743.0847303	0.0105166537353	-0.0490851277685	0.0596017815038	45543	840.876258448	gray	1	150.0
CTN048_Tumor_Day6_07	CTN048	CTN048_Day6_07.tif	CTN048 d6 Tumor-036_AB03_07.tif_Files.tif	2.18575036248	0.485566239857	-0.247940255186	0.733506495043	0	0.0131455932018	-0.00771385421883	0.0208594474206	0.000132128000835	-0.00181625693344	0.00194838493427	0	07	14194.5725251	0.0100511250277	-0.0495506564761	0.0596017815038	43527	624.4049979	gray	1	150.0
CTN048_Tumor_Day6_08	CTN048	CTN048_Day6_08.tif	CTN048 d6 Tumor-036_AB03_08.tif_Files.tif	1.4750593956	0.209420411666	-0.524086083377	0.733506495043	0	0.0118457232643	-0.00901372415633	0.0208594474206	7.86476195444e-05	-0.00186973731473	0.00194838493427	0	08	9385.81048914	0.00663932609178	-0.052962455412	0.0596017815038	28752	417.105173552	gray	1	150.0
CTN048_Tumor_Day6_09	CTN048	CTN048_Day6_09.tif	CTN048 d6 Tumor-036_AB03_09.tif_Files.tif	4.34622797328	1.37440326417	0.640896769127	0.733506495043	1	0.0129768572131	-0.00788259020753	0.0208594474206	0.000915118707647	-0.00103326622663	0.00194838493427	0	09	100917.945669	0.0705192861893	0.0109175046855	0.0596017815038	305388	2347.71504985	gray	1	150.0
CTN048_Tumor_Day6_10	CTN048	CTN048_Day6_10.tif	CTN048 d6 Tumor-036_AB03_10.tif_Files.tif	1.86230548632	0.447258465526	-0.286248029517	0.733506495043	0	0.0138837477535	-0.00697569966713	0.0208594474206	5.62459521605e-05	-0.00189213898211	0.00194838493427	0	10	5664.78947624	0.00405120815784	-0.055550573346	0.0596017815038	17544	364.101342829	gray	1	150.0
CTN048_Tumor_Day6_11	CTN048	CTN048_Day6_11.tif	CTN048 d6 Tumor-036_AB03_11.tif_Files.tif	3.12484884176	0.731331779498	-0.002174715545	0.733506495043	1	0.0145857206519	-0.00627372676873	0.0208594474206	0.00019917543608	-0.00174920949819	0.00194838493427	0	11	19235.3433693	0.0136555087564	-0.0459462727474	0.0596017815038	59136	869.099321133	gray	1	150.0
CTN049_Tumor_Day6_01	CTN049	CTN049_Day6_01.tif	CTN049 d6 Tumor-035_AC04_01.tif_Files.tif	1.75336217467	0.267832079399	-0.441703465111	0.70953554451	0	0.0144031353119	-0.0192709348988	0.0336740702107	0.000660539487353	-0.00658240349454	0.00724294298189	0	01	65675.4293843	0.0458608124584	-0.0576256798857	0.103486492344	198603	1202.93513295	gray	1	150.0
CTN049_Tumor_Day6_02	CTN049	CTN049_Day6_02.tif	CTN049 d6 Tumor-035_AC04_02.tif_Files.tif	1.84544228137	0.280070303046	-0.429465241464	0.70953554451	0	0.0182034463647	-0.015470623846	0.0336740702107	0.00128438761894	-0.00595855536295	0.00724294298189	0	02	101171.991729	0.0705573874972	-0.0329291048469	0.103486492344	305553	1531.7409224	gray	1	150.0
CTN049_Tumor_Day6_03	CTN049	CTN049_Day6_03.tif	CTN049 d6 Tumor-035_AC04_03.tif_Files.tif	1.56421454059	0.138295768663	-0.571239775847	0.70953554451	0	0.0135364318789	-0.0201376383318	0.0336740702107	0.000204820677994	-0.0070381223039	0.00724294298189	0	03	21564.8406488	0.0151310684992	-0.0883554238449	0.103486492344	65526	651.067801687	gray	1	150.0
CTN049_Tumor_Day6_04	CTN049	CTN049_Day6_04.tif	CTN049 d6 Tumor-035_AC04_04.tif_Files.tif	1.81897623629	0.211105457371	-0.498430087139	0.70953554451	0	0.0112785539748	-0.0223955162359	0.0336740702107	0.000143950952139	-0.00709899202975	0.00724294298189	0	04	18105.2411083	0.0127632454001	-0.090723246944	0.103486492344	55272	643.310442374	gray	1	150.0
CTN049_Tumor_Day6_05	CTN049	CTN049_Day6_05.tif	CTN049 d6 Tumor-035_AC04_05.tif_Files.tif	1.81425939452	0.212459478236	-0.497076066274	0.70953554451	0	0.0142334226722	-0.0194406475385	0.0336740702107	0.000529769821917	-0.00671317315997	0.00724294298189	0	05	53258.599814	0.0372201285746	-0.0662663637695	0.103486492344	161184	1101.91855104	gray	1	150.0
CTN049_Tumor_Day6_06	CTN049	CTN049_Day6_06.tif	CTN049 d6 Tumor-035_AC04_06.tif_Files.tif	2.09189935866	0.283792436781	-0.425743107729	0.70953554451	0	0.012818286861	-0.0208557833497	0.0336740702107	0.000515050899544	-0.00672789208235	0.00724294298189	0	06	57479.5660886	0.040180946575	-0.0633055457691	0.103486492344	174006	1229.22692902	gray	1	150.0
CTN049_Tumor_Day6_07	CTN049	CTN049_Day6_07.tif	CTN049 d6 Tumor-035_AC04_07.tif_Files.tif	2.11583099835	0.351979868035	-0.357555676475	0.70953554451	0	0.0135704143604	-0.0201036558503	0.0336740702107	0.000554983243575	-0.00668795973832	0.00724294298189	0	07	58528.4908727	0.0408965584128	-0.0625899339313	0.103486492344	177105	1247.46704909	gray	1	150.0
CTN049_Tumor_Day6_08	CTN049	CTN049_Day6_08.tif	CTN049 d6 Tumor-035_AC04_08.tif_Files.tif	1.6748176892	0.193626481359	-0.515909063151	0.70953554451	0	0.0138019372935	-0.0198721329172	0.0336740702107	0.000414205362925	-0.00682873761897	0.00724294298189	0	08	42829.6499778	0.0300106683662	-0.0734758239779	0.103486492344	129963	949.425657899	gray	1	150.0
CTN049_Tumor_Day6_09	CTN049	CTN049_Day6_09.tif	CTN049 d6 Tumor-035_AC04_09.tif_Files.tif	1.80150678679	0.207896810991	-0.501638733519	0.70953554451	0	0.0123406482763	-0.0213334219344	0.0336740702107	0.000113043388493	-0.0071298995934	0.00724294298189	0	09	12972.3996783	0.00916024717358	-0.0943262451705	0.103486492344	39669	541.917335149	gray	1	150.0
CTN049_Tumor_Day6_10	CTN049	CTN049_Day6_10.tif	CTN049 d6 Tumor-035_AC04_10.tif_Files.tif	1.89153553057	0.318144051812	-0.391391492698	0.70953554451	0	0.0118073335916	-0.0218667366191	0.0336740702107	0.000177586053264	-0.00706535692863	0.00724294298189	0	10	21392.9644096	0.0150403181113	-0.0884461742328	0.103486492344	65133	713.09545443	gray	1	150.0
CTN049_Tumor_Day6_11	CTN049	CTN049_Day6_11.tif	CTN049 d6 Tumor-035_AC04_11.tif_Files.tif	1.51698429759	0.115497348047	-0.594038196463	0.70953554451	0	0.0117433600683	-0.0219307101424	0.0336740702107	0.000121060284012	-0.00712188269788	0.00724294298189	0	11	14634.565717	0.0103088284194	-0.0931776639247	0.103486492344	44643	528.184186195	gray	1	150.0
CTN049_Tumor_Day6_12	CTN049	CTN049_Day6_12.tif	CTN049 d6 Tumor-035_AC04_12.tif_Files.tif	1.68854837521	0.158563288241	-0.550972256269	0.70953554451	0	0.0137821091259	-0.0198919610848	0.0336740702107	0.000211612354984	-0.00703133062691	0.00724294298189	0	12	21841.0095587	0.0153541343383	-0.0881323580058	0.103486492344	66492	680.766286497	gray	1	150.0
CTN049_Tumor_Day6_13	CTN049	CTN049_Day6_13.tif	CTN049 d6 Tumor-035_AC04_13.tif_Files.tif	2.38717869067	0.694964606408	-0.0145709381018	0.70953554451	0	0.0226703905086	-0.0110036797021	0.0336740702107	0.00202898361739	-0.0052139593645	0.00724294298189	0	13	128444.444259	0.0894992795389	-0.0139872128052	0.103486492344	387582	1962.93111202	gray	1	150.0
CTN049_Tumor_Day6_14	CTN049	CTN049_Day6_14.tif	CTN049 d6 Tumor-035_AC04_14.tif_Files.tif	1.92824822439	0.336978975804	-0.372556568706	0.70953554451	0	0.015465069552	-0.0182090006587	0.0336740702107	0.000734460099713	-0.00650848288218	0.00724294298189	0	14	68011.0441418	0.0474915484372	-0.0559949439069	0.103486492344	205665	1283.73719099	gray	1	150.0
CTN049_Tumor_Day6_15	CTN049	CTN049_Day6_15.tif	CTN049 d6 Tumor-035_AC04_15.tif_Files.tif	1.65221963719	0.155385283797	-0.554150260713	0.70953554451	0	0.0152477188859	-0.0184263513248	0.0336740702107	0.000566814344891	-0.006676128637	0.00724294298189	0	15	53265.4511461	0.037173714254	-0.0663127780901	0.103486492344	160983	1051.62675497	gray	1	150.0
CTN049_Tumor_Day6_16	CTN049	CTN049_Day6_16.tif	CTN049 d6 Tumor-035_AC04_16.tif_Files.tif	2.54492244877	0.560818624374	-0.148716920136	0.70953554451	0	0.0165386132272	-0.0171354569835	0.0336740702107	0.00136365192275	-0.00587929105914	0.00724294298189	0	16	118265.631105	0.082452615828	-0.0210338765161	0.103486492344	357066	1944.78450298	gray	1	150.0
CTN049_Tumor_Day6_17	CTN049	CTN049_Day6_17.tif	CTN049 d6 Tumor-035_AC04_17.tif_Files.tif	1.72016795549	0.261384866949	-0.448150677561	0.70953554451	0	0.0199391361208	-0.0137349340899	0.0336740702107	0.00695435938729	-0.0002885835946	0.00724294298189	0	17	502312.737559	0.348779372645	0.245292880301	0.103486492344	1510410	3295.16718526	gray	1	150.0
CTN049_Tumor_Day6_18	CTN049	CTN049_Day6_18.tif	CTN049 d6 Tumor-035_AC04_18.tif_Files.tif	1.98951162461	0.244004484115	-0.465531060395	0.70953554451	0	0.0109240962376	-0.0227499739731	0.0336740702107	0.000395267450807	-0.00684767553108	0.00724294298189	0	18	51784.3200331	0.0361830802483	-0.0673034120958	0.103486492344	156693	1137.82982016	gray	1	150.0
CTN049_Tumor_Day6_19	CTN049	CTN049_Day6_19.tif	CTN049 d6 Tumor-035_AC04_19.tif_Files.tif	1.54618863173	0.180043910526	-0.529491633984	0.70953554451	0	0.0161361285381	-0.0175379416726	0.0336740702107	0.00107765712137	-0.00616528586052	0.00724294298189	0	19	95801.6048026	0.0667853580137	-0.0367011343304	0.103486492344	289218	1364.33984273	gray	1	150.0
CTN049_Tumor_Day6_20	CTN049	CTN049_Day6_20.tif	CTN049 d6 Tumor-035_AC04_20.tif_Files.tif	1.49478960389	0.091091238606	-0.618444305904	0.70953554451	0	0.0166713291081	-0.0170027411026	0.0336740702107	0.000522122393626	-0.00672082058826	0.00724294298189	0	20	44800.0265106	0.0313185823542	-0.0721679099899	0.103486492344	135627	917.347964969	gray	1	150.0
CTN049_Tumor_Day6_21	CTN049	CTN049_Day6_21.tif	CTN049 d6 Tumor-035_AC04_21.tif_Files.tif	1.73808646852	0.189887635581	-0.519647908929	0.70953554451	0	0.0138833750082	-0.0197906952025	0.0336740702107	0.000338024480464	-0.00690491850143	0.00724294298189	0	21	34756.2946696	0.0243474285081	-0.079139063836	0.103486492344	105438	871.279220614	gray	1	150.0
CTN049_Tumor_Day6_22	CTN049	CTN049_Day6_22.tif	CTN049 d6 Tumor-035_AC04_22.tif_Files.tif	1.29530912695	0.05262767142	-0.65690787309	0.70953554451	0	0.0824408225356	0.0487667523249	0.0336740702107	0.010828524826	0.00358558184411	0.00724294298189	0	22	188930.076775	0.131349063401	0.0278625710569	0.103486492344	568815	1753.6470757	gray	1	150.0
CTN049_Tumor_Day6_23	CTN049	CTN049_Day6_23.tif	CTN049 d6 Tumor-035_AC04_23.tif_Files.tif	5.55599963503	3.24617052055	2.53663497604	0.70953554451	3	0.0943709862455	0.0606969160348	0.0336740702107	0.0454815434819	0.0382386005	0.00724294298189	2	23	692915.790594	0.481944136555	0.378457644211	0.103486492344	2087088	6955.46653602	gray	1	150.0
CTN049_Tumor_Day6_24	CTN049	CTN049_Day6_24.tif	CTN049 d6 Tumor-035_AC04_24.tif_Files.tif	7.93344826285	4.97003656039	4.26050101588	0.70953554451	3	0.102463370919	0.0687893007083	0.0336740702107	0.0455572027636	0.0383142597817	0.00724294298189	2	24	638560.858622	0.444619402571	0.341132910227	0.103486492344	1925451	7978.79076175	gray	1	150.0
CTN049_Tumor_Day6_25	CTN049	CTN049_Day6_25.tif	CTN049 d6 Tumor-035_AC04_25.tif_Files.tif	3.74331595	2.32825594317	1.61872039866	0.70953554451	3	0.141730800291	0.10805673008	0.0336740702107	0.0489545245609	0.041711581579	0.00724294298189	2	25	496944.434324	0.345404982266	0.241918489922	0.103486492344	1495797	4834.89547838	gray	1	150.0
CTN049_Tumor_Day6_26	CTN049	CTN049_Day6_26.tif	CTN049 d6 Tumor-035_AC04_26.tif_Files.tif	8.85247139558	3.13183553188	2.42229998737	0.70953554451	3	0.105482023814	0.0718079536033	0.0336740702107	0.0245945450337	0.0173516020518	0.00724294298189	2	26	334393.165719	0.233163378408	0.129676886064	0.103486492344	1009728	6099.10197214	gray	1	150.0
CTN049_Tumor_Day6_27	CTN049	CTN049_Day6_27.tif	CTN049 d6 Tumor-035_AC04_27.tif_Files.tif	2.19901349885	0.389565057634	-0.319970486876	0.70953554451	2	0.0348061050285	0.00113203481779	0.0336740702107	0.0025333960341	-0.00470954694779	0.00724294298189	1	27	104322.157363	0.0727859676347	-0.0307005247094	0.103486492344	315204	1697.88065229	gray	1	150.0
CTN049_Tumor_Day6_28	CTN049	CTN049_Day6_28.tif	CTN049 d6 Tumor-035_AC04_28.tif_Files.tif	1.91486631877	0.294680963088	-0.414854581422	0.70953554451	2	0.0725849201002	0.0389108498895	0.0336740702107	0.00594031582928	-0.00130262715261	0.00724294298189	2	28	117367.797977	0.0818395311461	-0.021646961198	0.103486492344	354411	1680.5391737	gray	1	150.0
CTN050_Tumor_Day6_01	CTN050	CTN050_Day6_01.tif	CTN050 d6 Tumor-039_AC03_01.tif_Files.tif	1.64607517386	0.261362940727	-0.271777907361	0.533140848088	0	0.0154842574512	-0.00252936567638	0.0180136231276	0.000162209696559	-0.00103615635274	0.00119836604929	0	01	14872.6446916	0.0104757814232	-0.0618470821325	0.0723228635557	45366	554.656192221	gray	1	150.0
CTN050_Tumor_Day6_04	CTN050	CTN050_Day6_04.tif	CTN050 d6 Tumor-039_AC03_04.tif_Files.tif	2.44164941832	0.866695090521	0.333554242433	0.533140848088	1	0.0129100037385	-0.00510361938908	0.0180136231276	0.00129745752214	9.90914728457e-05	0.00119836604929	0	04	144179.88425	0.10050016626	0.0281773027043	0.0723228635557	435222	2103.28885926	gray	1	150.0
CTN050_Tumor_Day6_05	CTN050	CTN050_Day6_05.tif	CTN050 d6 Tumor-039_AC03_05.tif_Files.tif	1.5555559792	0.216842837485	-0.316298010603	0.533140848088	0	0.0117814680845	-0.00623215504308	0.0180136231276	0.000528914070616	-0.000669451978678	0.00119836604929	0	05	64305.5711074	0.0448937319885	-0.0274291315672	0.0723228635557	194415	1121.17151173	gray	1	150.0
CTN050_Tumor_Day6_07	CTN050	CTN050_Day6_07.tif	CTN050 d6 Tumor-039_AC03_07.tif_Files.tif	1.60938989521	0.222399810024	-0.310741038064	0.533140848088	0	0.03945086165	0.0214372385224	0.0180136231276	0.000974793098352	-0.000223572950942	0.00119836604929	0	07	35289.5486444	0.0247090445577	-0.047613818998	0.0723228635557	107004	844.809169447	gray	1	150.0
CTN050_Tumor_Day6_08	CTN050	CTN050_Day6_08.tif	CTN050 d6 Tumor-039_AC03_08.tif_Files.tif	2.96056149068	1.26233607709	0.729195229002	0.533140848088	1	0.0171314812559	-0.000882141871683	0.0180136231276	0.00400536433815	0.00280699828886	0.00119836604929	0	08	336002.893975	0.233801402128	0.161478538572	0.0723228635557	1012491	3535.60291982	gray	1	150.0
CTN050_Tumor_Day6_09	CTN050	CTN050_Day6_09.tif	CTN050 d6 Tumor-039_AC03_09.tif_Files.tif	1.9433112367	0.369208332679	-0.163932515409	0.533140848088	0	0.0113236665854	-0.00668995654218	0.0180136231276	0.000221457569949	-0.000976908479345	0.00119836604929	0	09	27891.1996311	0.0195570549767	-0.052765808579	0.0723228635557	84693	825.295942655	gray	1	150.0
CTN052_Tumor_Day6_01	CTN052	CTN052_Day6_01.tif	CTN052 Tumorl d6-0011_AB01_01.tif_Files.tif	8.28954334801	2.63376997954	1.45431512931	1.17945485023	3	0.0158796014477	0.00474997309771	0.01112962835	0.00235884993545	0.00131209122684	0.00104675870861	2	01	212722.939131	0.14854591554	0.0760239954382	0.0725219201018	643287	4707.35983999	gray	1	150.0
CTN052_Tumor_Day6_02	CTN052	CTN052_Day6_02.tif	CTN052 Tumorl d6-0011_AB01_02.tif_Files.tif	2.09854827898	0.231840255127	-0.947614595105	1.17945485023	0	0.0	-0.01112962835	0.01112962835	0.0	-0.00104675870861	0.00104675870861	0	02	63246.8901655	0.044181583906	-0.0283403361958	0.0725219201018	191331	1291.4690495	gray	1	150.0
CTN052_Tumor_Day6_03	CTN052	CTN052_Day6_03.tif	CTN052 Tumorl d6-0011_AB01_03.tif_Files.tif	2.94257380149	0.965487385831	-0.213967464401	1.17945485023	1	0.0	-0.01112962835	0.01112962835	0.0	-0.00104675870861	0.00104675870861	0	03	194311.223847	0.135397500554	0.0628755804522	0.0725219201018	586347	2680.51077662	gray	1	150.0
CTN052_Tumor_Day6_04	CTN052	CTN052_Day6_04.tif	CTN052 Tumorl d6-0011_AB01_04.tif_Files.tif	1.42639053058	0.133620145442	-1.04583470479	1.17945485023	0	0.0	-0.01112962835	0.01112962835	0.0	-0.00104675870861	0.00104675870861	0	04	18390.6920013	0.0129385114165	-0.0595834086853	0.0725219201018	56031	574.147120499	gray	1	150.0
CTN052_Tumor_Day6_05	CTN052	CTN052_Day6_05.tif	CTN052 Tumorl d6-0011_AB01_05.tif_Files.tif	4.70000675325	1.49305833962	0.313603489388	1.17945485023	1	0.0	-0.01112962835	0.01112962835	0.0	-0.00104675870861	0.00104675870861	0	05	26869.2954131	0.0189405065396	-0.0535814135622	0.0725219201018	82023	1259.74403927	gray	1	150.0
CTN052_Tumor_Day6_06	CTN052	CTN052_Day6_06.tif	CTN052 Tumorl d6-0011_AB01_06.tif_Files.tif	1.52046697113	0.164249760668	-1.01520508956	1.17945485023	0	0.0	-0.01112962835	0.01112962835	0.0	-0.00104675870861	0.00104675870861	0	06	10165.9529724	0.00720668920417	-0.0653152308976	0.0725219201018	31209	440.724785847	gray	1	150.0
CTN052_Tumor_Day6_07	CTN052	CTN052_Day6_07.tif	CTN052 Tumorl d6-0011_AB01_07.tif_Files.tif	1.54699507567	0.121879327971	-1.05757552226	1.17945485023	0	0.0	-0.01112962835	0.01112962835	0.0	-0.00104675870861	0.00104675870861	0	07	29182.7368716	0.0204791066282	-0.0520428134736	0.0725219201018	88686	753.203635042	gray	1	150.0
CTN052_Tumor_Day6_08	CTN052	CTN052_Day6_08.tif	CTN052 Tumorl d6-0011_AB01_08.tif_Files.tif	4.53816649224	0.805794017787	-0.373660832445	1.17945485023	0	0.0	-0.01112962835	0.01112962835	0.0	-0.00104675870861	0.00104675870861	0	08	71885.9002508	0.0503387552649	-0.0221831648369	0.0725219201018	217995	2024.72946218	gray	1	150.0
CTN052_Tumor_Day6_09	CTN052	CTN052_Day6_09.tif	CTN052 Tumorl d6-0011_AB01_09.tif_Files.tif	2.6579515721	0.853017599962	-0.32643725027	1.17945485023	2	2.92930754393e-07	-0.0111293354192	0.01112962835	3.80333911441e-08	-0.00104672067522	0.00104675870861	0	09	186351.111904	0.129837480603	0.0573155605012	0.0725219201018	562269	2494.85010826	gray	1	150.0
CTN052_Tumor_Day6_10	CTN052	CTN052_Day6_10.tif	CTN052 Tumorl d6-0011_AB01_10.tif_Files.tif	2.76970544555	0.877798907963	-0.301655942269	1.17945485023	1	1.2470689426e-05	-0.0111171576606	0.01112962835	9.50834778602e-07	-0.00104580787384	0.00104675870861	0	10	109208.797604	0.0762455663933	0.00372364629152	0.0725219201018	330186	1949.62254017	gray	1	150.0
CTN052_Tumor_Day6_11	CTN052	CTN052_Day6_11.tif	CTN052 Tumorl d6-0011_AB01_11.tif_Files.tif	2.71699923843	0.91688298141	-0.262571868822	1.17945485023	1	0.0	-0.01112962835	0.01112962835	0.0	-0.00104675870861	0.00104675870861	0	11	40772.8656152	0.0286002272223	-0.0439216928795	0.0725219201018	123855	1179.87312312	gray	1	150.0
CTN052_Tumor_Day6_12	CTN052	CTN052_Day6_12.tif	CTN052 Tumorl d6-0011_AB01_12.tif_Files.tif	1.45633256942	0.12458796055	-1.05486688968	1.17945485023	1	0.0	-0.01112962835	0.01112962835	0.0	-0.00104675870861	0.00104675870861	0	12	30449.3084911	0.0213893815119	-0.0511325385899	0.0725219201018	92628	746.489889845	gray	1	150.0
CTN052_Tumor_Day6_13	CTN052	CTN052_Day6_13.tif	CTN052 Tumorl d6-0011_AB01_13.tif_Files.tif	3.36381564941	0.710539284905	-0.468915565327	1.17945485023	0	4.7998963222e-06	-0.0111248284537	0.01112962835	2.44500371641e-07	-0.00104651420824	0.00104675870861	0	13	72778.476277	0.0509386776768	-0.021583242425	0.0725219201018	220593	1753.97138867	gray	1	150.0
CTN052_Tumor_Day6_14	CTN052	CTN052_Day6_14.tif	CTN052 Tumorl d6-0011_AB01_14.tif_Files.tif	8.7145399364	3.06668351275	1.88722866252	1.17945485023	3	0.0174847321186	0.00635510376861	0.01112962835	0.00235399252807	0.00130723381946	0.00104675870861	2	14	192711.802842	0.13463131789	0.0621093977882	0.0725219201018	583029	4593.89771699	gray	1	150.0
CTN052_Tumor_Day6_15	CTN052	CTN052_Day6_15.tif	CTN052 Tumorl d6-0011_AB01_15.tif_Files.tif	6.8913474762	3.13534005439	1.95588520416	1.17945485023	2	0.00788021554666	-0.00324941280333	0.01112962835	0.00126040213248	0.000213643423865	0.00104675870861	1	15	229063.549064	0.159945134117	0.0874232140152	0.0725219201018	692652	4453.84397454	gray	1	150.0
CTN052_Tumor_Day6_16	CTN052	CTN052_Day6_16.tif	CTN052 Tumorl d6-0011_AB01_16.tif_Files.tif	3.73932605813	1.52173894057	0.342284090338	1.17945485023	3	0.00116567034977	-0.00996395800022	0.01112962835	6.20433276392e-05	-0.000984715380976	0.00104675870861	0	16	75932.7076189	0.0532254489027	-0.0192964711991	0.0725219201018	230496	1888.93077865	gray	1	150.0
CTN052_Tumor_Day6_17	CTN052	CTN052_Day6_17.tif	CTN052 Tumorl d6-0011_AB01_17.tif_Files.tif	4.86269417523	1.89171797492	0.712263124688	1.17945485023	2	0.168370962615	0.157241334265	0.01112962835	0.0138066942028	0.0127599354942	0.00104675870861	3	17	117243.728783	0.0820016348925	0.00947971479072	0.0725219201018	355113	2676.62926158	gray	1	150.0
CTN052_Tumor_Day6_18	CTN052	CTN052_Day6_18.tif	CTN052 Tumorl d6-0011_AB01_18.tif_Files.tif	3.6361650044	1.39967124151	0.220216391278	1.17945485023	1	0.000110544898256	-0.0110190834517	0.01112962835	1.67727254945e-05	-0.00102998598312	0.00104675870861	0	18	217847.632067	0.151727721126	0.0792058010242	0.0725219201018	657066	3155.02747225	gray	1	150.0
CTN052_Tumor_Day6_19	CTN052	CTN052_Day6_19.tif	CTN052 Tumorl d6-0011_AB01_19.tif_Files.tif	4.25106117808	1.3619644835	0.182509633268	1.17945485023	2	0.000553648157231	-0.0105759801928	0.01112962835	2.84272432094e-05	-0.00101833146541	0.00104675870861	0	19	73364.1033612	0.0513453225449	-0.0211765975569	0.0725219201018	222354	1979.68191902	gray	1	150.0
CTN053_Tumor_Day6_01	CTN053	CTN053_Day6_01.tif	CTN053 Tumorl d6-0013_AA01_01.tif_Files.tif	1.5308013776	0.0976476308876	-0.0592161719912	0.156863802879	0	0.651549571928	0.112651464713	0.538898107215	0.119264643399	0.0688266182665	0.0504380251325	3	01	263272.527329	0.183047688982	0.0958370480849	0.0872106408971	792699	2250.43837791	gray	1	150.0
CTN053_Tumor_Day6_02	CTN053	CTN053_Day6_02.tif	CTN053 Tumorl d6-0013_AA01_02.tif_Files.tif	1.40496526668	0.0478610267582	-0.109002776121	0.156863802879	0	0.689760841529	0.150862734314	0.538898107215	0.0367462787043	-0.0136917464282	0.0504380251325	3	02	76385.6672845	0.0532739414764	-0.0339366994207	0.0872106408971	230706	1161.29796325	gray	1	150.0
CTN053_Tumor_Day6_03	CTN053	CTN053_Day6_03.tif	CTN053 Tumorl d6-0013_AA01_03.tif_Files.tif	1.47635652611	0.0589972141396	-0.0978665887392	0.156863802879	0	0.587405286145	0.0485071789303	0.538898107215	0.0311444600562	-0.0192935650763	0.0504380251325	3	03	76037.6065632	0.053020394591	-0.0341902463061	0.0872106408971	229608	1187.72192952	gray	1	150.0
CTN053_Tumor_Day6_04	CTN053	CTN053_Day6_04.tif	CTN053 Tumorl d6-0013_AA01_04.tif_Files.tif	1.43953377877	0.0486125100412	-0.108251292838	0.156863802879	0	0.575167086529	0.0362689793143	0.538898107215	0.0298002948131	-0.0206377303194	0.0504380251325	3	04	74324.2073799	0.0518115440035	-0.0353990968936	0.0872106408971	224373	1159.52737239	gray	1	150.0
CTN053_Tumor_Day6_05	CTN053	CTN053_Day6_05.tif	CTN053 Tumorl d6-0013_AA01_05.tif_Files.tif	1.44714644088	0.0613350277139	-0.0955287751649	0.156863802879	0	0.353799225467	-0.185098881748	0.538898107215	0.0086084641682	-0.0418295609643	0.0504380251325	2	05	34747.7716271	0.0243314952339	-0.0628791456632	0.0872106408971	105369	794.922247389	gray	1	150.0
CTN053_Tumor_Day6_06	CTN053	CTN053_Day6_06.tif	CTN053 Tumorl d6-0013_AA01_06.tif_Files.tif	1.99192154701	0.476157826366	0.319294023487	0.156863802879	0	0.54828491197	0.00938680475535	0.538898107215	0.0572654480768	0.00682742294434	0.0504380251325	3	06	150027.233615	0.104444690756	0.0172340498589	0.0872106408971	452304	1937.87650533	gray	1	150.0
CTN053_Tumor_Day6_07	CTN053	CTN053_Day6_07.tif	CTN053 Tumorl d6-0013_AA01_07.tif_Files.tif	1.64843113576	0.25068393491	0.0938201320312	0.156863802879	0	0.402613056977	-0.136285050238	0.538898107215	0.0204064954512	-0.0300315296813	0.0504380251325	3	07	72721.75439	0.0506851307914	-0.0365255101057	0.0872106408971	219495	1227.36153982	gray	1	150.0
CTN053_Tumor_Day6_08	CTN053	CTN053_Day6_08.tif	CTN053 Tumorl d6-0013_AA01_08.tif_Files.tif	1.38640736602	0.11264449722	-0.0442193056588	0.156863802879	0	0.613278739885	0.0743806326703	0.538898107215	0.0612615974676	0.0108235723351	0.0504380251325	3	08	143547.160438	0.0998919308357	0.0126812899386	0.0872106408971	432588	1581.42158983	gray	1	150.0
CTN053_Tumor_Day6_09	CTN053	CTN053_Day6_09.tif	CTN053 Tumorl d6-0013_AA01_09.tif_Files.tif	1.66310387367	0.196402969157	0.0395391662782	0.156863802879	0	0.358412664445	-0.18048544277	0.538898107215	0.0361722380151	-0.0142657871174	0.0504380251325	2	09	144997.734733	0.100923437154	0.0137127962569	0.0872106408971	437055	1740.78537062	gray	1	150.0
CTN053_Tumor_Day6_10	CTN053	CTN053_Day6_10.tif	CTN053 Tumorl d6-0013_AA01_10.tif_Files.tif	1.46465303204	0.079252605371	-0.0776111975078	0.156863802879	0	0.649413275963	0.110515168748	0.538898107215	0.0487973216886	-0.00164070344386	0.0504380251325	3	10	107866.424995	0.0751406284638	-0.0120700124333	0.0872106408971	325401	1409.01446657	gray	1	150.0
CTN053_Tumor_Day6_11	CTN053	CTN053_Day6_11.tif	CTN053 Tumorl d6-0013_AA01_11.tif_Files.tif	1.54830346926	0.109493987822	-0.0473698150568	0.156863802879	0	0.448030902466	-0.0908672047487	0.538898107215	0.0209002666684	-0.0295377584641	0.0504380251325	1	11	66875.003018	0.0466491631567	-0.0405614777404	0.0872106408971	202017	1140.68277314	gray	1	150.0
CTN053_Tumor_Day6_12	CTN053	CTN053_Day6_12.tif	CTN053 Tumorl d6-0013_AA01_12.tif_Files.tif	1.72305077386	0.291778391606	0.134914588727	0.156863802879	0	0.568516482777	0.0296183755623	0.538898107215	0.0751301747145	0.024692149582	0.0504380251325	2	12	189932.466921	0.13215126912	0.0449406282229	0.0872106408971	572289	2027.93286787	gray	1	150.0
CTN053_Tumor_Day6_13	CTN053	CTN053_Day6_13.tif	CTN053 Tumorl d6-0013_AA01_13.tif_Files.tif	1.53540250147	0.189574245742	0.0327104428632	0.156863802879	0	0.349899149537	-0.188998957678	0.538898107215	0.0118006610203	-0.0386373641122	0.0504380251325	2	13	48219.0358738	0.0337258922634	-0.0534847486337	0.0872106408971	146052	964.55126555	gray	1	150.0
CTN053_Tumor_Day6_14	CTN053	CTN053_Day6_14.tif	CTN053 Tumorl d6-0013_AA01_14.tif_Files.tif	1.40221173975	0.0550381181341	-0.101825684745	0.156863802879	0	0.504540796668	-0.0343573105467	0.538898107215	0.0142118802187	-0.0362261449138	0.0504380251325	3	14	40312.7340685	0.0281679505653	-0.0590426903318	0.0872106408971	121983	842.816168057	gray	1	150.0
CTN053_Tumor_Day6_15	CTN053	CTN053_Day6_15.tif	CTN053 Tumorl d6-0013_AA01_15.tif_Files.tif	1.56635266725	0.246077992691	0.0892141898122	0.156863802879	0	0.593469658689	0.0545715514743	0.538898107215	0.06642985719	0.0159918320575	0.0504380251325	3	15	160837.726704	0.111934715141	0.0247240742439	0.0872106408971	484740	1779.27743307	gray	1	150.0
CTN053_Tumor_Day6_16	CTN053	CTN053_Day6_16.tif	CTN053 Tumorl d6-0013_AA01_16.tif_Files.tif	1.62028527311	0.110218002124	-0.0466458007548	0.156863802879	0	0.586162810614	0.0472647033993	0.538898107215	0.0281703466689	-0.0222676784636	0.0504380251325	3	16	68860.827297	0.0480589115495	-0.0391517293476	0.0872106408971	208122	1184.09566831	gray	1	150.0
CTN053_Tumor_Day6_17	CTN053	CTN053_Day6_17.tif	CTN053 Tumorl d6-0013_AA01_17.tif_Files.tif	2.12148744641	0.359475898673	0.202612095794	0.156863802879	0	0.601629363272	0.0627312560573	0.538898107215	0.0700210188819	0.0195829937494	0.0504380251325	3	17	167118.165743	0.116385640656	0.0291749997589	0.0872106408971	504015	2110.75095899	gray	1	150.0
CTN053_Tumor_Day6_18	CTN053	CTN053_Day6_18.tif	CTN053 Tumorl d6-0013_AA01_18.tif_Files.tif	1.46787741956	0.066716726127	-0.0901470767518	0.156863802879	0	0.602069018349	0.0631709111343	0.538898107215	0.0945854632032	0.0441474380707	0.0504380251325	3	18	225943.707537	0.157100698293	0.0698900573959	0.0872106408971	680334	2041.50267032	gray	1	150.0
CTN053_Tumor_Day6_19	CTN053	CTN053_Day6_19.tif	CTN053 Tumorl d6-0013_AA01_19.tif_Files.tif	1.40209432035	0.083124345709	-0.0737394571698	0.156863802879	0	0.701427299865	0.16252919265	0.538898107215	0.159792011684	0.109353986552	0.0504380251325	3	19	327778.247647	0.227809798271	0.140599157374	0.0872106408971	986544	2403.16511808	gray	1	150.0
CTN053_Tumor_Day6_20	CTN053	CTN053_Day6_20.tif	CTN053 Tumorl d6-0013_AA01_20.tif_Files.tif	1.52767685822	0.0780421621698	-0.078821640709	0.156863802879	0	0.543123844151	0.00422573693635	0.538898107215	0.013367772569	-0.0370702525635	0.0504380251325	3	20	35153.5299147	0.0246127521614	-0.0625978887357	0.0872106408971	106587	821.49543111	gray	1	150.0
CTN053_Tumor_Day6_21	CTN053	CTN053_Day6_21.tif	CTN053 Tumorl d6-0013_AA01_21.tif_Files.tif	1.35080980484	0.0611923499328	-0.095671452946	0.156863802879	0	0.601474798392	0.0625766911773	0.538898107215	0.0949417002447	0.0445036751122	0.0504380251325	3	21	227021.314232	0.157848176679	0.0706375357819	0.0872106408971	683571	1963.06803269	gray	1	150.0
CTN053_Tumor_Day6_22	CTN053	CTN053_Day6_22.tif	CTN053 Tumorl d6-0013_AA01_22.tif_Files.tif	1.5636561236	0.116671416269	-0.0401923866098	0.156863802879	3	0.598792235741	0.0598941285263	0.538898107215	0.0504853468211	4.73216886435e-05	0.0504380251325	3	22	121073.298179	0.0843119596542	-0.00289868124293	0.0872106408971	365118	1542.40968525	gray	1	150.0
CTN053_Tumor_Day6_23	CTN053	CTN053_Day6_23.tif	CTN053 Tumorl d6-0013_AA01_23.tif_Files.tif	1.99188399377	0.410868586649	0.25400478377	0.156863802879	3	0.265835444578	-0.273062662637	0.538898107215	0.0107708363217	-0.0396671888108	0.0504380251325	3	23	57968.0684471	0.0405169308357	-0.0466937100614	0.0872106408971	175461	1204.56812735	gray	1	150.0
CTN054_Tumor_Day6_01	CTN054	CTN054_Day6_01.tif	CTN054 Tumorl d6-0014_AA06_01.tif_Files.tif	3.92167031217	0.846583695761	-0.284892103913	1.13147579967	0	0.079280474975	-0.0194563749321	0.0987368499071	0.00484886617028	-0.00351745237616	0.00836631854644	2	01	87423.2231537	0.0611609122146	-0.0126474790019	0.0738083912165	264861	2075.64883172	gray	1	150.0
CTN054_Tumor_Day6_02	CTN054	CTN054_Day6_02.tif	CTN054 Tumorl d6-0014_AA06_02.tif_Files.tif	6.95339736795	2.91745597638	1.78598017671	1.13147579967	2	0.105342907568	0.0066060576609	0.0987368499071	0.00831682955825	-4.94889881913e-05	0.00836631854644	2	02	112525.052549	0.0789500665041	0.00514167528762	0.0738083912165	341898	3135.65352132	gray	1	150.0
CTN054_Tumor_Day6_03	CTN054	CTN054_Day6_03.tif	CTN054 Tumorl d6-0014_AA06_03.tif_Files.tif	1.5557267348	0.150059198172	-0.981416601502	1.13147579967	0	0.0535903521899	-0.0451464977172	0.0987368499071	0.000856579885335	-0.00750973866111	0.00836631854644	0	03	22720.6730927	0.0159838450454	-0.0578245461711	0.0738083912165	69219	666.472426037	gray	1	150.0
CTN054_Tumor_Day6_04	CTN054	CTN054_Day6_04.tif	CTN054 Tumorl d6-0014_AA06_04.tif_Files.tif	1.43162838831	0.126947411151	-1.00452838852	1.13147579967	0	0.0490673321335	-0.0496695177736	0.0987368499071	0.000847712671857	-0.00751860587458	0.00836631854644	0	04	24602.0028549	0.0172765185103	-0.0565318727062	0.0738083912165	74817	665.28129816	gray	1	150.0
CTN054_Tumor_Day6_05	CTN054	CTN054_Day6_05.tif	CTN054 Tumorl d6-0014_AA06_05.tif_Files.tif	3.32884078063	1.16032203033	0.0288462306556	1.13147579967	1	0.116371696523	0.0176348466159	0.0987368499071	0.0301403758134	0.021774057267	0.00836631854644	1	05	372222.710249	0.259000914431	0.185192523215	0.0738083912165	1121619	3945.96180457	gray	1	150.0
CTN054_Tumor_Day6_06	CTN054	CTN054_Day6_06.tif	CTN054 Tumorl d6-0014_AA06_06.tif_Files.tif	4.17624979357	1.03338396074	-0.0980918389344	1.13147579967	1	0.192201236233	0.0934643863259	0.0987368499071	0.0169446309892	0.00857831244276	0.00836631854644	2	06	126249.20419	0.0881608845045	0.014352493288	0.0738083912165	381786	2574.02339723	gray	1	150.0
CTN054_Tumor_Day6_07	CTN054	CTN054_Day6_07.tif	CTN054 Tumorl d6-0014_AA06_07.tif_Files.tif	2.87903078558	0.564849854726	-0.566625944948	1.13147579967	1	0.117519236597	0.0187823866899	0.0987368499071	0.00517272864588	-0.00319358990056	0.00836631854644	2	07	62975.4227033	0.0440160164043	-0.0297923748122	0.0738083912165	190614	1509.43227542	gray	1	150.0
CTN054_Tumor_Day6_08	CTN054	CTN054_Day6_08.tif	CTN054 Tumorl d6-0014_AA06_08.tif_Files.tif	3.80772816899	1.06625455138	-0.0652212482944	1.13147579967	1	0.0733531306675	-0.0253837192396	0.0987368499071	0.00512148680133	-0.00324483174511	0.00836631854644	2	08	99701.2034809	0.0698196076258	-0.00398878359068	0.0738083912165	302358	2184.178364	gray	1	150.0
CTN054_Tumor_Day6_09	CTN054	CTN054_Day6_09.tif	CTN054 Tumorl d6-0014_AA06_09.tif_Files.tif	6.46346832711	2.31742551843	1.18594971876	1.13147579967	2	0.101905282277	0.0031684323699	0.0987368499071	0.00304765638244	-0.005318662164	0.00836631854644	2	09	42374.6101387	0.0299067557083	-0.0439016355082	0.0738083912165	129513	1855.19943038	gray	1	150.0
CTN055_Tumor_Day6_01	CTN055	CTN055_Day6_01.tif	CTN055 Tumorl d6-0015_AC04_01.tif_Files.tif	2.54184968889	0.666344427962	0.128055831582	0.53828859638	1	0.0897620069277	-0.0874354689443	0.177197475872	0.00176455918213	-0.00897441364736	0.0107389728295	2	01	27995.7161483	0.0196581966305	-0.0159774370982	0.0356356337287	85131	945.639610307	gray	1	150.0
CTN055_Tumor_Day6_02	CTN055	CTN055_Day6_02.tif	CTN055 Tumorl d6-0015_AC04_02.tif_Files.tif	1.55726367655	0.117604870542	-0.420683725838	0.53828859638	0	0.231937926894	0.054740451022	0.177197475872	0.0035105933861	-0.00722837944339	0.0107389728295	2	02	21553.9683378	0.0151359177566	-0.0204997159721	0.0356356337287	65547	649.455844123	gray	1	150.0
CTN055_Tumor_Day6_03	CTN055	CTN055_Day6_03.tif	CTN055 Tumorl d6-0015_AC04_03.tif_Files.tif	1.51433404288	0.0910758677062	-0.447212728674	0.53828859638	0	0.057424005105	-0.119773470767	0.177197475872	0.000968099221511	-0.00977087360798	0.0107389728295	1	03	24016.6653104	0.0168587896254	-0.0187768441033	0.0356356337287	73008	676.039586987	gray	1	150.0
CTN055_Tumor_Day6_04	CTN055	CTN055_Day6_04.tif	CTN055 Tumorl d6-0015_AC04_04.tif_Files.tif	4.25088250218	1.41097062918	0.8726820328	0.53828859638	3	0.485722572218	0.308525096346	0.177197475872	0.0387637246209	0.0280247517914	0.0107389728295	3	04	114266.437926	0.0798063068056	0.0441706730769	0.0356356337287	345606	2470.60790709	gray	1	150.0
CTN055_Tumor_Day6_05	CTN055	CTN055_Day6_05.tif	CTN055 Tumorl d6-0015_AC04_05.tif_Files.tif	1.62699274932	0.185645839675	-0.352642756705	0.53828859638	0	0.0685708691533	-0.108626606719	0.177197475872	0.000561337536566	-0.0101776352929	0.0107389728295	1	05	11596.3751251	0.00818623919308	-0.0274493945356	0.0356356337287	35451	486.921407368	gray	1	150.0
CTN055_Tumor_Day6_06	CTN055	CTN055_Day6_06.tif	CTN055 Tumorl d6-0015_AC04_06.tif_Files.tif	3.75496629065	1.52729279626	0.98900419988	0.53828859638	2	0.32475205644	0.147554580568	0.177197475872	0.0379807284807	0.0272417556512	0.0107389728295	2	06	167632.424584	0.116953003769	0.0813173700403	0.0356356337287	506472	2812.46396417	gray	1	150.0
CTN055_Tumor_Day6_07	CTN055	CTN055_Day6_07.tif	CTN055 Tumorl d6-0015_AC04_07.tif_Files.tif	1.5547960655	0.202876678347	-0.335411918033	0.53828859638	0	0.123620007887	-0.053577467985	0.177197475872	0.00189054207362	-0.00884843075587	0.0107389728295	2	07	21685.0707422	0.0152931722456	-0.0203424614831	0.0356356337287	66228	650.911688245	gray	1	150.0
CTN055_Tumor_Day6_08	CTN055	CTN055_Day6_08.tif	CTN055 Tumorl d6-0015_AC04_08.tif_Files.tif	1.41762236484	0.104497661369	-0.433790935011	0.53828859638	0	0.0357903623513	-0.141407113521	0.177197475872	0.000472198134408	-0.0102667746951	0.0107389728295	0	08	18749.8332527	0.013193443804	-0.0224421899247	0.0356356337287	57135	577.941545507	gray	1	150.0
CTN057_Tumor_Day6_01	CTN057	CTN057_Day6_01.tif	CTN057 Tumor d6-0021_Position(75).tif_Files.tif	2.16108078293	0.587968031294	-0.0793212761935	0.667289307487	1	0.0753444945933	-0.00583523196875	0.081179726562	0.0090046254037	0.00124624420262	0.00775838120107	1	01	171615.579826	0.119512718909	0.0223367185767	0.0971760003323	517557	2158.83171079	gray	1	150.0
CTN057_Tumor_Day6_02	CTN057	CTN057_Day6_02.tif	CTN057 Tumor d6-0021_Position(76).tif_Files.tif	2.90623583934	0.746610583681	0.0793212761935	0.667289307487	0	0.0870149585308	0.00583523196875	0.081179726562	0.00651213699845	-0.00124624420262	0.00775838120107	1	02	107192.576341	0.0748392817557	-0.0223367185766	0.0971760003323	324096	1978.57589458	gray	1	150.0
CTN058_Tumor_Day6_01	CTN058	CTN058_Day6_01.tif	CTN058 Tumorl d6-0016_AA02_01.tif_Files.tif	3.40864376828	1.21337956649	-0.353763328892	1.56714289538	1	0.147562190764	-0.00594421865216	0.153506409416	0.00280011605618	-0.0124094886791	0.0152096047353	2	01	26928.1066668	0.0189758368433	-0.0737096085386	0.0926854453819	82176	1073.98607284	gray	1	150.0
CTN058_Tumor_Day6_02	CTN058	CTN058_Day6_02.tif	CTN058 Tumorl d6-0016_AA02_02.tif_Files.tif	2.89015440111	0.66930967241	-0.897833222972	1.56714289538	2	0.150806028811	-0.00270038060516	0.153506409416	0.00484494873099	-0.0103646560043	0.0152096047353	1	02	45918.205705	0.0321270228331	-0.0605584225488	0.0926854453819	139128	1291.39145686	gray	1	150.0
CTN058_Tumor_Day6_03	CTN058	CTN058_Day6_03.tif	CTN058 Tumorl d6-0016_AA02_03.tif_Files.tif	1.68754290614	0.227837415438	-1.33930547994	1.56714289538	0	0.256587278236	0.10308086882	0.153506409416	0.00529502773178	-0.00991457700349	0.0152096047353	2	03	29454.3982795	0.0206363611173	-0.0720490842646	0.0926854453819	89367	790.32809611	gray	1	150.0
CTN058_Tumor_Day6_04	CTN058	CTN058_Day6_04.tif	CTN058 Tumorl d6-0016_AA02_04.tif_Files.tif	2.57496808806	0.470363675167	-1.09677922022	1.56714289538	2	0.243241529214	0.0897351197978	0.153506409416	0.00494935310635	-0.0102602516289	0.0152096047353	2	04	28981.6900193	0.0203474839282	-0.0723379614537	0.0926854453819	88116	968.395385011	gray	1	150.0
CTN058_Tumor_Day6_05	CTN058	CTN058_Day6_05.tif	CTN058 Tumorl d6-0016_AA02_05.tif_Files.tif	5.1939632634	2.61182025645	1.04467736107	1.56714289538	1	0.120826541684	-0.0326798677322	0.153506409416	0.00397520929232	-0.0112343954429	0.0152096047353	1	05	46691.29425	0.0329001330082	-0.0597853123737	0.0926854453819	142476	1745.71090567	gray	1	150.0
CTN058_Tumor_Day6_06	CTN058	CTN058_Day6_06.tif	CTN058 Tumorl d6-0016_AA02_06.tif_Files.tif	5.21030849031	2.60317098178	1.0360280864	1.56714289538	3	0.151772948971	-0.00173346044516	0.153506409416	0.0149008795493	-0.000308725185965	0.0152096047353	1	06	140496.453358	0.0981787574817	0.00549331209978	0.0926854453819	425169	3032.97849797	gray	1	150.0
CTN058_Tumor_Day6_07	CTN058	CTN058_Day6_07.tif	CTN058 Tumorl d6-0016_AA02_07.tif_Files.tif	3.26977257843	1.06207840696	-0.505064488422	1.56714289538	2	0.147507555572	-0.00599885384416	0.153506409416	0.0115370054029	-0.00367259933237	0.0152096047353	1	07	112098.983581	0.0782129793837	-0.0144724659982	0.0926854453819	338706	2146.17209157	gray	1	150.0
CTN058_Tumor_Day6_08	CTN058	CTN058_Day6_08.tif	CTN058 Tumorl d6-0016_AA02_08.tif_Files.tif	2.91495392016	0.917519562524	-0.649623332858	1.56714289538	1	0.20534392639	0.0518375169738	0.153506409416	0.0224445554657	0.00723495073043	0.0152096047353	1	08	156698.127144	0.109302261139	0.0166168157571	0.0926854453819	473340	2395.81170188	gray	1	150.0
CTN058_Tumor_Day6_09	CTN058	CTN058_Day6_09.tif	CTN058 Tumorl d6-0016_AA02_09.tif_Files.tif	4.64761931086	1.380266422	-0.186876473382	1.56714289538	3	0.19153767781	0.0380312683938	0.153506409416	0.0460439052034	0.0308343004681	0.0152096047353	2	09	345254.646477	0.240390850144	0.147705404762	0.0926854453819	1041027	4490.45110447	gray	1	150.0
CTN058_Tumor_Day6_10	CTN058	CTN058_Day6_10.tif	CTN058 Tumorl d6-0016_AA02_10.tif_Files.tif	6.26412405087	1.61164292188	0.0445000264976	1.56714289538	2	0.0893593034873	-0.0641471059289	0.153506409416	0.0107559625491	-0.00445364218617	0.0152096047353	1	10	172266.009836	0.120367573709	0.0276821283271	0.0926854453819	521259	3682.43342554	gray	1	150.0
CTN058_Tumor_Day6_11	CTN058	CTN058_Day6_11.tif	CTN058 Tumorl d6-0016_AA02_11.tif_Files.tif	9.19584397679	4.07080898481	2.50366608943	1.56714289538	3	0.210724202679	0.0572177932628	0.153506409416	0.0481889721639	0.0329793674286	0.0152096047353	2	11	327658.589197	0.228682664598	0.135997219216	0.0926854453819	990324	6153.34843117	gray	1	150.0
CTN058_Tumor_Day6_12	CTN058	CTN058_Day6_12.tif	CTN058 Tumorl d6-0016_AA02_12.tif_Files.tif	1.75927678191	0.209157397053	-1.35798549833	1.56714289538	0	0.129745069007	-0.0237613404092	0.153506409416	0.00406720663215	-0.0111423981031	0.0152096047353	1	12	44836.3589663	0.0313476778985	-0.0613377674834	0.0926854453819	135753	995.605268992	gray	1	150.0
CTN058_Tumor_Day6_13	CTN058	CTN058_Day6_13.tif	CTN058 Tumorl d6-0016_AA02_13.tif_Files.tif	2.07839866251	0.424365143903	-1.14277775148	1.56714289538	0	0.183078372619	0.0295719632028	0.153506409416	0.0209090741151	0.00569946937983	0.0152096047353	1	13	163962.943046	0.114208324097	0.0215228787151	0.0926854453819	494586	2069.38935946	gray	1	150.0
CTN058_Tumor_Day6_14	CTN058	CTN058_Day6_14.tif	CTN058 Tumorl d6-0016_AA02_14.tif_Files.tif	8.77063180358	3.97763298499	2.41049008961	1.56714289538	2	0.138735059195	-0.0147713502212	0.153506409416	0.0189994718792	0.00378986714393	0.0152096047353	1	14	196077.293226	0.136947877411	0.0442624320291	0.0926854453819	593061	4648.72679212	gray	1	150.0
CTN058_Tumor_Day6_15	CTN058	CTN058_Day6_15.tif	CTN058 Tumorl d6-0016_AA02_15.tif_Files.tif	4.70209081084	1.61354354714	0.0464006517576	1.56714289538	2	0.145077710587	-0.00842869882916	0.153506409416	0.0373603848545	0.0221507801192	0.0152096047353	2	15	369827.973441	0.25751981268	0.164834367298	0.0926854453819	1115205	4674.6631002	gray	1	150.0
CTN058_Tumor_Day6_16	CTN058	CTN058_Day6_16.tif	CTN058 Tumorl d6-0016_AA02_16.tif_Files.tif	6.84250046946	2.66572601865	1.09858312327	1.56714289538	1	0.0167129225858	-0.13679348683	0.153506409416	0.00035999148052	-0.0148496132547	0.0152096047353	0	16	30319.9520094	0.0215397084904	-0.0711457368915	0.0926854453819	93279	1614.64333688	gray	1	150.0
CTN058_Tumor_Day6_17	CTN058	CTN058_Day6_17.tif	CTN058 Tumorl d6-0016_AA02_17.tif_Files.tif	2.86037113663	0.912806263855	-0.654336631527	1.56714289538	2	0.0809906424627	-0.0725157669535	0.153506409416	0.00113121628612	-0.0140783884491	0.0152096047353	1	17	19812.7123565	0.0139672467302	-0.0787181986517	0.0926854453819	60486	843.894376259	gray	1	150.0
CTN060_Tumor_Day6_01	CTN060	CTN060_Day6_01.tif	CTN060 Tumorl d6-0017_AB01_01.tif_Files.tif	6.64985184124	0.84998159733	-0.433795456862	1.28377705419	0	0.0265902493112	-0.0107727246199	0.0373629739311	0.000400994192845	-0.00109825688139	0.00149925107423	0	01	21151.1979158	0.0150804976724	-0.0218935888199	0.0369740864923	65307	1329.46956971	gray	1	150.0
CTN060_Tumor_Day6_02	CTN060	CTN060_Day6_02.tif	CTN060 Tumorl d6-0017_AB01_02.tif_Files.tif	4.60923663689	1.81693552408	0.533158469888	1.28377705419	1	0.0259379538409	-0.0114250200902	0.0373629739311	0.000367780175693	-0.00113147089854	0.00149925107423	0	02	19956.9821073	0.0141792285524	-0.0227948579399	0.0369740864923	61404	1075.14457681	gray	1	150.0
CTN060_Tumor_Day6_03	CTN060	CTN060_Day6_03.tif	CTN060 Tumorl d6-0017_AB01_03.tif_Files.tif	8.73127308025	2.92986512596	1.64608807177	1.28377705419	1	0.0271214424085	-0.0102415315226	0.0373629739311	0.00121653061579	-0.000282720458442	0.00149925107423	0	03	63741.5267103	0.0448549379295	0.00788085143722	0.0369740864923	194247	2644.56927785	gray	1	150.0
CTN060_Tumor_Day6_04	CTN060	CTN060_Day6_04.tif	CTN060 Tumorl d6-0017_AB01_04.tif_Files.tif	2.39854791184	0.539042352259	-0.744734701933	1.28377705419	0	0.0638011357826	0.0264381618515	0.0373629739311	0.0041014258175	0.00260217474327	0.00149925107423	0	04	92129.0107376	0.0642845267125	0.0273104402202	0.0369740864923	278388	1666.39262532	gray	1	150.0
CTN060_Tumor_Day6_05	CTN060	CTN060_Day6_05.tif	CTN060 Tumorl d6-0017_AB01_05.tif_Files.tif	4.29345751244	1.41166080277	0.127883748578	1.28377705419	0	0.0283337803454	-0.00902919358573	0.0373629739311	0.000589770213117	-0.000909480861115	0.00149925107423	0	05	29481.689571	0.0208150908889	-0.0161589956034	0.0369740864923	90141	1261.20214659	gray	1	150.0
CTN060_Tumor_Day6_06	CTN060	CTN060_Day6_06.tif	CTN060 Tumorl d6-0017_AB01_06.tif_Files.tif	2.95058196303	0.897335502204	-0.386441551988	1.28377705419	1	0.0255522638355	-0.0118107100956	0.0373629739311	0.000635815066439	-0.000863436007793	0.00149925107423	0	06	35377.3734871	0.024882925072	-0.0120911614203	0.0369740864923	107757	1145.30608179	gray	1	150.0
CTN060_Tumor_Day6_07	CTN060	CTN060_Day6_07.tif	CTN060 Tumorl d6-0017_AB01_07.tif_Files.tif	5.3421569095	2.14546822711	0.861691172918	1.28377705419	1	0.0224597474256	-0.0149032265055	0.0373629739311	0.000495181169342	-0.00100406990489	0.00149925107423	0	07	31204.2263845	0.0220474950122	-0.0149265914801	0.0369740864923	95478	1447.33799097	gray	1	150.0
CTN060_Tumor_Day6_08	CTN060	CTN060_Day6_08.tif	CTN060 Tumorl d6-0017_AB01_08.tif_Files.tif	7.27587728762	2.98642035629	1.7026433021	1.28377705419	2	0.0305983812931	-0.00676459263803	0.0373629739311	0.00201874448516	0.000519493410928	0.00149925107423	1	08	94123.1617541	0.0659755320328	0.0290014455405	0.0369740864923	285711	2933.56603451	gray	1	150.0
CTN060_Tumor_Day6_09	CTN060	CTN060_Day6_09.tif	CTN060 Tumorl d6-0017_AB01_09.tif_Files.tif	3.76635378767	1.32942320643	0.0456461522377	1.28377705419	1	0.0433572843839	0.00599431045277	0.0373629739311	0.00244269182956	0.000943440755328	0.00149925107423	0	09	80564.8539314	0.0563386721348	0.0193645856425	0.0369740864923	243978	1952.71247272	gray	1	150.0
CTN060_Tumor_Day6_10	CTN060	CTN060_Day6_10.tif	CTN060 Tumorl d6-0017_AB01_10.tif_Files.tif	2.1505950362	0.475900309851	-0.807876744341	1.28377705419	0	0.0280782746665	-0.00928469926463	0.0373629739311	0.000486767639887	-0.00101248343435	0.00149925107423	0	10	24658.1133582	0.0173360951009	-0.0196379913914	0.0369740864923	75075	816.327024288	gray	1	150.0
CTN060_Tumor_Day6_11	CTN060	CTN060_Day6_11.tif	CTN060 Tumorl d6-0017_AB01_11.tif_Files.tif	5.61922360262	1.99896331388	0.715186259688	1.28377705419	2	0.041941460955	0.00457848702387	0.0373629739311	0.00190045792203	0.000401206847798	0.00149925107423	1	11	64508.1435622	0.0453121536245	0.00833806713222	0.0369740864923	196227	2134.2749198	gray	1	150.0
CTN060_Tumor_Day6_12	CTN060	CTN060_Day6_12.tif	CTN060 Tumorl d6-0017_AB01_12.tif_Files.tif	2.23946565172	0.436470669609	-0.847306384583	1.28377705419	0	0.062416644196	0.0250536702649	0.0373629739311	0.00410318350351	0.00260393242928	0.00149925107423	1	12	94215.0617167	0.0657386111727	0.0287645246804	0.0369740864923	284685	1628.31079983	gray	1	150.0
CTN060_Tumor_Day6_13	CTN060	CTN060_Day6_13.tif	CTN060 Tumorl d6-0017_AB01_13.tif_Files.tif	1.3985851747	0.0514226712816	-1.23235438291	1.28377705419	1	0.0471672171028	0.00980424317167	0.0373629739311	0.002496707395	0.000997456320768	0.00149925107423	0	13	75926.4524138	0.0529331079583	0.015959021466	0.0369740864923	229230	1155.17011891	gray	1	150.0
CTN060_Tumor_Day6_14	CTN060	CTN060_Day6_14.tif	CTN060 Tumorl d6-0017_AB01_14.tif_Files.tif	3.13698945821	0.434108700135	-0.849668354057	1.28377705419	1	0.036556863883	-0.000806110048128	0.0373629739311	0.000523641012601	-0.000975610061631	0.00149925107423	0	14	20189.1023284	0.0143240135225	-0.0226500729698	0.0369740864923	62031	892.113201832	gray	1	150.0
CTN060_Tumor_Day6_15	CTN060	CTN060_Day6_15.tif	CTN060 Tumorl d6-0017_AB01_15.tif_Files.tif	1.60146245582	0.158953936585	-1.12482311761	1.28377705419	0	0.0679291430944	0.0305661691633	0.0373629739311	0.000942383215756	-0.000556867858476	0.00149925107423	1	15	19711.9055299	0.013873032587	-0.0231010539053	0.0369740864923	60078	629.836198826	gray	1	150.0
CTN060_Tumor_Day6_16	CTN060	CTN060_Day6_16.tif	CTN060 Tumorl d6-0017_AB01_16.tif_Files.tif	3.03340263822	0.674199026379	-0.609578027813	1.28377705419	1	0.0353516068036	-0.00201136712753	0.0373629739311	0.000522883061449	-0.000976368012783	0.00149925107423	0	16	20887.5372166	0.0147909277322	-0.0221831587601	0.0369740864923	64053	892.30552165	gray	1	150.0
CTN060_Tumor_Day6_17	CTN060	CTN060_Day6_17.tif	CTN060 Tumorl d6-0017_AB01_17.tif_Files.tif	9.43272432107	3.14135795918	1.85758090499	1.28377705419	3	0.0353276597263	-0.00203531420483	0.0373629739311	0.00322753530585	0.00172828423162	0.00149925107423	2	17	130231.987759	0.0913600088672	0.0543859223749	0.0369740864923	395640	3929.00279439	gray	1	150.0
CTN060_Tumor_Day6_18	CTN060	CTN060_Day6_18.tif	CTN060 Tumorl d6-0017_AB01_18.tif_Files.tif	3.89687786442	0.830477694128	-0.453299360064	1.28377705419	0	0.024012421706	-0.0133505522251	0.0373629739311	0.000514026714654	-0.000985224359578	0.00149925107423	0	18	30458.0794402	0.0214067002882	-0.0155673862041	0.0369740864923	92703	1221.27814879	gray	1	150.0
CTN069_Tumor_Day6_01	CTN069	CTN069_Day6_01.tif	CTN069 Tumor d6-0004_AD01_01.tif_Files.tif	4.26760502787	1.87066016785	1.39600873233	0.474651435523	1	0.326671113196	0.176249184	0.150421929196	0.038080701966	0.0302068636144	0.00787383835157	2	01	167109.482765	0.116571990689	0.084706135003	0.031865855686	504822	2993.62632049	gray	1	150.0
CTN069_Tumor_Day6_02	CTN069	CTN069_Day6_02.tif	CTN069 Tumor d6-0004_AD01_02.tif_Files.tif	1.44801556824	0.0839860191986	-0.390665416324	0.474651435523	0	0.189463615697	0.0390416865011	0.150421929196	0.00219281244974	-0.00568102590183	0.00787383835157	0	02	16464.3155502	0.0115737918422	-0.0202920638438	0.031865855686	50121	547.347814239	gray	1	150.0
CTN069_Tumor_Day6_03	CTN069	CTN069_Day6_03.tif	CTN069 Tumor d6-0004_AD01_03.tif_Files.tif	1.52691587918	0.134352771114	-0.340298664409	0.474651435523	0	0.0741429324525	-0.0762789967434	0.150421929196	0.001079384924	-0.00679445342757	0.00787383835157	1	03	20719.2227831	0.0145581633784	-0.0173076923076	0.031865855686	63045	630.520509595	gray	1	150.0
CTN069_Tumor_Day6_04	CTN069	CTN069_Day6_04.tif	CTN069 Tumor d6-0004_AD01_04.tif_Files.tif	1.70144113139	0.253477820452	-0.221173615071	0.474651435523	0	0.171260973685	0.0208390444891	0.150421929196	0.00431794719661	-0.00355589115496	0.00787383835157	1	04	36027.4148363	0.0252126745733	-0.00665318111273	0.031865855686	109185	877.667356716	gray	1	150.0
CTN069_Tumor_Day6_05	CTN069	CTN069_Day6_05.tif	CTN069 Tumor d6-0004_AD01_05.tif_Files.tif	1.64120583786	0.171307417607	-0.303344017916	0.474651435523	0	0.0591826596173	-0.0912392695786	0.150421929196	0.000868970620835	-0.00700486773073	0.00787383835157	0	05	20881.1420698	0.0146828585679	-0.0171829971181	0.031865855686	63585	656.241335962	gray	1	150.0
CTN069_Tumor_Day6_06	CTN069	CTN069_Day6_06.tif	CTN069 Tumor d6-0004_AD01_06.tif_Files.tif	1.94311615595	0.334124416916	-0.140527018607	0.474651435523	0	0.0818102805274	-0.0686116486685	0.150421929196	0.000703212952217	-0.00717062539935	0.00787383835157	1	06	12181.9500485	0.0085956550654	-0.0232702006206	0.031865855686	37224	545.39696962	gray	1	150.0
CTN070_Tumor_Day6_01	CTN070	CTN070_Day6_01.tif	CTN070 Tumor d6-0005_AD05_01.tif_Files.tif	6.84918465801	2.17827930793	0.839025932124	1.33925337581	1	0.35750173556	0.146586269207	0.210915466353	0.0778959113018	0.0458739328141	0.0320219784877	3	01	312576.244517	0.217889603192	0.1023589163	0.115530686892	943584	5186.83406088	gray	1	150.0
CTN070_Tumor_Day6_02	CTN070	CTN070_Day6_02.tif	CTN070 Tumor d6-0005_AD05_02.tif_Files.tif	5.64904412471	1.64032299783	0.301069622024	1.33925337581	2	0.281602350994	0.0706868846409	0.210915466353	0.0370855501367	0.005063571649	0.0320219784877	3	02	188660.539353	0.131694746176	0.0161640592836	0.115530686892	570312	3659.59437483	gray	1	150.0
CTN070_Tumor_Day6_03	CTN070	CTN070_Day6_03.tif	CTN070 Tumor d6-0005_AD05_03.tif_Files.tif	6.56039610313	2.24200135757	0.902747981764	1.33925337581	2	0.301011727982	0.0900962616289	0.210915466353	0.0697424188585	0.0377204403708	0.0320219784877	3	03	332654.405112	0.231693360674	0.116162673782	0.115530686892	1003362	5236.80740942	gray	1	150.0
CTN070_Tumor_Day6_04	CTN070	CTN070_Day6_04.tif	CTN070 Tumor d6-0005_AD05_04.tif_Files.tif	1.57494704263	0.194099728036	-1.14515364777	1.33925337581	0	0.104079113313	-0.10683635304	0.210915466353	0.00137655067569	-0.030645427812	0.0320219784877	1	04	18781.8287899	0.0132260031035	-0.102304683789	0.115530686892	57276	609.686878423	gray	1	150.0
CTN070_Tumor_Day6_05	CTN070	CTN070_Day6_05.tif	CTN070 Tumor d6-0005_AD05_05.tif_Files.tif	7.40412167773	2.7314833794	1.39223000359	1.33925337581	2	0.26172974516	0.0508142788069	0.210915466353	0.0285953236316	-0.0034266548561	0.0320219784877	3	05	156291.923426	0.109255154068	-0.00627553282436	0.115530686892	473136	3813.37902612	gray	1	150.0
CTN070_Tumor_Day6_06	CTN070	CTN070_Day6_06.tif	CTN070 Tumor d6-0005_AD05_06.tif_Files.tif	1.63242434506	0.120075216424	-1.21917815938	1.33925337581	0	0.12048983906	-0.0904256272931	0.210915466353	0.00719723790647	-0.0248247405812	0.0320219784877	1	06	85604.7963808	0.0597331522944	-0.055797534598	0.115530686892	258678	1325.16669633	gray	1	150.0
CTN070_Tumor_Day6_07	CTN070	CTN070_Day6_07.tif	CTN070 Tumor d6-0005_AD05_07.tif_Files.tif	1.92723039882	0.268511643455	-1.07074173235	1.33925337581	1	0.0499937524029	-0.16092171395	0.210915466353	0.00226085690317	-0.0297611215845	0.0320219784877	0	07	64781.3547924	0.0452227887386	-0.0703078981538	0.115530686892	195840	1252.55488141	gray	1	150.0
CTN071_Tumor_Day6_01	CTN071	CTN071_Day6_01.tif	CTN071 Tumor d6-0014_Position(94).tif_Files.tif	8.79034078348	2.66465921849	0.666464954451	1.99819426404	2	0.0605907908461	-0.129606430461	0.190197221307	0.00605139778146	-0.0123645809465	0.018415978728	1	01	142760.500329	0.0998732265573	0.0101233690661	0.0897498574912	432507	3971.10909954	gray	1	150.0
CTN071_Tumor_Day6_02	CTN071	CTN071_Day6_02.tif	CTN071 Tumor d6-0014_Position(95).tif_Files.tif	2.49100901156	0.681005431363	-1.31718883268	1.99819426404	2	0.401786181758	0.211588960451	0.190197221307	0.050368008376	0.031952029648	0.018415978728	2	02	179884.085327	0.125360230548	0.0356103730568	0.0897498574912	542880	2372.95199475	gray	1	150.0
CTN071_Tumor_Day6_03	CTN071	CTN071_Day6_03.tif	CTN071 Tumor d6-0014_Position(96).tif_Files.tif	4.20073258751	1.63642572135	-0.361768542689	1.99819426404	3	0.207524809709	0.017327588402	0.190197221307	0.0100454417524	-0.00837053697559	0.018415978728	2	03	69058.1051426	0.0484059798271	-0.0413438776641	0.0897498574912	209625	1909.30266532	gray	1	150.0
CTN071_Tumor_Day6_04	CTN071	CTN071_Day6_04.tif	CTN071 Tumor d6-0014_Position(97).tif_Files.tif	10.0884956636	2.24854180379	0.250347539751	1.99819426404	3	0.135479178015	-0.054718043292	0.190197221307	0.0232294532754	0.00481347454741	0.018415978728	1	04	245475.394878	0.171461427621	0.0817115701298	0.0897498574912	742524	5578.56016725	gray	1	150.0
CTN071_Tumor_Day6_05	CTN071	CTN071_Day6_05.tif	CTN071 Tumor d6-0014_Position(98).tif_Files.tif	16.0218386981	2.08754190747	0.089347643431	1.99819426404	2	0.0785335854097	-0.111663635897	0.190197221307	0.00379681638783	-0.0146191623402	0.018415978728	1	05	68335.9548069	0.0483464032365	-0.0414034542547	0.0897498574912	209367	3709.24690513	gray	1	150.0
CTN071_Tumor_Day6_06	CTN071	CTN071_Day6_06.tif	CTN071 Tumor d6-0014_Position(99).tif_Files.tif	12.7753984867	3.61993634679	1.62174208275	1.99819426404	3	0.110040338852	-0.080156882455	0.190197221307	0.00487075167021	-0.0135452270578	0.018415978728	1	06	62670.9316374	0.0442633285303	-0.0454865289609	0.0897498574912	191685	3171.94198248	gray	1	150.0
CTN071_Tumor_Day6_07	CTN071	CTN071_Day6_07.tif	CTN071 Tumor d6-0014_Position(100).tif_Files.tif	3.56183927179	1.04924941902	-0.948944845019	1.99819426404	3	0.337425664559	0.147228443252	0.190197221307	0.0305499818526	0.0121340031246	0.018415978728	3	07	129811.238075	0.0905384061184	0.000788548627171	0.0897498574912	392082	2410.45060881	gray	1	150.0
CTN073_Tumor_Day6_01	CTN073	CTN073_Day6_01.tif	CTN073 Tumor d6-0001_AB02_01.tif_Files.tif	7.97098665128	2.24885410088	1.07024129184	1.17861280904	1	0.194292560662	-0.0448703536093	0.239162914271	0.00280189275888	0.000679123326714	0.00212276943217	2	01	20222.3440239	0.0144209986699	0.00535796756077	0.00906303110913	62451	1423.23534342	gray	1	150.0
CTN073_Tumor_Day6_02	CTN073	CTN073_Day6_02.tif	CTN073 Tumor d6-0001_AB02_02.tif_Files.tif	2.46371679985	0.787863496279	-0.390749312762	1.17861280904	0	0.326171670882	0.0870087566107	0.239162914271	0.00265385050052	0.000531081068354	0.00212276943217	2	02	11474.7906613	0.00813636111727	-0.000926669991863	0.00906303110913	35235	596.036300043	gray	1	150.0
CTN073_Tumor_Day6_03	CTN073	CTN073_Day6_03.tif	CTN073 Tumor d6-0001_AB02_03.tif_Files.tif	2.16788789609	0.499120829965	-0.679491979076	1.17861280904	0	0.19702451127	-0.0421384030013	0.239162914271	0.000912565037099	-0.00121020439507	0.00212276943217	2	03	6479.42775045	0.00463173354023	-0.0044312975689	0.00906303110913	20058	420.137714016	gray	1	150.0
CTN075_Tumor_Day6_01	CTN075	CTN075_Day6_01.tif	CTN075 Tumor d6-0001_AB01_01.tif_Files.tif	1.8443232266	0.307274532999	-0.671513158799	0.978787691798	1	0.000211322207708	-0.0139347200816	0.0141460422893	3.81692246839e-06	-0.00065003867023	0.000653855592699	0	01	25718.9781353	0.0180620982044	-0.0032362751517	0.0212983733561	78219	772.058670168	gray	1	150.0
CTN075_Tumor_Day6_02	CTN075	CTN075_Day6_02.tif	CTN075 Tumor d6-0001_AB01_02.tif_Files.tif	2.86699369709	0.84556747668	-0.133220215118	0.978787691798	0	0.0	-0.0141460422893	0.0141460422893	0.0	-0.000653855592699	0.000653855592699	0	02	9480.05763667	0.00673146198182	-0.0145669113743	0.0212983733561	29151	584.418277608	gray	1	150.0
CTN075_Tumor_Day6_03	CTN075	CTN075_Day6_03.tif	CTN075 Tumor d6-0001_AB01_03.tif_Files.tif	2.20398507762	0.549158734068	-0.42962895773	0.978787691798	1	0.0122958341141	-0.00185020817524	0.0141460422893	0.000379679193779	-0.00027417639892	0.000653855592699	1	03	44119.1454224	0.0308786854356	0.0095803120795	0.0212983733561	133722	1105.40850754	gray	1	150.0
CTN075_Tumor_Day6_04	CTN075	CTN075_Day6_04.tif	CTN075 Tumor d6-0001_AB01_04.tif_Files.tif	3.4505685717	0.766269208719	-0.212518483079	0.978787691798	1	0.0158961387443	0.00175009645496	0.0141460422893	0.00035084444995	-0.000303011142749	0.000653855592699	1	04	31468.1389194	0.022071048548	0.000772675191904	0.0212983733561	95580	1168.11551572	gray	1	150.0
CTN075_Tumor_Day6_05	CTN075	CTN075_Day6_05.tif	CTN075 Tumor d6-0001_AB01_05.tif_Files.tif	2.95685244679	0.903501208044	-0.0752864837545	0.978787691798	1	0.0111077007549	-0.00303834153444	0.0141460422893	0.000353933304645	-0.000299922288054	0.000653855592699	1	05	45516.7480493	0.0318637774329	0.0105654040768	0.0212983733561	137988	1300.48507255	gray	1	150.0
CTN075_Tumor_Day6_06	CTN075	CTN075_Day6_06.tif	CTN075 Tumor d6-0001_AB01_06.tif_Files.tif	2.68537122852	1.13101517927	0.152227487472	0.978787691798	0	0.0	-0.0141460422893	0.0141460422893	0.0	-0.000653855592699	0.000653855592699	0	06	17779.0512812	0.0125235535358	-0.0087748198203	0.0212983733561	54234	774.571278461	gray	1	150.0
CTN075_Tumor_Day6_07	CTN075	CTN075_Day6_07.tif	CTN075 Tumor d6-0001_AB01_07.tif_Files.tif	1.73207680791	0.295011544136	-0.683776147662	0.978787691798	0	0.0	-0.0141460422893	0.0141460422893	0.0	-0.000653855592699	0.000653855592699	0	07	2077.98677182	0.00150950454445	-0.0197888688116	0.0212983733561	6537	212.671794011	gray	1	150.0
CTN075_Tumor_Day6_08	CTN075	CTN075_Day6_08.tif	CTN075 Tumor d6-0001_AB01_08.tif_Files.tif	1.70453697416	0.29371510267	-0.685072589128	0.978787691798	0	0.0	-0.0141460422893	0.0141460422893	0.0	-0.000653855592699	0.000653855592699	0	08	16230.6534397	0.0114255431168	-0.0098728302393	0.0212983733561	49479	589.625350571	gray	1	150.0
CTN075_Tumor_Day6_09	CTN075	CTN075_Day6_09.tif	CTN075 Tumor d6-0001_AB01_09.tif_Files.tif	4.28099941365	1.032767398	0.0539797062015	0.978787691798	2	0.016740941505	0.00259489921566	0.0141460422893	0.00101889281538	0.000365037222681	0.000653855592699	1	09	86923.1791634	0.0608623365108	0.0395639631547	0.0212983733561	263568	2162.44622902	gray	1	150.0
CTN075_Tumor_Day6_10	CTN075	CTN075_Day6_10.tif	CTN075 Tumor d6-0001_AB01_10.tif_Files.tif	1.75384732636	0.287550919103	-0.691236772695	0.978787691798	0	0.0	-0.0141460422893	0.0141460422893	0.0	-0.000653855592699	0.000653855592699	0	10	6425.711381	0.004576313456	-0.0167220599001	0.0212983733561	19818	376.323580302	gray	1	150.0
CTN075_Tumor_Day6_11	CTN075	CTN075_Day6_11.tif	CTN075 Tumor d6-0001_AB01_11.tif_Files.tif	1.58935218895	0.230823367102	-0.747964324696	0.978787691798	0	0.0	-0.0141460422893	0.0141460422893	0.0	-0.000653855592699	0.000653855592699	0	11	2240.10914642	0.00162727222345	-0.0196711011326	0.0212983733561	7047	211.519101915	gray	1	150.0
CTN075_Tumor_Day6_12	CTN075	CTN075_Day6_12.tif	CTN075 Tumor d6-0001_AB01_12.tif_Files.tif	1.79304885084	0.348039218912	-0.630748472886	0.978787691798	0	0.0	-0.0141460422893	0.0141460422893	0.0	-0.000653855592699	0.000653855592699	0	12	9082.01409802	0.00642318776325	-0.0148751855928	0.0212983733561	27816	452.368211423	gray	1	150.0
CTN075_Tumor_Day6_13	CTN075	CTN075_Day6_13.tif	CTN075 Tumor d6-0001_AB01_13.tif_Files.tif	1.59434225293	0.211888976711	-0.766898715087	0.978787691798	0	0.0	-0.0141460422893	0.0141460422893	0.0	-0.000653855592699	0.000653855592699	0	13	3457.56482194	0.00247312125914	-0.018825252097	0.0212983733561	10710	263.196964034	gray	1	150.0
CTN075_Tumor_Day6_14	CTN075	CTN075_Day6_14.tif	CTN075 Tumor d6-0001_AB01_14.tif_Files.tif	8.37088974419	3.16081827025	2.18203057845	0.978787691798	1	0.0407096661913	0.026563623902	0.0141460422893	0.00354596443987	0.00289210884717	0.000653855592699	2	14	124336.013673	0.0871037463977	0.0658053730416	0.0212983733561	377208	3616.50618826	gray	1	150.0
CTN075_Tumor_Day6_15	CTN075	CTN075_Day6_15.tif	CTN075 Tumor d6-0001_AB01_15.tif_Files.tif	9.81479498248	1.7359673482	0.757179656402	0.978787691798	1	0.000347708715691	-0.0137983335737	0.0141460422893	1.68379255936e-05	-0.000637017667105	0.000653855592699	0	15	68543.7306089	0.0484253768566	0.0271270035005	0.0212983733561	209709	2907.56489775	gray	1	150.0
CTN075_Tumor_Day6_16	CTN075	CTN075_Day6_16.tif	CTN075 Tumor d6-0001_AB01_16.tif_Files.tif	5.78563238992	1.82740291764	0.848615225842	0.978787691798	1	5.43490992574e-05	-0.0140916931901	0.0141460422893	7.87834530842e-07	-0.000653067758168	0.000653855592699	0	16	20409.4963118	0.0144958157836	-0.0068025575725	0.0212983733561	62775	1218.13800573	gray	1	150.0
CTN075_Tumor_Day6_17	CTN075	CTN075_Day6_17.tif	CTN075 Tumor d6-0001_AB01_17.tif_Files.tif	10.0297462178	3.02020343469	2.04141574289	0.978787691798	1	0.000168042478367	-0.013977999811	0.0141460422893	3.95275600819e-06	-0.00064990283669	0.000653855592699	0	17	33151.3889489	0.023522362004	0.0022239886479	0.0212983733561	101865	2044.09355328	gray	1	150.0
CTN075_Tumor_Day6_18	CTN075	CTN075_Day6_18.tif	CTN075 Tumor d6-0001_AB01_18.tif_Files.tif	1.95562362816	0.487293439619	-0.491494252179	0.978787691798	0	0.0	-0.0141460422893	0.0141460422893	0.0	-0.000653855592699	0.000653855592699	0	18	34326.8485501	0.0238666592773	0.0025682859212	0.0212983733561	103356	918.469072393	gray	1	150.0
CTN075_Tumor_Day6_19	CTN075	CTN075_Day6_19.tif	CTN075 Tumor d6-0001_AB01_19.tif_Files.tif	2.51540343447	0.769646009277	-0.209141682521	0.978787691798	1	0.0231261970582	0.00898015476886	0.0141460422893	0.000673269806703	1.94142140044e-05	0.000653855592699	2	19	41457.1311	0.0291128630016	0.0078144896455	0.0212983733561	126075	1144.74400878	gray	1	150.0
CTN075_Tumor_Day6_20	CTN075	CTN075_Day6_20.tif	CTN075 Tumor d6-0001_AB01_20.tif_Files.tif	1.99956934763	0.512481123124	-0.466306568674	0.978787691798	0	0.0	-0.0141460422893	0.0141460422893	0.0	-0.000653855592699	0.000653855592699	0	20	7074.16601629	0.00503283639991	-0.0162655369562	0.0212983733561	21795	421.609891213	gray	1	150.0
CTN075_Tumor_Day6_21	CTN075	CTN075_Day6_21.tif	CTN075 Tumor d6-0001_AB01_21.tif_Files.tif	1.74636695372	0.329008876625	-0.649778815173	0.978787691798	0	0.0	-0.0141460422893	0.0141460422893	0.0	-0.000653855592699	0.000653855592699	0	21	7743.56225304	0.00547758257593	-0.0158207907802	0.0212983733561	23721	412.233309936	gray	1	150.0
CTN075_Tumor_Day6_22	CTN075	CTN075_Day6_22.tif	CTN075 Tumor d6-0001_AB01_22.tif_Files.tif	1.60024734314	0.205949045064	-0.772838646734	0.978787691798	0	0.0	-0.0141460422893	0.0141460422893	0.0	-0.000653855592699	0.000653855592699	0	22	12778.6541132	0.00903208822877	-0.0122662851273	0.0212983733561	39114	506.921891762	gray	1	150.0
CTN075_Tumor_Day6_23	CTN075	CTN075_Day6_23.tif	CTN075 Tumor d6-0001_AB01_23.tif_Files.tif	1.51221011205	0.206434729816	-0.772352961982	0.978787691798	0	0.0	-0.0141460422893	0.0141460422893	0.0	-0.000653855592699	0.000653855592699	0	23	6808.01866323	0.00486103413877	-0.0164373392173	0.0212983733561	21051	359.684207409	gray	1	150.0
CTN075_Tumor_Day6_24	CTN075	CTN075_Day6_24.tif	CTN075 Tumor d6-0001_AB01_24.tif_Files.tif	1.59311063233	0.215318901732	-0.763468790066	0.978787691798	0	0.0	-0.0141460422893	0.0141460422893	0.0	-0.000653855592699	0.000653855592699	0	24	13081.8767491	0.00921566725781	-0.0120827060983	0.0212983733561	39909	511.755980478	gray	1	150.0
CTN075_Tumor_Day6_25	CTN075	CTN075_Day6_25.tif	CTN075 Tumor d6-0001_AB01_25.tif_Files.tif	1.89272805997	0.272754272706	-0.706033419092	0.978787691798	0	0.0	-0.0141460422893	0.0141460422893	0.0	-0.000653855592699	0.000653855592699	0	25	23555.5174222	0.0165505154068	-0.0047478579493	0.0212983733561	71673	748.506138854	gray	1	150.0
CTN075_Tumor_Day6_26	CTN075	CTN075_Day6_26.tif	CTN075 Tumor d6-0001_AB01_26.tif_Files.tif	5.05121852975	2.09781149889	1.11902380709	0.978787691798	1	0.00238308818409	-0.0117629541053	0.0141460422893	3.95139767279e-05	-0.000614341615971	0.000653855592699	1	26	23419.4727378	0.0165809964531	-0.004717376903	0.0212983733561	71805	1219.24664009	gray	1	150.0
CTN075_Tumor_Day6_27	CTN075	CTN075_Day6_27.tif	CTN075 Tumor d6-0001_AB01_27.tif_Files.tif	6.4726309083	2.45779718988	1.47900949808	0.978787691798	3	0.0116506472562	-0.00249539503314	0.0141460422893	0.000448158314534	-0.000205697278165	0.000653855592699	2	27	54734.376647	0.0384663877189	0.0171680143628	0.0212983733561	166581	2109.9659245	gray	1	150.0
CTN075_Tumor_Day6_28	CTN075	CTN075_Day6_28.tif	CTN075 Tumor d6-0001_AB01_28.tif_Files.tif	4.70916098981	1.95493163345	0.976143941652	0.978787691798	3	0.0192727299807	0.00512668769136	0.0141460422893	0.000527305801505	-0.000126549791194	0.000653855592699	2	28	38902.6630853	0.0273602028375	0.0060618294814	0.0212983733561	118485	1517.28221379	gray	1	150.0
CTN075_Tumor_Day6_29	CTN075	CTN075_Day6_29.tif	CTN075 Tumor d6-0001_AB01_29.tif_Files.tif	2.91073138393	0.70606036732	-0.272727324478	0.978787691798	3	0.0175490613444	0.00340301905506	0.0141460422893	0.000142785500367	-0.000511070092332	0.000653855592699	2	29	11480.5102777	0.00813636111727	-0.0131620122388	0.0212983733561	35235	648.017287808	gray	1	150.0
CTN075_Tumor_Day6_30	CTN075	CTN075_Day6_30.tif	CTN075 Tumor d6-0001_AB01_30.tif_Files.tif	1.97167567459	0.475272785317	-0.503514906481	0.978787691798	0	0.0	-0.0141460422893	0.0141460422893	0.0	-0.000653855592699	0.000653855592699	0	30	62441.8411664	0.0436363888273	0.0223380154712	0.0212983733561	188970	1243.82855066	gray	1	150.0
CTN075_Tumor_Day6_31	CTN075	CTN075_Day6_31.tif	CTN075 Tumor d6-0001_AB01_31.tif_Files.tif	2.40085606653	0.783759357996	-0.195028333802	0.978787691798	0	0.0	-0.0141460422893	0.0141460422893	0.0	-0.000653855592699	0.000653855592699	0	31	22087.0433031	0.0155439481268	-0.0057544252293	0.0212983733561	67314	816.31313678	gray	1	150.0
CTN075_Tumor_Day6_32	CTN075	CTN075_Day6_32.tif	CTN075 Tumor d6-0001_AB01_32.tif_Files.tif	2.55294861958	0.759981893754	-0.218805798044	0.978787691798	0	0.0	-0.0141460422893	0.0141460422893	0.0	-0.000653855592699	0.000653855592699	0	32	26304.0270881	0.0184569663046	-0.0028414070515	0.0212983733561	79929	918.62252591	gray	1	150.0
CTN075_Tumor_Day6_33	CTN075	CTN075_Day6_33.tif	CTN075 Tumor d6-0001_AB01_33.tif_Files.tif	2.96095348407	0.76351535176	-0.215272340038	0.978787691798	0	0.0	-0.0141460422893	0.0141460422893	0.0	-0.000653855592699	0.000653855592699	0	33	25427.3255057	0.0178889104411	-0.003409462915	0.0212983733561	77469	972.682417991	gray	1	150.0
CTN075_Tumor_Day6_34	CTN075	CTN075_Day6_34.tif	CTN075 Tumor d6-0001_AB01_34.tif_Files.tif	5.53145818198	0.497731992515	-0.481055699283	0.978787691798	1	0.00282058692168	-0.0113254553677	0.0141460422893	2.18746332494e-05	-0.000631980959449	0.000653855592699	1	34	10849.9190456	0.00775534803813	-0.013543025318	0.0212983733561	33585	868.436358565	gray	1	150.0
CTN075_Tumor_Day6_35	CTN075	CTN075_Day6_35.tif	CTN075 Tumor d6-0001_AB01_35.tif_Files.tif	5.86079318884	1.05351660323	0.0747289114315	0.978787691798	2	8.51890033017e-05	-0.014060853286	0.0141460422893	8.85634679498e-07	-0.000652969958019	0.000653855592699	0	35	14574.8175342	0.0103961150521	-0.010902258304	0.0212983733561	45021	1036.05949104	gray	1	150.0
CTN075_Tumor_Day6_36	CTN075	CTN075_Day6_36.tif	CTN075 Tumor d6-0001_AB01_36.tif_Files.tif	1.59909076027	0.244768049635	-0.734019642163	0.978787691798	0	0.0	-0.0141460422893	0.0141460422893	0.0	-0.000653855592699	0.000653855592699	0	36	14991.7903246	0.0105395145201	-0.010758858836	0.0212983733561	45642	548.868413717	gray	1	150.0
CTN075_Tumor_Day6_37	CTN075	CTN075_Day6_37.tif	CTN075 Tumor d6-0001_AB01_37.tif_Files.tif	4.82838345943	2.88405270872	1.90526501692	0.978787691798	0	4.09402962539e-06	-0.0141419482597	0.0141460422893	6.52000991042e-08	-0.000653790392599	0.000653855592699	0	37	22496.7923512	0.015925653957	-0.0053727193991	0.0212983733561	68967	1168.33156061	gray	1	150.0
CTN075_Tumor_Day6_38	CTN075	CTN075_Day6_38.tif	CTN075 Tumor d6-0001_AB01_38.tif_Files.tif	2.19033696136	0.642421943235	-0.336365748563	0.978787691798	0	0.0	-0.0141460422893	0.0141460422893	0.0	-0.000653855592699	0.000653855592699	0	38	20532.7466073	0.0144681057415	-0.0068302676146	0.0212983733561	62655	751.768149338	gray	1	150.0
CTN075_Tumor_Day6_39	CTN075	CTN075_Day6_39.tif	CTN075 Tumor d6-0001_AB01_39.tif_Files.tif	6.52853341613	2.33496424098	1.35617654918	0.978787691798	2	0.120700965166	0.106554922877	0.0141460422893	0.0166366854878	0.0159828298951	0.000653855592699	3	39	197435.365311	0.137833906008	0.116535532652	0.0212983733561	596898	4024.62315514	gray	1	150.0
CTN075_Tumor_Day6_43	CTN075	CTN075_Day6_43.tif	CTN075 Tumor d6-0001_AB01_43.tif_Files.tif	3.77817037253	0.618606785147	-0.360180906651	0.978787691798	1	0.0	-0.0141460422893	0.0141460422893	0.0	-0.000653855592699	0.000653855592699	0	43	7688.1707341	0.00550529261804	-0.0157930807381	0.0212983733561	23841	604.167292929	gray	1	150.0
CTN075_Tumor_Day6_44	CTN075	CTN075_Day6_44.tif	CTN075 Tumor d6-0001_AB01_44.tif_Files.tif	2.38281052335	0.805773950171	-0.173013741627	0.978787691798	0	0.0	-0.0141460422893	0.0141460422893	0.0	-0.000653855592699	0.000653855592699	0	44	15332.7620283	0.0108484814897	-0.0104498918664	0.0212983733561	46980	677.57891698	gray	1	150.0
CTN075_Tumor_Day6_45	CTN075	CTN075_Day6_45.tif	CTN075 Tumor d6-0001_AB01_45.tif_Files.tif	6.89688981775	0.969805676137	-0.00898201566147	0.978787691798	2	0.101077228373	0.0869311860837	0.0141460422893	0.00195730697511	0.00130345138241	0.000653855592699	3	45	27191.216285	0.019364470184	-0.0019339031721	0.0212983733561	83859	1535.13259541	gray	1	150.0
CTN075_Tumor_Day6_46	CTN075	CTN075_Day6_46.tif	CTN075 Tumor d6-0001_AB01_46.tif_Files.tif	4.85693285308	2.09123748404	1.11244979224	0.978787691798	2	0.212078327314	0.197932285025	0.0141460422893	0.00199322951304	0.00133937392034	0.000653855592699	3	46	13155.0520851	0.0093985535358	-0.0118998198203	0.0212983733561	40701	896.050048516	gray	1	150.0
CTN082_Tumor_Day6_01	CTN082	CTN082_Day6_01.tif	TN082 Tumor d6-0001_AB01_01.tif_Files.tif	1.50684058097	0.133769757633	-0.193115673406	0.326885431039	0	0.0143670959508	-0.000328272694125	0.0146953686449	0.000134562137868	-8.12956944024e-05	0.00021585783227	0	01	13297.1935721	0.00936599423631	-0.00498997242851	0.0143559666648	40560	501.786047592	gray	1	150.0
CTN082_Tumor_Day6_02	CTN082	CTN082_Day6_02.tif	TN082 Tumor d6-0001_AB01_02.tif_Files.tif	1.47403591104	0.159409897204	-0.167475533835	0.326885431039	0	0.0169645253245	0.00226915667958	0.0146953686449	0.000186331016556	-2.95268157144e-05	0.00021585783227	0	02	15625.2101947	0.010983567945	-0.00337239871982	0.0143559666648	47565	537.987144663	gray	1	150.0
CTN082_Tumor_Day6_03	CTN082	CTN082_Day6_03.tif	TN082 Tumor d6-0001_AB01_03.tif_Files.tif	2.67440248016	0.828803436404	0.501918005365	0.326885431039	0	0.0147416585569	4.6289911975e-05	0.0146953686449	0.000258023958863	4.21661265926e-05	0.00021585783227	0	03	24872.0492547	0.0175030481046	0.00314708143978	0.0143559666648	75798	914.269221607	gray	1	150.0
CTN082_Tumor_Day6_04	CTN082	CTN082_Day6_04.tif	TN082 Tumor d6-0001_AB01_04.tif_Files.tif	1.81585844661	0.273166328811	-0.0537191022284	0.326885431039	0	0.0151536588492	0.000458290204275	0.0146953686449	0.000160615010801	-5.52428214694e-05	0.00021585783227	0	04	15040.2810214	0.0105990911106	-0.00375687555422	0.0143559666648	45900	585.833095614	gray	1	150.0
CTN082_Tumor_Day6_05	CTN082	CTN082_Day6_05.tif	TN082 Tumor d6-0001_AB01_05.tif_Files.tif	1.45934519285	0.134855305135	-0.192030125904	0.326885431039	0	0.0126656723295	-0.00202969631542	0.0146953686449	8.51268793929e-05	-0.000130730952877	0.00021585783227	0	05	9502.69235067	0.00672107071603	-0.00763489594879	0.0143559666648	29106	417.452707908	gray	1	150.0
CTN082_Tumor_Day6_06	CTN082	CTN082_Day6_06.tif	TN082 Tumor d6-0001_AB01_06.tif_Files.tif	1.6024272996	0.161435937191	-0.165449493848	0.326885431039	0	0.0158427547951	0.00114738615018	0.0146953686449	0.000603179700166	0.000387321867896	0.00021585783227	0	06	54426.8460459	0.0380729051208	0.023716938456	0.0143559666648	164877	1046.88911379	gray	1	150.0
CTN082_Tumor_Day6_07	CTN082	CTN082_Day6_07.tif	TN082 Tumor d6-0001_AB01_07.tif_Files.tif	1.77638623204	0.281933411846	-0.0449520191934	0.326885431039	0	0.0125451948533	-0.00215017379162	0.0146953686449	0.000142570883374	-7.32869488964e-05	0.00021585783227	0	07	16105.4066452	0.0113645810242	-0.00299138564062	0.0143559666648	49215	599.597037834	gray	1	150.0
CTN082_Tumor_Day6_08	CTN082	CTN082_Day6_08.tif	TN082 Tumor d6-0001_AB01_08.tif_Files.tif	2.75641603169	0.641709374091	0.314823943052	0.326885431039	0	0.0152823885001	0.000587019855175	0.0146953686449	0.000156453071142	-5.94047611284e-05	0.00021585783227	0	08	14415.0871521	0.010237475061	-0.00411849160382	0.0143559666648	44334	706.620042907	gray	1	150.0
CTN083_Tumor_Day6_01	CTN083	CTN083_Day6_01.tif	TN083 Tumor d6-0005_AA01_01.tif_Files.tif	2.79694384542	0.538977604617	-1.05709508383	1.59607268844	0	0.0272502873869	-0.0116649181157	0.0389152055026	0.000271121028771	-0.000742633713178	0.00101375474195	0	01	14020.1506802	0.00994929062292	-0.0140375609621	0.023986851585	43086	701.97742554	gray	1	150.0
CTN083_Tumor_Day6_02	CTN083	CTN083_Day6_02.tif	TN083 Tumor d6-0005_AA01_02.tif_Files.tif	1.97300457374	0.454353844518	-1.14171884393	1.59607268844	0	0.0853206712043	0.0464054657017	0.0389152055026	0.000665592495034	-0.000348162246915	0.00101375474195	1	02	11026.0750193	0.00780106960763	-0.0161857819774	0.023986851585	33783	522.852813742	gray	1	150.0
CTN083_Tumor_Day6_03	CTN083	CTN083_Day6_03.tif	TN083 Tumor d6-0005_AA01_03.tif_Files.tif	1.80735012557	0.329176014417	-1.26689667403	1.59607268844	0	0.0285639109786	-0.010351294524	0.0389152055026	0.000237412577534	-0.000776342164415	0.00101375474195	0	03	11748.0042978	0.00831162713367	-0.0156752244514	0.023986851585	35994	516.544958511	gray	1	150.0
CTN083_Tumor_Day6_04	CTN083	CTN083_Day6_04.tif	TN083 Tumor d6-0005_AA01_04.tif_Files.tif	2.15354974718	0.4717470197	-1.12432566874	1.59607268844	0	0.0481712653303	0.00925605982767	0.0389152055026	0.000588425461073	-0.000425329280876	0.00101375474195	0	04	17371.9172111	0.0122152793172	-0.0117715722678	0.023986851585	52899	685.655969958	gray	1	150.0
CTN083_Tumor_Day6_06	CTN083	CTN083_Day6_06.tif	TN083 Tumor d6-0005_AA01_06.tif_Files.tif	8.69774704627	3.41660660753	1.82053391909	1.59607268844	0	0.0177695953496	-0.021145610153	0.0389152055026	0.00024149573374	-0.000772259008209	0.00101375474195	0	06	19015.464431	0.0135903901574	-0.0103964614276	0.023986851585	58854	1441.65647557	gray	1	150.0
CTN083_Tumor_Day6_08	CTN083	CTN083_Day6_08.tif	TN083 Tumor d6-0005_AA01_08.tif_Files.tif	2.79630812352	0.757710354254	-0.83836233419	1.59607268844	0	0.0198591390976	-0.019056066405	0.0389152055026	0.000391165277905	-0.000622589464044	0.00101375474195	0	08	27991.7540418	0.0196969906894	-0.00428986089562	0.023986851585	85299	991.773502424	gray	1	150.0
CTN083_Tumor_Day6_09	CTN083	CTN083_Day6_09.tif	TN083 Tumor d6-0005_AA01_09.tif_Files.tif	3.75820918155	1.20657555715	-0.389497131294	1.59607268844	1	0.0443631338612	0.00544792835857	0.0389152055026	0.00242194461469	0.00140818987274	0.00101375474195	1	09	77976.2741867	0.0545936322323	0.0306067806473	0.023986851585	236421	1919.00738788	gray	1	150.0
CTN083_Tumor_Day6_10	CTN083	CTN083_Day6_10.tif	TN083 Tumor d6-0005_AA01_10.tif_Files.tif	2.69725149297	0.936542307962	-0.659530380482	1.59607268844	0	0.0578727493002	0.0189575437976	0.0389152055026	0.00063977868913	-0.000373976052819	0.00101375474195	0	10	15640.4005019	0.0110549213035	-0.0129319302815	0.023986851585	47874	728.097580688	gray	1	150.0
CTN083_Tumor_Day6_11	CTN083	CTN083_Day6_11.tif	TN083 Tumor d6-0005_AA01_11.tif_Files.tif	1.57715445405	0.201704204425	-1.39436848402	1.59607268844	0	0.0345326251689	-0.00438258033373	0.0389152055026	0.000239249046992	-0.000774505694957	0.00101375474195	1	11	9854.73031678	0.00692820328087	-0.0170586483041	0.023986851585	30003	441.941125497	gray	1	150.0
CTN083_Tumor_Day6_12	CTN083	CTN083_Day6_12.tif	TN083 Tumor d6-0005_AA01_12.tif_Files.tif	4.82928773359	1.59159772582	-0.00447496262431	1.59607268844	0	0.0644097970155	0.0254945915129	0.0389152055026	0.000798117129805	-0.000215637612144	0.00101375474195	2	12	17448.1264306	0.0123912380847	-0.0115956135003	0.023986851585	53661	1029.01302667	gray	1	150.0
CTN083_Tumor_Day6_13	CTN083	CTN083_Day6_13.tif	TN083 Tumor d6-0005_AA01_13.tif_Files.tif	12.7798036478	5.81731440736	4.22124171892	1.59607268844	1	0.0292473391556	-0.00966786634703	0.0389152055026	0.00185705367272	0.000843298930771	0.00101375474195	1	13	90197.0280073	0.0634947905121	0.0395079389271	0.023986851585	274968	3805.95050834	gray	1	150.0
CTN083_Tumor_Day6_14	CTN083	CTN083_Day6_14.tif	TN083 Tumor d6-0005_AA01_14.tif_Files.tif	9.14076219648	3.82033223278	2.22425954434	1.59607268844	2	0.0408990398645	0.00198383436187	0.0389152055026	0.00156873340114	0.000554978659191	0.00101375474195	2	14	54379.2184401	0.0383562403015	0.0143693887165	0.023986851585	166104	2499.26678808	gray	1	150.0
CTN083_Tumor_Day6_15	CTN083	CTN083_Day6_15.tif	TN083 Tumor d6-0005_AA01_15.tif_Files.tif	8.22867466055	3.07523820106	1.47916551262	1.59607268844	1	0.0672831189666	0.028367913464	0.0389152055026	0.00540513439914	0.00439137965719	0.00101375474195	1	15	114601.662611	0.080334183108	0.056347331523	0.023986851585	347892	3442.43173762	gray	1	150.0
CTN083_Tumor_Day6_16	CTN083	CTN083_Day6_16.tif	TN083 Tumor d6-0005_AA01_16.tif_Files.tif	2.95567891398	0.994968680789	-0.601104007655	1.59607268844	0	0.0231774107806	-0.015737794722	0.0389152055026	0.000358293561273	-0.000655461180676	0.00101375474195	0	16	21894.1706764	0.0154587397473	-0.00852811183772	0.023986851585	66945	901.774205102	gray	1	150.0
CTN083_Tumor_Day6_17	CTN083	CTN083_Day6_17.tif	TN083 Tumor d6-0005_AA01_17.tif_Files.tif	5.9948775914	1.58928463843	-0.00678805001431	1.59607268844	1	0.0191633610112	-0.0197518444914	0.0389152055026	0.000432898774673	-0.000580855967276	0.00101375474195	0	17	31977.1016753	0.0225899190867	-0.00139693249832	0.023986851585	97827	1552.08192316	gray	1	150.0
CTN083_Tumor_Day6_18	CTN083	CTN083_Day6_18.tif	TN083 Tumor d6-0005_AA01_18.tif_Files.tif	1.57854793545	0.335033614297	-1.26103907415	1.59607268844	0	0.0147598435705	-0.0241553619321	0.0389152055026	0.000103660007563	-0.000910094734386	0.00101375474195	0	18	9935.69255368	0.00702311017513	-0.0169637414099	0.023986851585	30414	443.948805181	gray	1	150.0
CTN084_Tumor_Day6_01	CTN084	CTN084_Day6_01.tif	TN084 Tumor d6-0006_AB01_01.tif_Files.tif	1.92743278195	0.546533317917	0.369889112206	0.176644205711	0	0.013663277492	-0.0022066144442	0.0158698919362	0.000222546954938	-2.04384199553e-05	0.000242985374893	0	01	23215.5022746	0.0162879627577	0.001464706643	0.0148232561147	70536	749.865882959	gray	1	150.0
CTN084_Tumor_Day6_02	CTN084	CTN084_Day6_02.tif	TN084 Tumor d6-0006_AB01_02.tif_Files.tif	1.43830595786	0.0902402993947	-0.0864039063159	0.176644205711	0	0.0160374385747	0.0001675466385	0.0158698919362	0.000153472883279	-8.95124916143e-05	0.000242985374893	0	02	13579.6740474	0.00956966304589	-0.00525359306881	0.0148232561147	41442	495.421950222	gray	1	150.0
CTN084_Tumor_Day6_03	CTN084	CTN084_Day6_03.tif	TN084 Tumor d6-0006_AB01_03.tif_Files.tif	1.45655673993	0.0821941829291	-0.0944500227815	0.176644205711	0	0.0143280116197	-0.0015418803165	0.0158698919362	0.000261156280291	1.81709053977e-05	0.000242985374893	0	03	25950.989488	0.018226972955	0.0034037168403	0.0148232561147	78933	689.200520037	gray	1	150.0
CTN084_Tumor_Day6_04	CTN084	CTN084_Day6_04.tif	TN084 Tumor d6-0006_AB01_04.tif_Files.tif	1.41316195565	0.0825147275948	-0.0941294781158	0.176644205711	0	0.0167423462085	0.0008724542723	0.0158698919362	0.000270900978436	2.79156035427e-05	0.000242985374893	0	04	23039.5404731	0.0161805863445	0.0013573302298	0.0148232561147	70071	639.643228939	gray	1	150.0
CTN084_Tumor_Day6_05	CTN084	CTN084_Day6_05.tif	TN084 Tumor d6-0006_AB01_05.tif_Files.tif	1.47364460045	0.112790410479	-0.0638537952316	0.176644205711	0	0.0223657534616	0.0064958615254	0.0158698919362	0.000529720921842	0.000286735546949	0.000242985374893	0	05	33826.217564	0.0236844657504	0.0088612096357	0.0148232561147	102567	791.458284728	gray	1	150.0
CTN084_Tumor_Day6_06	CTN084	CTN084_Day6_06.tif	TN084 Tumor d6-0006_AB01_06.tif_Files.tif	1.42247200568	0.101755055715	-0.0748891499956	0.176644205711	0	0.0162025839301	0.0003326919939	0.0158698919362	0.000277073254485	3.40878795917e-05	0.000242985374893	0	06	24387.9528734	0.0171005597429	0.0022773036282	0.0148232561147	74055	660.259212678	gray	1	150.0
CTN084_Tumor_Day6_07	CTN084	CTN084_Day6_07.tif	TN084 Tumor d6-0006_AB01_07.tif_Files.tif	2.01720347933	0.381171939399	0.204527733688	0.176644205711	0	0.0142201158432	-0.001649776093	0.0158698919362	0.000168974206841	-7.40111680523e-05	0.000242985374893	0	07	16854.4943533	0.0118827588118	-0.0029404973029	0.0148232561147	51459	653.638538484	gray	1	150.0
CTN084_Tumor_Day6_08	CTN084	CTN084_Day6_08.tif	TN084 Tumor d6-0006_AB01_08.tif_Files.tif	1.31791192989	0.0893579121842	-0.0872862935264	0.176644205711	0	0.0142642299638	-0.0016056619724	0.0158698919362	8.14240570979e-05	-0.000161561317795	0.000242985374893	0	08	8058.77270322	0.00570826867657	-0.00911498743813	0.0148232561147	24720	365.32768093	gray	1	150.0
CTN084_Tumor_Day6_09	CTN084	CTN084_Day6_09.tif	TN084 Tumor d6-0006_AB01_09.tif_Files.tif	1.45934927165	0.103240005783	-0.0734041999276	0.176644205711	0	0.0150052703322	-0.000864621604	0.0158698919362	0.00022159883683	-2.13865380633e-05	0.000242985374893	0	09	21031.1884201	0.0147680669475	-5.51891671956e-05	0.0148232561147	63954	621.035551071	gray	1	150.0
CTN085_Tumor_Day6_01	CTN085	CTN085_Day6_01.tif	TN085 Tumor d6 -0010_AC05_01.tif_Files.tif	9.35950526576	1.63377374708	0.0670184826364	1.56675526444	2	0.0534795955248	-0.00307405967601	0.0565536552008	0.00397351408974	5.84656320044e-05	0.00391504845774	2	01	105848.706959	0.0742996286854	0.0189268960189	0.0553727326665	321759	3528.37029413	gray	1	150.0
CTN085_Tumor_Day6_02	CTN085	CTN085_Day6_02.tif	TN085 Tumor d6 -0010_AC05_02.tif_Files.tif	1.43752729277	0.0906528920774	-1.47610237237	1.56675526444	0	0.0762374074427	0.0196837522419	0.0565536552008	0.00104275061831	-0.00287229783943	0.00391504845774	2	02	19454.8234011	0.0136776767901	-0.0416950558764	0.0553727326665	59232	592.825161	gray	1	150.0
CTN085_Tumor_Day6_03	CTN085	CTN085_Day6_03.tif	TN085 Tumor d6 -0010_AC05_03.tif_Files.tif	3.13309080025	0.482897467376	-1.08385779707	1.56675526444	1	0.0342762855911	-0.0222773696097	0.0565536552008	0.000803338571075	-0.00311170988666	0.00391504845774	1	03	33398.6435214	0.0234371536245	-0.031935579042	0.0553727326665	101496	1146.71590674	gray	1	150.0
CTN085_Tumor_Day6_04	CTN085	CTN085_Day6_04.tif	TN085 Tumor d6 -0010_AC05_04.tif_Files.tif	7.51292192793	2.33187460872	0.765119344276	1.56675526444	3	0.0818623517407	0.0253086965399	0.0565536552008	0.00763251648476	0.00371746802702	0.00391504845774	3	04	133267.756099	0.0932359787187	0.0378632460522	0.0553727326665	403764	3547.08758775	gray	1	150.0
CTN085_Tumor_Day6_05	CTN085	CTN085_Day6_05.tif	TN085 Tumor d6 -0010_AC05_05.tif_Files.tif	8.91940010915	4.20945985115	2.64270458671	1.56675526444	2	0.045949730887	-0.0106039243138	0.0565536552008	0.00236347370915	-0.00155157474859	0.00391504845774	2	05	73172.7288515	0.0514360729328	-0.00393665973372	0.0553727326665	222747	2863.83096693	gray	1	150.0
CTN085_Tumor_Day6_06	CTN085	CTN085_Day6_06.tif	TN085 Tumor d6 -0010_AC05_06.tif_Files.tif	2.29620756284	0.671406072917	-0.895349191527	1.56675526444	0	0.043202094213	-0.0133515609878	0.0565536552008	0.00048510775403	-0.00342994070371	0.00391504845774	1	06	15877.420341	0.0112288018178	-0.0441439308487	0.0553727326665	48627	676.862532865	gray	1	150.0
CTN085_Tumor_Day6_08	CTN085	CTN085_Day6_08.tif	TN085 Tumor d6 -0010_AC05_08.tif_Files.tif	1.96089190316	0.372683060837	-1.19407220361	1.56675526444	0	0.0170601757945	-0.0394934794063	0.0565536552008	8.5683796906e-05	-0.00382936466083	0.00391504845774	0	08	7059.10770969	0.00502244513412	-0.0503502875324	0.0553727326665	21750	417.067801687	gray	1	150.0
CTN085_Tumor_Day6_09	CTN085	CTN085_Day6_09.tif	TN085 Tumor d6 -0010_AC05_09.tif_Files.tif	2.19345873709	0.369710671637	-1.19704459281	1.56675526444	0	0.0599178696737	0.00336421447289	0.0565536552008	0.000816756208136	-0.0030982922496	0.00391504845774	1	09	19355.3382907	0.0136312624695	-0.041741470197	0.0553727326665	59031	730.415615926	gray	1	150.0
CTN085_Tumor_Day6_10	CTN085	CTN085_Day6_10.tif	TN085 Tumor d6 -0010_AC05_10.tif_Files.tif	13.4584824177	3.43213091833	1.86537565389	1.56675526444	2	0.0170482586999	-0.0395053965009	0.0565536552008	0.00036626970673	-0.00354877875101	0.00391504845774	0	10	30097.128306	0.0214842884061	-0.0338884442604	0.0553727326665	93039	2256.1372063	gray	1	150.0
CTN085_Tumor_Day6_11	CTN085	CTN085_Day6_11.tif	TN085 Tumor d6 -0010_AC05_11.tif_Files.tif	3.79886847363	0.835317296035	-0.731437968409	1.56675526444	1	0.0385032514155	-0.0180504037853	0.0565536552008	0.000905447359613	-0.00300960109812	0.00391504845774	1	11	33498.2493171	0.0235161272445	-0.031856605422	0.0553727326665	101838	1264.57070289	gray	1	150.0
CTN085_Tumor_Day6_12	CTN085	CTN085_Day6_12.tif	TN085 Tumor d6 -0010_AC05_12.tif_Files.tif	9.86938784292	2.29304705865	0.726291794206	1.56675526444	2	0.0966773726902	0.0401237174894	0.0565536552008	0.00656600043032	0.00265095197258	0.00391504845774	2	12	96719.1950373	0.0679166204833	0.0125438878168	0.0553727326665	294117	3463.42969897	gray	1	150.0
CTN085_Tumor_Day6_13	CTN085	CTN085_Day6_13.tif	TN085 Tumor d6 -0010_AC05_13.tif_Files.tif	15.8430867977	5.02645985223	3.45970458779	1.56675526444	3	0.0824582162408	0.02590456104	0.0565536552008	0.0270431211722	0.0231280727145	0.00391504845774	3	13	470007.602231	0.327961510751	0.272588778084	0.0553727326665	1420257	9673.3582951	gray	1	150.0
CTN085_Tumor_Day6_14	CTN085	CTN085_Day6_14.tif	TN085 Tumor d6 -0010_AC05_14.tif_Files.tif	6.13649189726	1.52176223549	-0.0449930289536	1.56675526444	2	0.0648039160222	0.00825026082139	0.0565536552008	0.00634822666597	0.00243317820823	0.00391504845774	2	14	140261.677703	0.0979605409	0.0425878082335	0.0553727326665	424224	3288.77777738	gray	1	150.0
CTN085_Tumor_Day6_15	CTN085	CTN085_Day6_15.tif	TN085 Tumor d6 -0010_AC05_15.tif_Files.tif	1.4316369521	0.147603339162	-1.41915192528	1.56675526444	0	0.0383936514715	-0.0181600037293	0.0565536552008	0.000234481289745	-0.00368056716799	0.00391504845774	0	15	8634.75172291	0.00610729328309	-0.0492654393834	0.0553727326665	26448	394.136185489	gray	1	150.0
CTN085_Tumor_Day6_16	CTN085	CTN085_Day6_16.tif	TN085 Tumor d6 -0010_AC05_16.tif_Files.tif	1.80315344733	0.334506104546	-1.2322491599	1.56675526444	0	0.0585538386719	0.00200018347109	0.0565536552008	0.00093546928858	-0.00297957916916	0.00391504845774	1	16	22708.0225278	0.0159762247839	-0.0393965078826	0.0553727326665	69186	717.316686145	gray	1	150.0
CTN085_Tumor_Day6_17	CTN085	CTN085_Day6_17.tif	TN085 Tumor d6 -0010_AC05_17.tif_Files.tif	4.33962978828	0.604609121764	-0.96214614268	1.56675526444	2	0.0646601987157	0.00810654351489	0.0565536552008	0.00379324124906	-0.000121807208676	0.00391504845774	2	17	83662.2048643	0.0586642374196	0.00329150475308	0.0553727326665	254049	2135.97382215	gray	1	150.0
CTN085_Tumor_Day6_18	CTN085	CTN085_Day6_18.tif	TN085 Tumor d6 -0010_AC05_18.tif_Files.tif	8.88805731172	2.27694519754	0.710189933096	1.56675526444	2	0.0883279236186	0.0317742684178	0.0565536552008	0.00316042538718	-0.000754623070556	0.00391504845774	2	18	50645.7128113	0.0357805918865	-0.01959214078	0.0553727326665	154950	2378.37153883	gray	1	150.0
CTN086_Tumor_Day6_01	CTN086	CTN086_Day6_01.tif	TN086 Tumor d6-0048_Position(363).tif_Files.tif	1.57780945483	0.11933630779	-0.115978798909	0.235315106699	0	0.0710510428366	0.0136568472819	0.0573941955547	0.00139717835704	-0.000679673678942	0.00207685203598	1	01	28071.9944408	0.0196644313899	-0.00958957963868	0.0292540110286	85158	746.051561522	gray	1	150.0
CTN086_Tumor_Day6_02	CTN086	CTN086_Day6_02.tif	TN086 Tumor d6-0048_Position(364).tif_Files.tif	1.48443960503	0.113526463579	-0.12178864312	0.235315106699	0	0.0328213388833	-0.0245728566714	0.0573941955547	0.000375297203785	-0.0017015548322	0.00207685203598	0	02	16235.6983686	0.0114345488805	-0.0178194621481	0.0292540110286	49518	550.32809611	gray	1	150.0
CTN086_Tumor_Day6_03	CTN086	CTN086_Day6_03.tif	TN086 Tumor d6-0048_Position(365).tif_Files.tif	1.99367163318	0.288531872551	0.0532167658516	0.235315106699	0	0.0496905149474	-0.00770368060727	0.0573941955547	0.00145293259179	-0.000623919444192	0.00207685203598	0	03	41804.6784802	0.0292396364442	-1.43745843775e-05	0.0292540110286	126624	1023.39712035	gray	1	150.0
CTN086_Tumor_Day6_04	CTN086	CTN086_Day6_04.tif	TN086 Tumor d6-0048_Position(366).tif_Files.tif	1.80809654267	0.265931994191	0.0306168874916	0.235315106699	0	0.0633328298439	0.00593863428923	0.0573941955547	0.00350267157406	0.00142581953808	0.00207685203598	2	04	79247.4605709	0.0553057803148	0.0260517692862	0.0292540110286	239505	1341.86373883	gray	1	150.0
CTN086_Tumor_Day6_06	CTN086	CTN086_Day6_06.tif	TN086 Tumor d6-0048_Position(368).tif_Files.tif	1.87221898211	0.331399731954	0.0960846252546	0.235315106699	0	0.120368348513	0.0629741529583	0.0573941955547	0.00626715577608	0.0041903037401	0.00207685203598	2	06	74542.6587749	0.052066476391	0.0228124653624	0.0292540110286	225477	1324.29790989	gray	1	150.0
CTN086_Tumor_Day6_07	CTN086	CTN086_Day6_07.tif	TN086 Tumor d6-0048_Position(369).tif_Files.tif	1.66656544102	0.180178183033	-0.0551369236664	0.235315106699	0	0.0717467241821	0.0143525286274	0.0573941955547	0.00300253519719	0.000925683161208	0.00207685203598	1	07	59961.7714581	0.0418490911106	0.012595080082	0.0292540110286	181230	1120.60703684	gray	1	150.0
CTN086_Tumor_Day6_09	CTN086	CTN086_Day6_09.tif	TN086 Tumor d6-0048_Position(371).tif_Files.tif	1.72194841948	0.271726567514	0.0364114608146	0.235315106699	0	0.0257174754175	-0.0316767201372	0.0573941955547	0.000384251350729	-0.00169260068525	0.00207685203598	0	09	21243.3041445	0.0149412547107	-0.0143127563179	0.0292540110286	64704	677.994287337	gray	1	150.0
CTN086_Tumor_Day6_10	CTN086	CTN086_Day6_10.tif	TN086 Tumor d6-0048_Position(372).tif_Files.tif	1.85839722304	0.311889732983	0.0765746262836	0.235315106699	0	0.0244252898136	-0.0329689057411	0.0573941955547	0.000232794237181	-0.0018440577988	0.00207685203598	0	10	13466.3511023	0.00953086898692	-0.0197231420417	0.0292540110286	41274	560.788595052	gray	1	150.0
CTN087_Tumor_Day6_01	CTN087	CTN087_Day6_01.tif	TN087 Tumor d6 -0011_AB04_01.tif_Files.tif	2.48759293281	0.628458499676	-0.684457263572	1.31291576325	0	0.0374926597015	-0.0242374308079	0.0617300905094	0.000674728658921	-0.00185187784292	0.00252660650185	1	01	25587.1337009	0.0179962868544	-0.0209526566638	0.0389489435182	77934	894.345669427	gray	1	150.0
CTN087_Tumor_Day6_02	CTN087	CTN087_Day6_02.tif	TN087 Tumor d6 -0011_AB04_02.tif_Files.tif	5.13345549894	2.36202990511	1.04911414186	1.31291576325	2	0.0681094237535	0.00637933324407	0.0617300905094	0.00230115599776	-0.000225450504085	0.00252660650185	1	02	48060.3691636	0.033786161605	-0.00516278191318	0.0389489435182	146313	1760.77305651	gray	1	150.0
CTN087_Tumor_Day6_03	CTN087	CTN087_Day6_03.tif	TN087 Tumor d6 -0011_AB04_03.tif_Files.tif	3.64153611737	1.12551628428	-0.187399478968	1.31291576325	2	0.0335064538988	-0.0282236366106	0.0617300905094	0.000862567427769	-0.00166403907408	0.00252660650185	0	03	36644.5815633	0.0257433218798	-0.0132056216384	0.0389489435182	111483	1294.94739508	gray	1	150.0
CTN087_Tumor_Day6_04	CTN087	CTN087_Day6_04.tif	TN087 Tumor d6 -0011_AB04_04.tif_Files.tif	5.58854868699	2.57377489601	1.26085913276	1.31291576325	2	0.0337790176176	-0.0279510728918	0.0617300905094	0.000850676559695	-0.00167592994215	0.00252660650185	1	04	35716.7322836	0.025183579029	-0.0137653644892	0.0389489435182	109059	1583.76343017	gray	1	150.0
CTN087_Tumor_Day6_07	CTN087	CTN087_Day6_07.tif	TN087 Tumor d6 -0011_AB04_07.tif_Files.tif	2.53760545109	0.875441975027	-0.437473788221	1.31291576325	0	0.0462153222871	-0.0155147682223	0.0617300905094	0.000317339749023	-0.00220926675282	0.00252660650185	0	07	9670.79051592	0.00686654843715	-0.032082395081	0.0389489435182	29736	555.325951298	gray	1	150.0
CTN087_Tumor_Day6_08	CTN087	CTN087_Day6_08.tif	TN087 Tumor d6 -0011_AB04_08.tif_Files.tif	2.4931328255	0.434024855974	-0.878890907274	1.31291576325	0	0.0894087876245	0.0276786971151	0.0617300905094	0.00148490237372	-0.00104170412813	0.00252660650185	1	08	23626.5204813	0.0166080137442	-0.022340929774	0.0389489435182	71922	860.354677031	gray	1	150.0
CTN087_Tumor_Day6_10	CTN087	CTN087_Day6_10.tif	TN087 Tumor d6 -0011_AB04_10.tif_Files.tif	4.56945487354	0.566716009369	-0.746199753879	1.31291576325	2	0.0779826653865	0.0162525748771	0.0617300905094	0.00192633692803	-0.000600269573815	0.00252660650185	2	10	35108.694103	0.0247021170472	-0.014246826471	0.0389489435182	106974	1419.85654032	gray	1	150.0
CTN087_Tumor_Day6_11	CTN087	CTN087_Day6_11.tif	TN087 Tumor d6 -0011_AB04_11.tif_Files.tif	3.3083847691	1.18044135238	-0.132474410868	1.31291576325	0	0.0397272768519	-0.0220028136575	0.0617300905094	0.00206953264569	-0.000457073856155	0.00252660650185	1	11	74490.1880619	0.0520934936821	0.0131445501639	0.0389489435182	225594	1759.79659786	gray	1	150.0
CTN087_Tumor_Day6_12	CTN087	CTN087_Day6_12.tif	TN087 Tumor d6 -0011_AB04_12.tif_Files.tif	2.59868465408	0.669108158931	-0.643807604317	1.31291576325	0	0.0330163767422	-0.0287137137672	0.0617300905094	0.0021791421623	-0.000347464339545	0.00252660650185	1	12	94610.1037962	0.0660018565728	0.0270529130546	0.0389489435182	285825	1757.72318955	gray	1	150.0
CTN087_Tumor_Day6_13	CTN087	CTN087_Day6_13.tif	TN087 Tumor d6 -0011_AB04_13.tif_Files.tif	3.2996816351	1.20661629274	-0.106299470508	1.31291576325	0	0.0426339489501	-0.0190961415593	0.0617300905094	0.00388839264369	0.00136178614184	0.00252660650185	1	13	130694.265306	0.0912041398803	0.0522551963621	0.0389489435182	394965	2327.926251	gray	1	150.0
CTN087_Tumor_Day6_14	CTN087	CTN087_Day6_14.tif	TN087 Tumor d6 -0011_AB04_14.tif_Files.tif	5.54039148094	2.07112766575	0.758211902502	1.31291576325	0	0.0427709487852	-0.0189591417242	0.0617300905094	0.000777155297943	-0.0017494512039	0.00252660650185	1	14	25673.5288763	0.0181701673687	-0.0207787761495	0.0389489435182	78687	1336.95854743	gray	1	150.0
CTN087_Tumor_Day6_15	CTN087	CTN087_Day6_15.tif	TN087 Tumor d6 -0011_AB04_15.tif_Files.tif	5.01804907331	1.49352587118	0.180610107932	1.31291576325	0	0.0993794240152	0.0376493335058	0.0617300905094	0.00512944936343	0.00260284286158	0.00252660650185	1	15	73586.6625388	0.0516148027045	0.0126658591863	0.0389489435182	223521	2154.13013965	gray	1	150.0
CTN087_Tumor_Day6_16	CTN087	CTN087_Day6_16.tif	TN087 Tumor d6 -0011_AB04_17.tif_Files.tif	3.21772599126	1.03911611328	-0.273799649968	1.31291576325	0	0.0867989448641	0.0250688543547	0.0617300905094	0.0043655025189	0.00183889601705	0.00252660650185	2	16	71907.3129073	0.0502944191975	0.0113454756793	0.0389489435182	217803	1705.16335677	gray	1	150.0
CTN087_Tumor_Day6_17	CTN087	CTN087_Day6_17.tif	TN087 Tumor d6 -0011_AB04_18.tif_Files.tif	4.30396969363	2.23856842741	0.925652664162	1.31291576325	1	0.0780265417098	0.0162964512004	0.0617300905094	0.0032814476378	0.000754841135955	0.00252660650185	2	17	60005.6125004	0.0420555309244	0.00310658740622	0.0389489435182	182124	1801.50499601	gray	1	150.0
CTN087_Tumor_Day6_18	CTN087	CTN087_Day6_18.tif	TN087 Tumor d6 -0011_AB04_19.tif_Files.tif	2.37871933597	0.616043243604	-0.696872519644	1.31291576325	1	0.0996585900032	0.0379284994938	0.0617300905094	0.00884239397377	0.00631578747192	0.00252660650185	2	18	127356.391258	0.0887268621148	0.0497779185966	0.0389489435182	384237	1951.13314093	gray	1	150.0
CTN087_Tumor_Day6_19	CTN087	CTN087_Day6_19.tif	TN087 Tumor d6 -0011_AB04_20.tif_Files.tif	5.09416342728	1.45071418037	0.137798417122	1.31291576325	0	0.0618168182512	8.67277417684e-05	0.0617300905094	0.0017667759855	-0.000759830516345	0.00252660650185	0	19	40665.1257821	0.0285808301929	-0.0103681133253	0.0389489435182	123771	1613.43854785	gray	1	150.0
CTN087_Tumor_Day6_20	CTN087	CTN087_Day6_20.tif	TN087 Tumor d6 -0011_AB04_21.tif_Files.tif	4.7272898426	2.16242097934	0.849505216092	1.31291576325	1	0.0802811803312	0.0185510898218	0.0617300905094	0.0047510116882	0.00222440518635	0.00252660650185	1	20	84482.7588054	0.0591796442031	0.0202307006849	0.0389489435182	256281	2240.24280488	gray	1	150.0
CTN087_Tumor_Day6_21	CTN087	CTN087_Day6_21.tif	TN087 Tumor d6 -0011_AB04_22.tif_Files.tif	2.81757476295	0.623207867719	-0.689707895529	1.31291576325	0	0.0579406053537	-0.00378948515573	0.0617300905094	0.00104042786478	-0.00148617863707	0.00252660650185	0	21	25485.0935754	0.0179568000443	-0.0209921434739	0.0389489435182	77763	949.917246312	gray	1	150.0
CTN087_Tumor_Day6_22	CTN087	CTN087_Day6_22.tif	TN087 Tumor d6 -0011_AB04_23.tif_Files.tif	3.99405045178	1.62854692357	0.315631160322	1.31291576325	0	0.0643267335519	0.00259664304247	0.0617300905094	0.00149658405814	-0.00103002244371	0.00252660650185	1	22	33003.323486	0.0232653513633	-0.0156835921549	0.0389489435182	100752	1287.03555107	gray	1	150.0
CTN088_Tumor_Day6_02	CTN088	CTN088_Day6_02.tif	TN088 Tumor d6 -0015_AA02_02.tif_Files.tif	3.71169860925	0.453789790761	-0.873280693101	1.32707048386	0	0.0442854300408	-0.0268369172858	0.0711223473266	0.000492793215712	-0.00363237358787	0.00412516680359	0	02	15727.4692244	0.011127660164	-0.0365041437171	0.0476318038811	48189	856.486863138	gray	1	150.0
CTN088_Tumor_Day6_03	CTN088	CTN088_Day6_03.tif	TN088 Tumor d6 -0015_AA02_03.tif_Files.tif	3.86406054934	0.940497213422	-0.38657327044	1.32707048386	2	0.0679154832748	-0.00320686405179	0.0711223473266	0.00179005513755	-0.00233511166604	0.00412516680359	2	03	37449.028405	0.0263570993128	-0.0212747045683	0.0476318038811	114141	1348.48826336	gray	1	150.0
CTN088_Tumor_Day6_04	CTN088	CTN088_Day6_04.tif	TN088 Tumor d6 -0015_AA02_04.tif_Files.tif	10.7262661779	1.7835295417	0.456459057838	1.32707048386	2	0.0882770213084	0.0171546739818	0.0711223473266	0.0121843228535	0.00805915604991	0.00412516680359	2	04	197457.699397	0.138023719796	0.0903919159149	0.0476318038811	597720	5159.00861808	gray	1	150.0
CTN088_Tumor_Day6_05	CTN088	CTN088_Day6_05.tif	TN088 Tumor d6 -0015_AA02_05.tif_Files.tif	2.38336032207	0.62388613425	-0.703184349612	1.32707048386	2	0.108721043531	0.0375986962044	0.0711223473266	0.00333441728498	-0.000790749518606	0.00412516680359	2	05	43736.2596433	0.0306694746176	-0.0169623292635	0.0476318038811	132816	1144.51266812	gray	1	150.0
CTN088_Tumor_Day6_06	CTN088	CTN088_Day6_06.tif	TN088 Tumor d6 -0015_AA02_06.tif_Files.tif	4.00759765038	0.846333569896	-0.480736913966	1.32707048386	2	0.115542320308	0.0444199729814	0.0711223473266	0.00112731243018	-0.00299785437341	0.00412516680359	2	06	13699.3674449	0.00975670583019	-0.0378750980509	0.0476318038811	42252	830.610173055	gray	1	150.0
CTN088_Tumor_Day6_07	CTN088	CTN088_Day6_07.tif	TN088 Tumor d6 -0015_AA02_07.tif_Files.tif	4.19601561506	0.592425891908	-0.734644591954	1.32707048386	2	0.0374901850388	-0.0336321622878	0.0711223473266	0.000369027127588	-0.003756139676	0.00412516680359	1	07	13847.7544154	0.00984329971182	-0.0377885041693	0.0476318038811	42627	854.502143172	gray	1	150.0
CTN088_Tumor_Day6_08	CTN088	CTN088_Day6_08.tif	TN088 Tumor d6 -0015_AA02_08.tif_Files.tif	6.84707323204	1.5285937388	0.201523254938	1.32707048386	2	0.0995376935436	0.028415346217	0.0711223473266	0.00883283944258	0.00470767263899	0.00412516680359	2	08	126820.162001	0.0887386388827	0.0411068350016	0.0476318038811	384288	3303.3270238	gray	1	150.0
CTN088_Tumor_Day6_09	CTN088	CTN088_Day6_09.tif	TN088 Tumor d6 -0015_AA02_09.tif_Files.tif	6.84991968316	2.85151250727	1.52444202341	1.32707048386	2	0.0987844478851	0.0276621005585	0.0711223473266	0.00934158766588	0.00521642086229	0.00412516680359	2	09	135155.323531	0.0945653679894	0.0469335641083	0.0476318038811	409521	3410.86279524	gray	1	150.0
CTN088_Tumor_Day6_10	CTN088	CTN088_Day6_10.tif	TN088 Tumor d6 -0015_AA02_10.tif_Files.tif	3.29967858228	1.24045395428	-0.0866165295824	1.32707048386	1	0.0242180134379	-0.0469043338887	0.0711223473266	0.000275647002317	-0.00384951980127	0.00412516680359	1	10	16053.2134717	0.0113818998005	-0.0362499040806	0.0476318038811	49290	815.871460049	gray	1	150.0
CTN088_Tumor_Day6_11	CTN088	CTN088_Day6_11.tif	TN088 Tumor d6 -0015_AA02_11.tif_Files.tif	2.27622758736	0.611903913093	-0.715166570769	1.32707048386	1	0.0332564363805	-0.0378659109461	0.0711223473266	0.00025671724021	-0.00386844956338	0.00412516680359	0	11	10897.8320922	0.00771932498337	-0.0399124788977	0.0476318038811	33429	558.319542477	gray	1	150.0
CTN088_Tumor_Day6_12	CTN088	CTN088_Day6_12.tif	TN088 Tumor d6 -0015_AA02_12.tif_Files.tif	1.35734315734	0.152328661951	-1.17474182191	1.32707048386	0	0.0368946408288	-0.0342277064978	0.0711223473266	0.000174719965574	-0.00395044683801	0.00412516680359	0	12	6662.7935323	0.00473564619818	-0.0428961576829	0.0476318038811	20508	337.114892675	gray	1	150.0
CTN088_Tumor_Day6_13	CTN088	CTN088_Day6_13.tif	TN088 Tumor d6 -0015_AA02_13.tif_Files.tif	11.5452839032	1.90143031733	0.574359833468	1.32707048386	2	0.0982935141981	0.0271711668715	0.0711223473266	0.00785452010554	0.00372935330195	0.00412516680359	2	13	113756.26318	0.0799088339614	0.0322770300803	0.0476318038811	346050	4062.51426636	gray	1	150.0
CTN088_Tumor_Day6_14	CTN088	CTN088_Day6_14.tif	TN088 Tumor d6 -0015_AA02_14.tif_Files.tif	14.0536943055	3.72523105555	2.39816057169	1.32707048386	2	0.0713742854699	0.000251938143308	0.0711223473266	0.00759320897501	0.00346804217142	0.00412516680359	2	14	151645.83777	0.106385779206	0.0587539753249	0.0476318038811	460710	5175.0604916	gray	1	150.0
CTN089_Tumor_Day6_01	CTN089	CTN089_Day6_01.tif	TN089 Tumor d6 -0016_AC02_01.tif_Files.tif	18.1983101317	7.09501110099	5.01120564517	2.08380545582	3	0.0606249627088	-0.00743365294913	0.0680586156579	0.0145193829028	0.0068173647424	0.0077020181604	2	01	342138.881512	0.239495123033	0.150027848593	0.0894672744402	1037148	8845.48557532	gray	1	150.0
CTN089_Tumor_Day6_03	CTN089	CTN089_Day6_03.tif	TN089 Tumor d6 -0016_AC02_03.tif_Files.tif	1.78050980091	0.287320383373	-1.79648507244	2.08380545582	0	0.0484815927201	-0.0195770229378	0.0680586156579	0.00024272366894	-0.00745929449146	0.0077020181604	0	03	7037.49949895	0.0050065118599	-0.0844607625803	0.0894672744402	21681	396.813377485	gray	1	150.0
CTN089_Tumor_Day6_04	CTN089	CTN089_Day6_04.tif	TN089 Tumor d6 -0016_AC02_04.tif_Files.tif	2.74142981171	0.869377442862	-1.21442801295	2.08380545582	2	0.116992039761	0.0489334241031	0.0680586156579	0.00751267326926	-0.000189344891144	0.0077020181604	2	04	91838.9740395	0.0642152516072	-0.025252022833	0.0894672744402	278088	1778.7176287	gray	1	150.0
CTN089_Tumor_Day6_05	CTN089	CTN089_Day6_05.tif	TN089 Tumor d6 -0016_AC02_05.tif_Files.tif	15.1473383581	3.31040711422	1.2266016584	2.08380545582	2	0.133310943248	0.0652523275901	0.0680586156579	0.0310238480229	0.0233218298625	0.0077020181604	2	05	332716.411887	0.232717939481	0.143250665041	0.0894672744402	1007799	7958.11493725	gray	1	150.0
CTN089_Tumor_Day6_06	CTN089	CTN089_Day6_06.tif	TN089 Tumor d6 -0016_AC02_06.tif_Files.tif	5.72826550137	2.24786847621	0.164063020394	2.08380545582	1	0.0473983927954	-0.0206602228625	0.0680586156579	0.00687002849244	-0.000831989667964	0.0077020181604	2	06	207652.799638	0.144942224562	0.0554749501218	0.0894672744402	627681	3866.20961821	gray	1	150.0
CTN089_Tumor_Day6_07	CTN089	CTN089_Day6_07.tif	TN089 Tumor d6 -0016_AC02_07.tif_Files.tif	5.71086292441	1.90014067586	-0.183664779956	2.08380545582	2	0.0484770129315	-0.0195816027264	0.0680586156579	0.00209329808181	-0.00560872007859	0.0077020181604	1	07	61500.6935058	0.0431812513855	-0.0462860230547	0.0894672744402	186999	2100.85368399	gray	1	150.0
CTN089_Tumor_Day6_08	CTN089	CTN089_Day6_08.tif	TN089 Tumor d6 -0016_AC02_08.tif_Files.tif	4.67920740298	0.55934919317	-1.52445626265	2.08380545582	2	0.0421209895926	-0.0259376260653	0.0680586156579	0.00155902401972	-0.00614299414068	0.0077020181604	0	08	52669.3509255	0.0370129960098	-0.0524542784304	0.0894672744402	160287	1759.82734995	gray	1	150.0
CTN089_Tumor_Day6_09	CTN089	CTN089_Day6_09.tif	TN089 Tumor d6 -0016_AC02_09.tif_Files.tif	2.85721188767	0.780998742977	-1.30280671284	2.08380545582	1	0.0316708736803	-0.0363877419776	0.0680586156579	0.00213768304928	-0.00556433511112	0.0077020181604	1	09	96633.471793	0.0674968133452	-0.021970461095	0.0894672744402	292299	1862.68727488	gray	1	150.0
CTN089_Tumor_Day6_10	CTN089	CTN089_Day6_10.tif	TN089 Tumor d6 -0016_AC02_10.tif_Files.tif	11.5532505155	3.6916128105	1.60780735468	2.08380545582	3	0.0580352734031	-0.0100233422548	0.0680586156579	0.00314342989468	-0.00455858826572	0.0077020181604	2	10	76828.7172481	0.0541641265795	-0.0353031478607	0.0894672744402	234561	3339.78737246	gray	1	150.0
CTN089_Tumor_Day6_11	CTN089	CTN089_Day6_11.tif	TN089 Tumor d6 -0016_AC02_11.tif_Files.tif	6.46442027381	2.30125022579	0.217444769975	2.08380545582	2	0.0567785969048	-0.0112800187531	0.0680586156579	0.00170199697037	-0.00600002119003	0.0077020181604	0	11	42476.62563	0.0299760308136	-0.0594912436266	0.0894672744402	129813	1857.5680312	gray	1	150.0
CTN089_Tumor_Day6_12	CTN089	CTN089_Day6_12.tif	TN089 Tumor d6 -0016_AC02_12.tif_Files.tif	8.2257938992	1.94066348929	-0.143141966525	2.08380545582	1	0.0497226710407	-0.0183359446172	0.0680586156579	0.00223092734101	-0.00547109081939	0.0077020181604	0	12	63946.3550096	0.0448674074485	-0.0445998669917	0.0894672744402	194301	2570.99801391	gray	1	150.0
CTN089_Tumor_Day6_13	CTN089	CTN089_Day6_13.tif	TN089 Tumor d6 -0016_AC02_13.tif_Files.tif	3.76035800765	1.20948241124	-0.874323044575	2.08380545582	1	0.0327499027616	-0.0353087128963	0.0680586156579	0.000252761767531	-0.00744925639287	0.0077020181604	0	13	10820.2492355	0.00771793948127	-0.081749334959	0.0894672744402	33423	715.052881957	gray	1	150.0
CTN089_Tumor_Day6_14	CTN089	CTN089_Day6_14.tif	TN089 Tumor d6 -0016_AC02_14.tif_Files.tif	2.25081966702	0.613944978638	-1.46986047718	2.08380545582	0	0.130515214865	0.0624565992071	0.0680586156579	0.00363547874259	-0.00406653941781	0.0077020181604	3	14	39636.393707	0.0278548270893	-0.0616124473509	0.0894672744402	120627	1058.82052016	gray	1	150.0
CTN089_Tumor_Day6_15	CTN089	CTN089_Day6_15.tif	TN089 Tumor d6 -0016_AC02_15.tif_Files.tif	15.0629827468	5.91243175341	3.82862629759	2.08380545582	3	0.104352511775	0.0362938961171	0.0680586156579	0.026289239593	0.0185872214326	0.0077020181604	2	15	360392.808394	0.251927233429	0.162459958989	0.0894672744402	1090986	8259.39962002	gray	1	150.0
CTN089_Tumor_Day6_16	CTN089	CTN089_Day6_16.tif	TN089 Tumor d6 -0016_AC02_16.tif_Files.tif	7.09666521651	2.40843960629	0.324634150475	2.08380545582	3	0.112616132327	0.0445575166691	0.0680586156579	0.03316664928	0.0254646311196	0.0077020181604	2	16	422865.81078	0.294510640656	0.205043366216	0.0894672744402	1275396	6140.91912266	gray	1	150.0
CTN089_Tumor_Day6_17	CTN089	CTN089_Day6_17.tif	TN089 Tumor d6 -0016_AC02_17.tif_Files.tif	11.3449742188	4.31046638487	2.22666092905	2.08380545582	3	0.0816365564224	0.0135779407645	0.0680586156579	0.0126030732067	0.0049010550463	0.0077020181604	2	17	220680.367371	0.154380264908	0.0649129904678	0.0894672744402	668553	5609.04000862	gray	1	150.0
CTN089_Tumor_Day6_18	CTN089	CTN089_Day6_18.tif	TN089 Tumor d6 -0016_AC02_18.tif_Files.tif	2.00493471979	0.233352728127	-1.85045272769	2.08380545582	0	0.0807778763889	0.012719260731	0.0680586156579	0.00231809987351	-0.00538391828689	0.0077020181604	2	18	41057.2025511	0.0286972123698	-0.0607700620704	0.0894672744402	124275	1017.06738554	gray	1	150.0
CTN089_Tumor_Day6_19	CTN089	CTN089_Day6_19.tif	TN089 Tumor d6 -0016_AC02_19.tif_Files.tif	4.8435068094	0.917952783899	-1.16585267192	2.08380545582	2	0.0526039349016	-0.0154546807563	0.0680586156579	0.0017149337567	-0.0059870844037	0.0077020181604	1	19	46349.0536777	0.0326008645533	-0.0568664098869	0.0894672744402	141180	1679.59790808	gray	1	150.0
CTN089_Tumor_Day6_20	CTN089	CTN089_Day6_20.tif	TN089 Tumor d6 -0016_AC02_20.tif_Files.tif	2.79697410866	0.914548339972	-1.16925711584	2.08380545582	0	0.0347419086927	-0.0333167069652	0.0680586156579	0.00059718672439	-0.00710483143601	0.0077020181604	0	20	24395.1458587	0.0171892318776	-0.0722780425626	0.0894672744402	74439	925.97841811	gray	1	150.0
CTN089_Tumor_Day6_21	CTN089	CTN089_Day6_21.tif	TN089 Tumor d6 -0016_AC02_21.tif_Files.tif	1.74772423891	0.171490474622	-1.91231498119	2.08380545582	0	0.0375649262381	-0.0304936894198	0.0680586156579	0.000427924550445	-0.00727409360996	0.0077020181604	1	21	16197.415374	0.0113915983152	-0.078075676125	0.0894672744402	49332	596.436546004	gray	1	150.0
CTN091_Tumor_Day6_01	CTN091	CTN091_Day6_01.tif	TN091 Tumor d6 -0026_AB01_01.tif_Files.tif	1.47377214139	0.174208562153	-0.773902644696	0.948111206849	0	0.0161460806052	-0.0588099208661	0.0749560014713	0.000252226583384	-0.00806065322149	0.00831287980487	0	01	22232.6516826	0.0156215362447	-0.0649486197483	0.080570155993	67650	641.67591035	gray	1	150.0
CTN091_Tumor_Day6_02	CTN091	CTN091_Day6_02.tif	TN091 Tumor d6 -0026_AB01_02.tif_Files.tif	2.00968053536	0.308609808947	-0.639501397902	0.948111206849	0	0.110753940051	0.0357979385797	0.0749560014713	0.00163201553066	-0.00668086427421	0.00831287980487	1	02	20916.8649064	0.014735507648	-0.065834648345	0.080570155993	63813	726.803049517	gray	1	150.0
CTN091_Tumor_Day6_03	CTN091	CTN091_Day6_03.tif	TN091 Tumor d6 -0026_AB01_03.tif_Files.tif	1.64832015135	0.337568834889	-0.61054237196	0.948111206849	0	0.158840307697	0.0838843062257	0.0749560014713	0.000758703669896	-0.00755417613498	0.00831287980487	2	03	6740.26516598	0.00477651851031	-0.0757936374826	0.080570155993	20685	373.649329429	gray	1	150.0
CTN091_Tumor_Day6_04	CTN091	CTN091_Day6_04.tif	TN091 Tumor d6 -0026_AB01_04.tif_Files.tif	1.42319856831	0.0617467063089	-0.88636450054	0.948111206849	0	0.0220774961612	-0.0528785053101	0.0749560014713	0.000949158592721	-0.00736372121215	0.00831287980487	0	04	61591.5304697	0.042992130348	-0.037578025645	0.080570155993	186180	1049.53802803	gray	1	150.0
CTN091_Tumor_Day6_05	CTN091	CTN091_Day6_05.tif	TN091 Tumor d6 -0026_AB01_05.tif_Files.tif	3.55247546127	0.521335207271	-0.426775999578	0.948111206849	2	0.0777428831485	0.00278688167725	0.0749560014713	0.00191664384663	-0.00639623595824	0.00831287980487	2	05	35066.6820195	0.0246536244735	-0.0559165315195	0.080570155993	106764	1251.17429394	gray	1	150.0
CTN091_Tumor_Day6_06	CTN091	CTN091_Day6_06.tif	TN091 Tumor d6 -0026_AB01_06.tif_Files.tif	1.81714236365	0.309960644032	-0.638150562817	0.948111206849	0	0.0175900874566	-0.0573659140147	0.0749560014713	0.000704995088259	-0.00760788471662	0.00831287980487	0	06	57383.7228566	0.0400791121703	-0.0404910438227	0.080570155993	173565	1144.70549833	gray	1	150.0
CTN091_Tumor_Day6_07	CTN091	CTN091_Day6_07.tif	TN091 Tumor d6 -0026_AB01_07.tif_Files.tif	1.36530248464	0.0851618514216	-0.862949355427	0.948111206849	0	0.0613890369373	-0.013566964534	0.0749560014713	0.00267539369993	-0.00563748610494	0.00831287980487	1	07	62465.5446865	0.0435809687431	-0.0369891872499	0.080570155993	188730	1035.23664814	gray	1	150.0
CTN091_Tumor_Day6_08	CTN091	CTN091_Day6_08.tif	TN091 Tumor d6 -0026_AB01_08.tif_Files.tif	5.03530776634	1.96033439547	1.01222318862	0.948111206849	1	0.18038606331	0.105430061839	0.0749560014713	0.00932883561316	0.00101595580829	0.00831287980487	1	08	73704.2989518	0.0517159443582	-0.0288542116348	0.080570155993	223959	2159.55541214	gray	1	150.0
CTN091_Tumor_Day6_09	CTN091	CTN091_Day6_09.tif	TN091 Tumor d6 -0026_AB01_09.tif_Files.tif	1.48354584656	0.159014556894	-0.789096649955	0.948111206849	0	0.0167168770968	-0.0582391243745	0.0749560014713	0.000110120250716	-0.00820275955416	0.00831287980487	0	09	9287.56031666	0.0065873697628	-0.0739827862302	0.080570155993	28527	416.108168743	gray	1	150.0
CTN091_Tumor_Day6_10	CTN091	CTN091_Day6_10.tif	TN091 Tumor d6 -0026_AB01_10.tif_Files.tif	3.90798110362	1.38512241395	0.437011207101	0.948111206849	2	0.0783104504172	0.00335444894595	0.0749560014713	0.00269707544955	-0.00561580435532	0.00831287980487	2	10	49075.6034656	0.03444081135	-0.046129344643	0.080570155993	149148	1552.43699624	gray	1	150.0
CTN091_Tumor_Day6_12	CTN091	CTN091_Day6_12.tif	TN091 Tumor d6 -0026_AB01_12.tif_Files.tif	11.3027223095	4.08180277966	3.13369157281	0.948111206849	3	0.103609297568	0.0286532960967	0.0749560014713	0.0490553619475	0.0407424821426	0.00831287980487	3	12	679457.965412	0.473464863667	0.392894707674	0.080570155993	2050368	9823.76032114	gray	1	150.0
CTN091_Tumor_Day6_13	CTN091	CTN091_Day6_13.tif	TN091 Tumor d6 -0026_AB01_13.tif_Files.tif	2.76697193978	1.25415742494	0.306046218091	0.948111206849	0	0.0704916874197	-0.00446431405155	0.0749560014713	0.000799350498346	-0.00751352930653	0.00831287980487	1	13	16041.3522142	0.0113396419863	-0.0692305140067	0.080570155993	49107	746.840389477	gray	1	150.0
CTN091_Tumor_Day6_14	CTN091	CTN091_Day6_14.tif	TN091 Tumor d6 -0026_AB01_14.tif_Files.tif	10.2111370644	3.89417211436	2.94606090751	0.948111206849	3	0.19607413877	0.121118137299	0.0749560014713	0.0327597517615	0.0244468719566	0.00831287980487	3	14	238820.671914	0.167078391709	0.086508235716	0.080570155993	723543	5535.76878999	gray	1	150.0
CTN091_Tumor_Day6_15	CTN091	CTN091_Day6_15.tif	TN091 Tumor d6 -0026_AB01_15.tif_Files.tif	1.82232790423	0.228242559725	-0.719868647124	0.948111206849	0	0.0313418252424	-0.0436141762289	0.0749560014713	0.00119166764467	-0.0071212121602	0.00831287980487	0	15	54444.8456805	0.0380216415429	-0.0425485144501	0.080570155993	164655	1116.59731772	gray	1	150.0
CTN091_Tumor_Day6_16	CTN091	CTN091_Day6_16.tif	TN091 Tumor d6 -0026_AB01_16.tif_Files.tif	8.798866234	2.71654729448	1.76843608763	0.948111206849	3	0.102769130985	0.0278131295137	0.0749560014713	0.049674143488	0.0413612636831	0.00831287980487	3	16	694669.091828	0.483356655952	0.402786499959	0.080570155993	2093205	8764.09905994	gray	1	150.0
CTN091_Tumor_Day6_17	CTN091	CTN091_Day6_17.tif	TN091 Tumor d6 -0026_AB01_17.tif_Files.tif	1.60463494661	0.181793968683	-0.766317238166	0.948111206849	0	0.0215875824014	-0.0533684190699	0.0749560014713	0.000570840451011	-0.00774203935386	0.00831287980487	0	17	37804.9486652	0.0264430004434	-0.0541271555496	0.080570155993	114513	873.106821802	gray	1	150.0
CTN091_Tumor_Day6_18	CTN091	CTN091_Day6_18.tif	TN091 Tumor d6 -0026_AB01_18.tif_Files.tif	1.49665438785	0.15853100319	-0.789580203659	0.948111206849	0	0.0738834080037	-0.00107259346755	0.0749560014713	0.00105774392444	-0.00725513588043	0.00831287980487	1	18	20363.6657662	0.0143163932609	-0.0662537627321	0.080570155993	61998	618.861796586	gray	1	150.0
CTN091_Tumor_Day6_19	CTN091	CTN091_Day6_19.tif	TN091 Tumor d6 -0026_AB01_19.tif_Files.tif	1.62814445373	0.116761281113	-0.831349925736	0.948111206849	0	0.0683990444167	-0.00655695705455	0.0749560014713	0.00157663891316	-0.00673624089171	0.00831287980487	1	19	32904.350402	0.0230505985369	-0.0575195574561	0.080570155993	99822	820.499006957	gray	1	150.0
CTN091_Tumor_Day6_20	CTN091	CTN091_Day6_20.tif	TN091 Tumor d6 -0026_AB01_20.tif_Files.tif	1.36494383841	0.0790415226453	-0.869069684204	0.948111206849	0	0.0160546902661	-0.0589013112052	0.0749560014713	0.000234049339088	-0.00807883046579	0.00831287980487	0	20	20736.4473565	0.0145782531589	-0.0659919028341	0.080570155993	63132	596.388828871	gray	1	150.0
CTN097_Tumor_Day6_01	CTN097	CTN097_Day6_01.tif	TN097 Tumor d6 -0020_AB02_01.tif_Files.tif	1.71196954486	0.271011622519	-0.0658501156633	0.336861738182	0	0.189700362208	0.0357579759213	0.153942386287	0.012568411204	0.00178743917763	0.0107809720264	2	01	95025.8297946	0.0662540179561	0.0175700965101	0.048683921446	286917	1429.79503492	gray	1	150.0
CTN097_Tumor_Day6_02	CTN097	CTN097_Day6_02.tif	TN097 Tumor d6 -0020_AB02_02.tif_Files.tif	1.40707839636	0.137769595254	-0.199092142928	0.336861738182	0	0.0529456877246	-0.100996698562	0.153942386287	0.000446373461821	-0.0103345985645	0.0107809720264	0	02	11940.6514765	0.00843078031479	-0.0402531411312	0.048683921446	36510	459.492144166	gray	1	150.0
CTN097_Tumor_Day6_03	CTN097	CTN097_Day6_03.tif	TN097 Tumor d6 -0020_AB02_03.tif_Files.tif	1.34701069579	0.0965792036561	-0.240282534526	0.336861738182	0	0.103103308304	-0.0508390779827	0.153942386287	0.000893597241601	-0.00988737478477	0.0107809720264	1	03	12296.6599053	0.00866700842385	-0.0400169130222	0.048683921446	37533	456.23020536	gray	1	150.0
CTN097_Tumor_Day6_04	CTN097	CTN097_Day6_04.tif	TN097 Tumor d6 -0020_AB02_04.tif_Files.tif	2.05705308072	0.37165735587	0.0347956176877	0.336861738182	0	0.204675788354	0.0507334020673	0.153942386287	0.0181403899401	0.00735941791373	0.0107809720264	3	04	127214.410808	0.0886298769674	0.0399459555214	0.048683921446	383817	1813.40929169	gray	1	150.0
CTN097_Tumor_Day6_05	CTN097	CTN097_Day6_05.tif	TN097 Tumor d6 -0020_AB02_05.tif_Files.tif	1.64212541998	0.264058639417	-0.0728030987653	0.336861738182	0	0.199201064271	0.0452586779843	0.153942386287	0.0110808627929	0.000299890766534	0.0107809720264	3	05	79693.4794174	0.0556265240523	0.0069426026063	0.048683921446	240894	1282.3881265	gray	1	150.0
CTN097_Tumor_Day6_06	CTN097	CTN097_Day6_06.tif	TN097 Tumor d6 -0020_AB02_06.tif_Files.tif	1.38644766034	0.110118583389	-0.226743154793	0.336861738182	0	0.35165367158	0.197711285293	0.153942386287	0.0282130255671	0.0174320535407	0.0107809720264	3	06	115211.50489	0.080229577699	0.031545656253	0.048683921446	347439	1416.78710789	gray	1	150.0
CTN097_Tumor_Day6_07	CTN097	CTN097_Day6_07.tif	TN097 Tumor d6 -0020_AB02_07.tif_Files.tif	1.38991690955	0.112278135411	-0.224583602771	0.336861738182	0	0.0930296771617	-0.060912709125	0.153942386287	0.00240449543817	-0.0083764765882	0.0107809720264	1	07	36929.6631866	0.0258465417867	-0.0228373796593	0.048683921446	111930	803.132174483	gray	1	150.0
CTN097_Tumor_Day6_08	CTN097	CTN097_Day6_08.tif	TN097 Tumor d6 -0020_AB02_08.tif_Files.tif	1.44985071952	0.153687996874	-0.183173741308	0.336861738182	0	0.0583504479091	-0.0955919383776	0.153942386287	0.000297548802274	-0.0104834232241	0.0107809720264	1	08	7167.91782129	0.005099340501	-0.043584580945	0.048683921446	22083	361.379144146	gray	1	150.0
CTN097_Tumor_Day6_09	CTN097	CTN097_Day6_09.tif	TN097 Tumor d6 -0020_AB02_09.tif_Files.tif	5.51275105554	1.86323719903	1.52637546085	0.336861738182	0	0.316176273735	0.162233887448	0.153942386287	0.0507243975511	0.0399434255247	0.0107809720264	3	09	229975.653635	0.160430752605	0.111746831159	0.048683921446	694755	3991.44411945	gray	1	150.0
CTN097_Tumor_Day6_10	CTN097	CTN097_Day6_10.tif	TN097 Tumor d6 -0020_AB02_10.tif_Files.tif	1.83429377346	0.307745725388	-0.0291160127943	0.336861738182	1	0.259141167298	0.105198781011	0.153942386287	0.012970163348	0.00218919132163	0.0107809720264	3	10	71736.1244109	0.0500505708269	0.0013666493809	0.048683921446	216747	1285.90336531	gray	1	150.0
CTN097_Tumor_Day6_11	CTN097	CTN097_Day6_11.tif	TN097 Tumor d6 -0020_AB02_11.tif_Files.tif	1.3398426401	0.100902403134	-0.235959335048	0.336861738182	0	0.0140878829795	-0.139854503307	0.153942386287	0.000455705226005	-0.0103252668004	0.0107809720264	0	11	46290.9818708	0.0323473176679	-0.0163366037781	0.048683921446	140082	882.835982606	gray	1	150.0
CTN097_Tumor_Day6_12	CTN097	CTN097_Day6_12.tif	TN097 Tumor d6 -0020_AB02_12.tif_Files.tif	1.28265882117	0.0763235459459	-0.260538192236	0.336861738182	0	0.0116640552684	-0.142278331018	0.153942386287	0.000166542786478	-0.0106144292399	0.0107809720264	0	12	20292.6375673	0.014278291953	-0.034405629493	0.048683921446	61833	571.912722207	gray	1	150.0
CTN097_Tumor_Day6_13	CTN097	CTN097_Day6_13.tif	TN097 Tumor d6 -0020_AB02_13.tif_Files.tif	1.47863549864	0.191314923664	-0.145546814518	0.336861738182	0	0.1725504954	0.0186081091133	0.153942386287	0.00603505972329	-0.00474591230308	0.0107809720264	2	13	50079.8908496	0.0349756151629	-0.0137083062831	0.048683921446	151464	964.644256902	gray	1	150.0
CTN097_Tumor_Day6_14	CTN097	CTN097_Day6_14.tif	TN097 Tumor d6 -0020_AB02_14.tif_Files.tif	2.38019125992	0.659379405	0.322517666818	0.336861738182	0	0.12891352582	-0.0250288604667	0.153942386287	0.00653703528629	-0.00424393674008	0.0107809720264	2	14	72528.1441367	0.0507086843272	0.0020247628812	0.048683921446	219597	1472.86907108	gray	1	150.0
CTN102_Tumor_Day6_01	CTN102	CTN102_Day6_01.tif	TN102 Tumorl d6 -0022_AA01_01.tif_Files.tif	3.81069737288	0.694466553223	-0.434799198805	1.12926575203	0	0.0473208464192	-0.0603401792905	0.10766102571	0.0010548452367	-0.00848795351608	0.00954279875278	1	01	31679.3570299	0.0222913433828	-0.0473911625119	0.0696825058947	96534	1231.67277413	gray	1	150.0
CTN102_Tumor_Day6_02	CTN102	CTN102_Day6_02.tif	TN102 Tumorl d6 -0022_AA01_02.tif_Files.tif	3.66950732019	1.22479355236	0.0955278003315	1.12926575203	1	0.154483409376	0.0468223836663	0.10766102571	0.0134897945545	0.00394699580172	0.00954279875278	3	02	125238.153619	0.0873219629794	0.0176394570847	0.0696825058947	378153	2403.12930405	gray	1	150.0
CTN102_Tumor_Day6_03	CTN102	CTN102_Day6_03.tif	TN102 Tumorl d6 -0022_AA01_03.tif_Files.tif	2.5234208304	0.643963890873	-0.485301861155	1.12926575203	1	0.203290202156	0.0956291764463	0.10766102571	0.00845160087977	-0.00109119787301	0.00954279875278	3	03	59539.7078176	0.0415740689426	-0.0281084369521	0.0696825058947	180039	1374.05185712	gray	1	150.0
CTN102_Tumor_Day6_04	CTN102	CTN102_Day6_04.tif	TN102 Tumorl d6 -0022_AA01_04.tif_Files.tif	4.20317050761	1.6212080674	0.491942315372	1.12926575203	0	0.0606868824313	-0.0469741432784	0.10766102571	0.00754604756999	-0.00199675118279	0.00954279875278	2	04	178274.268014	0.124343964753	0.0546614588583	0.0696825058947	538479	3068.58223926	gray	1	150.0
CTN102_Tumor_Day6_05	CTN102	CTN102_Day6_05.tif	TN102 Tumorl d6 -0022_AA01_05.tif_Files.tif	2.27523032736	0.517804922379	-0.611460829649	1.12926575203	1	0.164577626312	0.0569166006023	0.10766102571	0.0129191931705	0.00337639441772	0.00954279875278	2	05	112473.102394	0.0784990855686	0.00881657967394	0.0696825058947	339945	1793.25459901	gray	1	150.0
CTN102_Tumor_Day6_06	CTN102	CTN102_Day6_06.tif	TN102 Tumorl d6 -0022_AA01_06.tif_Files.tif	6.3947790089	2.31901612006	1.18975036803	1.12926575203	1	0.0681337004149	-0.0395273252948	0.10766102571	0.00057281547068	-0.0089699832821	0.00954279875278	1	06	11707.9787313	0.00840722677898	-0.0612752791157	0.0696825058947	36408	969.97080963	gray	1	150.0
CTN102_Tumor_Day6_07	CTN102	CTN102_Day6_07.tif	TN102 Tumorl d6 -0022_AA01_07.tif_Files.tif	4.53342869943	1.33631713597	0.207051383942	1.12926575203	2	0.0587084230427	-0.048952602667	0.10766102571	0.000802262769439	-0.00874053598335	0.00954279875278	2	07	19298.2505796	0.0136652072711	-0.0560172986236	0.0696825058947	59178	1048.52139697	gray	1	150.0
CTN102_Tumor_Day6_08	CTN102	CTN102_Day6_08.tif	TN102 Tumorl d6 -0022_AA01_08.tif_Files.tif	7.51058169911	2.91027947796	1.78101372593	1.12926575203	3	0.13336472696	0.0257037012503	0.10766102571	0.021177396973	0.0116345982202	0.00954279875278	3	08	227403.629134	0.158793089115	0.0891105832203	0.0696825058947	687663	4632.7665373	gray	1	150.0
CTN102_Tumor_Day6_09	CTN102	CTN102_Day6_09.tif	TN102 Tumorl d6 -0022_AA01_09.tif_Files.tif	3.98246437064	1.13942137129	0.0101556192615	1.12926575203	2	0.0937223458703	-0.0139386798394	0.10766102571	0.00501237171881	-0.00453042703397	0.00954279875278	2	09	76392.9461502	0.0534810740412	-0.0162014318535	0.0696825058947	231603	1955.27348592	gray	1	150.0
CTN102_Tumor_Day6_10	CTN102	CTN102_Day6_10.tif	TN102 Tumorl d6 -0022_AA01_10.tif_Files.tif	2.10938294555	0.495174862174	-0.634090889854	1.12926575203	1	0.0411021466186	-0.0665588790911	0.10766102571	0.00343513513807	-0.00610766361471	0.00954279875278	1	10	119791.821168	0.0835755652849	0.0138930593902	0.0696825058947	361929	1781.95294189	gray	1	150.0
CTN102_Tumor_Day6_11	CTN102	CTN102_Day6_11.tif	TN102 Tumorl d6 -0022_AA01_11.tif_Files.tif	5.03702241908	2.10076192833	0.971496176302	1.12926575203	2	0.058345351742	-0.0493156739677	0.10766102571	0.00483194674456	-0.00471085200822	0.00954279875278	2	11	118292.128244	0.0828163101308	0.0131338042361	0.0696825058947	358641	2736.3383468	gray	1	150.0
CTN102_Tumor_Day6_12	CTN102	CTN102_Day6_12.tif	TN102 Tumorl d6 -0022_AA01_12.tif_Files.tif	4.32974876041	1.06291245128	-0.0663533007485	1.12926575203	2	0.144318586845	0.0366575611353	0.10766102571	0.0103070136833	0.000764214930516	0.00954279875278	3	12	102058.84707	0.0714184770561	0.00173597116144	0.0696825058947	309282	2356.46834008	gray	1	150.0
CTN102_Tumor_Day6_13	CTN102	CTN102_Day6_13.tif	TN102 Tumorl d6 -0022_AA01_13.tif_Files.tif	3.81254674944	1.35582982025	0.226564068222	1.12926575203	1	0.166061342805	0.0584003170953	0.10766102571	0.0270874681063	0.0175446693535	0.00954279875278	2	13	234024.428712	0.163117241188	0.0934347352933	0.0696825058947	706389	3348.44459847	gray	1	150.0
CTN102_Tumor_Day6_14	CTN102	CTN102_Day6_14.tif	TN102 Tumorl d6 -0022_AA01_14.tif_Files.tif	1.62230364759	0.146231659765	-0.983034092263	1.12926575203	0	0.0704759067735	-0.0371851189362	0.10766102571	0.00123403140906	-0.00830876734372	0.00954279875278	1	14	24968.654174	0.0175099756152	-0.0521725302795	0.0696825058947	75828	713.458261855	gray	1	150.0
CTN102_Tumor_Day6_15	CTN102	CTN102_Day6_15.tif	TN102 Tumorl d6 -0022_AA01_15.tif_Files.tif	1.6852935882	0.388063369473	-0.741202382555	1.12926575203	0	0.026338159677	-0.0813228660327	0.10766102571	0.000272044696841	-0.00927075405594	0.00954279875278	0	15	14659.4161942	0.0103289182	-0.0593535876947	0.0696825058947	44730	557.187100888	gray	1	150.0
CTN102_Tumor_Day6_16	CTN102	CTN102_Day6_16.tif	TN102 Tumorl d6 -0022_AA01_16.tif_Files.tif	2.03731375851	0.283115793856	-0.846149958172	1.12926575203	0	0.0514663018696	-0.0561947238401	0.10766102571	0.000766546698484	-0.0087762520543	0.00954279875278	1	16	21198.1003718	0.0148941476391	-0.0547883582556	0.0696825058947	64500	736.685909356	gray	1	150.0
CTN102_Tumor_Day6_17	CTN102	CTN102_Day6_17.tif	TN102 Tumorl d6 -0022_AA01_17.tif_Files.tif	1.50385837141	0.173729305926	-0.955536446102	1.12926575203	0	0.0944120614426	-0.0132489642671	0.10766102571	0.000994010827563	-0.00854878792522	0.00954279875278	1	17	14896.0041474	0.0105284305032	-0.0591540753915	0.0696825058947	45594	530.570736798	gray	1	150.0
CTN102_Tumor_Day6_18	CTN102	CTN102_Day6_18.tif	TN102 Tumorl d6 -0022_AA01_18.tif_Files.tif	3.49410857927	1.05193983009	-0.0773259219385	1.12926575203	2	0.239735518032	0.132074492322	0.10766102571	0.0218801508078	0.012337352055	0.00954279875278	3	18	130648.907233	0.0912678729772	0.0215853670825	0.0696825058947	395241	2395.11307214	gray	1	150.0
CTN102_Tumor_Day6_19	CTN102	CTN102_Day6_19.tif	TN102 Tumorl d6 -0022_AA01_19.tif_Files.tif	2.9157873809	0.841503358348	-0.28776239368	1.12926575203	0	0.255679718415	0.148018692705	0.10766102571	0.0432686983018	0.033725899549	0.00954279875278	2	19	242929.178047	0.16923007648	0.0995475705853	0.0696825058947	732861	2983.47702918	gray	1	150.0
CTN102_Tumor_Day6_20	CTN102	CTN102_Day6_20.tif	TN102 Tumorl d6 -0022_AA01_20.tif_Files.tif	1.95910350684	0.309793414868	-0.81947233716	1.12926575203	0	0.0626975429457	-0.044963482764	0.10766102571	0.00345276904821	-0.00609002970457	0.00954279875278	1	20	78906.6696351	0.0550702449568	-0.0146122609379	0.0696825058947	238485	1393.76797023	gray	1	150.0
CTN102_Tumor_Day6_21	CTN102	CTN102_Day6_21.tif	TN102 Tumorl d6 -0022_AA01_21.tif_Files.tif	9.57924195164	3.81089899103	2.681633239	1.12926575203	3	0.127503963347	0.0198429376373	0.10766102571	0.0208683159032	0.0113255171504	0.00954279875278	2	21	234034.709165	0.163667978275	0.0939854723803	0.0696825058947	708774	5307.75220128	gray	1	150.0
CTN102_Tumor_Day6_22	CTN102	CTN102_Day6_22.tif	TN102 Tumorl d6 -0022_AA01_22.tif_Files.tif	2.30508996932	0.416620667721	-0.712645084307	1.12926575203	0	0.046117802119	-0.0615432235907	0.10766102571	0.000517112852678	-0.00902568590011	0.00954279875278	1	22	15819.4381336	0.0112128685436	-0.0584696373511	0.0696825058947	48558	676.930994727	gray	1	150.0
CTN105_Tumor_Day6_01	CTN105	CTN105_Day6_01.tif	TN105 Tumor d6-0005_Position(268).tif_Files.tif	4.6691633953	1.61270772555	-0.708040748814	2.32074847436	2	0.240147575186	0.132264625725	0.107882949461	0.0112447731254	0.00588209446936	0.00536267865604	3	01	66657.0836415	0.0468244291731	0.0104012612028	0.0364231679703	202776	1977.64175227	gray	1	150.0
CTN105_Tumor_Day6_02	CTN105	CTN105_Day6_02.tif	TN105 Tumor d6-0005_Position(269).tif_Files.tif	9.21242669665	1.32763019664	-0.993118277724	2.32074847436	2	0.0308993927241	-0.0769835567372	0.107882949461	0.000477237558734	-0.0048854410973	0.00536267865604	0	02	21669.0301793	0.0154448847262	-0.0209782832441	0.0364231679703	66885	1583.84140378	gray	1	150.0
CTN105_Tumor_Day6_03	CTN105	CTN105_Day6_03.tif	TN105 Tumor d6-0005_Position(270).tif_Files.tif	8.0403732789	2.7598382513	0.439089776936	2.32074847436	2	0.135445593903	0.0275626444417	0.107882949461	0.00245102929223	-0.00291164936381	0.00536267865604	2	03	25429.4171162	0.018096043006	-0.0183271249643	0.0364231679703	78366	1602.9177591	gray	1	150.0
CTN105_Tumor_Day6_04	CTN105	CTN105_Day6_04.tif	TN105 Tumor d6-0005_Position(271).tif_Files.tif	27.3871018807	5.98597561275	3.66522713839	2.32074847436	2	0.063208063917	-0.0446748855443	0.107882949461	0.00204553085921	-0.00331714779683	0.00536267865604	2	04	45269.7145998	0.03236186544	-0.00406130253034	0.0364231679703	140145	3947.13380544	gray	1	150.0
CTN105_Tumor_Day6_05	CTN105	CTN105_Day6_05.tif	TN105 Tumor d6-0005_Position(272).tif_Files.tif	15.1021621716	4.89449639725	2.57374792289	2.32074847436	3	0.197006661116	0.0891237116547	0.107882949461	0.0196690035469	0.0143063248909	0.00536267865604	3	05	142260.778439	0.0998392817557	0.0634161137854	0.0364231679703	432360	5195.97541089	gray	1	150.0
CTN105_Tumor_Day6_06	CTN105	CTN105_Day6_06.tif	TN105 Tumor d6-0005_Position(273).tif_Files.tif	1.99297102116	0.400910679482	-1.91983779488	2.32074847436	0	0.0244705566002	-0.0834123928611	0.107882949461	0.000336226044397	-0.00502645261164	0.00536267865604	0	06	19515.2529197	0.0137400243848	-0.0226831435855	0.0364231679703	59502	699.105173552	gray	1	150.0
CTN105_Tumor_Day6_07	CTN105	CTN105_Day6_07.tif	TN105 Tumor d6-0005_Position(274).tif_Files.tif	3.98989881107	1.07634092923	-1.24440754513	2.32074847436	1	0.13105996827	0.0231770188087	0.107882949461	0.00192215597168	-0.00344052268436	0.00536267865604	2	07	20759.5826791	0.0146662325427	-0.0217569354276	0.0364231679703	63513	1020.22316944	gray	1	150.0
CTN105_Tumor_Day6_08	CTN105	CTN105_Day6_08.tif	TN105 Tumor d6-0005_Position(275).tif_Files.tif	1.54621795954	0.148154911473	-2.17259356289	2.32074847436	0	0.130010009809	0.0221270603477	0.107882949461	0.00105501638696	-0.00430766226908	0.00536267865604	2	08	11503.9651919	0.00811488583463	-0.0283082821357	0.0364231679703	35142	472.785412481	gray	1	150.0
CTN105_Tumor_Day6_09	CTN105	CTN105_Day6_09.tif	TN105 Tumor d6-0005_Position(276).tif_Files.tif	11.3320328172	1.51365096896	-0.807097505404	2.32074847436	3	0.0316802263479	-0.0762027231134	0.107882949461	0.000751338775368	-0.00461133988067	0.00536267865604	1	09	33475.3603834	0.0237163322988	-0.0127068356715	0.0364231679703	102705	2183.34051786	gray	1	150.0
CTN105_Tumor_Day6_10	CTN105	CTN105_Day6_10.tif	TN105 Tumor d6-0005_Position(277).tif_Files.tif	15.6108297431	3.99811398152	1.67736550716	2.32074847436	3	0.0423819341092	-0.0655010153521	0.107882949461	0.00113259635488	-0.00423008230116	0.00536267865604	2	10	37286.5414531	0.0267235646198	-0.00969960335054	0.0364231679703	115728	2704.54353417	gray	1	150.0
CTN105_Tumor_Day6_11	CTN105	CTN105_Day6_11.tif	TN105 Tumor d6-0005_Position(278).tif_Files.tif	1.47955561532	0.155080538165	-2.1656679362	2.32074847436	0	0.109664251631	0.00178130216974	0.107882949461	0.000688972163904	-0.00467370649213	0.00536267865604	2	11	8881.71523786	0.00628255929949	-0.0301406086709	0.0364231679703	27207	406.367532368	gray	1	150.0
CTN105_Tumor_Day6_12	CTN105	CTN105_Day6_12.tif	TN105 Tumor d6-0005_Position(279).tif_Files.tif	15.0552153557	4.3907995785	2.07005110414	2.32074847436	3	0.179725139394	0.0718421899327	0.107882949461	0.0148229165308	0.00946023787476	0.00536267865604	3	12	117171.595272	0.0824754766127	0.0460523086424	0.0364231679703	357165	4708.25080708	gray	1	150.0
CTN105_Tumor_Day6_13	CTN105	CTN105_Day6_13.tif	TN105 Tumor d6-0005_Position(280).tif_Files.tif	16.6560888026	3.8940826964	1.57333422204	2.32074847436	3	0.171126840927	0.0632438914657	0.107882949461	0.0181083712581	0.0127456926021	0.00536267865604	3	13	150724.211363	0.105818416094	0.0693952481237	0.0364231679703	458253	5616.7223484	gray	1	150.0
CTN105_Tumor_Day6_14	CTN105	CTN105_Day6_14.tif	TN105 Tumor d6-0005_Position(281).tif_Files.tif	1.90008728478	0.33269617388	-1.98805230048	2.32074847436	0	0.0235350785232	-0.0843478709381	0.107882949461	0.000372333315947	-0.00499034534009	0.00536267865604	0	14	22505.0195832	0.0158203557969	-0.0206028121734	0.0364231679703	68511	733.046299049	gray	1	150.0
CTN106_Tumor_Day6_01	CTN106	CTN106_Day6_01.tif	TN106 Tumorl d6 -0023_AB02_01.tif_Files.tif	7.36854207685	2.86599790311	1.89393897157	0.972058931539	2	0.157154523371	0.0595832319581	0.0975712914129	0.0084589005742	0.0029714488766	0.0054874516976	2	01	76632.8102049	0.0538253713146	0.0179794299121	0.0358459414025	233094	2663.80906111	gray	1	150.0
CTN106_Tumor_Day6_02	CTN106	CTN106_Day6_02.tif	TN106 Tumorl d6 -0023_AB02_02.tif_Files.tif	13.7519943177	5.2568284066	4.28476947506	0.972058931539	3	0.23767458496	0.140103293547	0.0975712914129	0.0573807816188	0.0518933299212	0.0054874516976	3	02	345696.522076	0.241425820217	0.205579878815	0.0358459414025	1045509	7729.2130643	gray	1	150.0
CTN106_Tumor_Day6_03	CTN106	CTN106_Day6_03.tif	TN106 Tumorl d6 -0023_AB02_03.tif_Files.tif	1.84280377006	0.324485186481	-0.647573745058	0.972058931539	0	0.155763200255	0.0581919088421	0.0975712914129	0.00329391172341	-0.00219353997419	0.0054874516976	1	03	30126.9526918	0.0211469186433	-0.0146990227592	0.0358459414025	91578	835.260763412	gray	1	150.0
CTN106_Tumor_Day6_04	CTN106	CTN106_Day6_04.tif	TN106 Tumorl d6 -0023_AB02_04.tif_Files.tif	4.98442897375	1.37068552441	0.398626592871	0.972058931539	2	0.241897203242	0.144325911829	0.0975712914129	0.016819289232	0.0113318375344	0.0054874516976	3	04	99383.7040664	0.0695307304367	0.0336847890342	0.0358459414025	301107	2494.99814717	gray	1	150.0
CTN106_Tumor_Day6_05	CTN106	CTN106_Day6_05.tif	TN106 Tumorl d6 -0023_AB02_05.tif_Files.tif	1.52236427887	0.125888067242	-0.846170864297	0.972058931539	0	0.0140543610548	-0.0835169303581	0.0975712914129	7.05872572926e-05	-0.0054168644403	0.0054874516976	0	05	7078.55813864	0.00502244513412	-0.0308234962684	0.0358459414025	21750	367.990516187	gray	1	150.0
CTN106_Tumor_Day6_06	CTN106	CTN106_Day6_06.tif	TN106 Tumorl d6 -0023_AB02_06.tif_Files.tif	1.8433348425	0.286962708363	-0.685096223176	0.972058931539	0	0.0121871358362	-0.0853841555767	0.0975712914129	5.22768961275e-05	-0.00543517480147	0.0054874516976	0	06	6019.0989728	0.00428951452006	-0.0315564268824	0.0358459414025	18576	373.398690329	gray	1	150.0
CTN106_Tumor_Day6_07	CTN106	CTN106_Day6_07.tif	TN106 Tumorl d6 -0023_AB02_07.tif_Files.tif	6.77102436404	0.938093730575	-0.0339652009639	0.972058931539	2	0.098038375125	0.000467083712133	0.0975712914129	0.00380228776281	-0.00168516393479	0.0054874516976	2	07	55263.3737138	0.0387836677012	0.00293772629872	0.0358459414025	167955	2168.45701367	gray	1	150.0
CTN106_Tumor_Day6_08	CTN106	CTN106_Day6_08.tif	TN106 Tumorl d6 -0023_AB02_08.tif_Files.tif	1.44979479508	0.118837812508	-0.853221119031	0.972058931539	0	0.0119772613585	-0.0855940300544	0.0975712914129	0.000101799088068	-0.00538565260953	0.0054874516976	0	08	12051.6518959	0.00849936266903	-0.0273465787334	0.0358459414025	36807	468.577563247	gray	1	150.0
CTN106_Tumor_Day6_10	CTN106	CTN106_Day6_10.tif	TN106 Tumorl d6 -0023_AB02_10.tif_Files.tif	6.12058595169	1.88823453163	0.916175600091	0.972058931539	2	0.238097750727	0.140526459314	0.0975712914129	0.0169169942972	0.0114295425996	0.0054874516976	3	10	101570.089145	0.071050626247	0.0352046848445	0.0358459414025	307689	2795.01632855	gray	1	150.0
CTN106_Tumor_Day6_11	CTN106	CTN106_Day6_11.tif	TN106 Tumorl d6 -0023_AB02_11.tif_Files.tif	1.85338522076	0.350993189735	-0.621065741804	0.972058931539	0	0.152185451453	0.0546141600401	0.0975712914129	0.00319600834127	-0.00229144335633	0.0054874516976	1	11	29937.8577507	0.0210007481711	-0.0148451932314	0.0358459414025	90945	835.022427267	gray	1	150.0
CTN106_Tumor_Day6_12	CTN106	CTN106_Day6_12.tif	TN106 Tumorl d6 -0023_AB02_12.tif_Files.tif	1.48844508151	0.0977839213139	-0.874275010225	0.972058931539	0	0.0140458244579	-0.083525466955	0.0975712914129	0.000139726529051	-0.00534772516854	0.0054874516976	0	12	14089.1645691	0.00994790512082	-0.0258980362817	0.0358459414025	43080	513.350466057	gray	1	150.0
CTN106_Tumor_Day6_13	CTN106	CTN106_Day6_13.tif	TN106 Tumorl d6 -0023_AB02_13.tif_Files.tif	1.46110777089	0.0339169384606	-0.938141993078	0.972058931539	0	0.0168317809897	-0.0807395104232	0.0975712914129	0.000883985660325	-0.00460346603727	0.0054874516976	0	13	75307.7961099	0.0525188428286	0.0166729014261	0.0358459414025	227436	1175.88818399	gray	1	150.0
CTN106_Tumor_Day6_14	CTN106	CTN106_Day6_14.tif	TN106 Tumorl d6 -0023_AB02_14.tif_Files.tif	2.10991620549	0.390978105636	-0.581080825903	0.972058931539	0	0.0380728890045	-0.0594984024084	0.0975712914129	0.000286274618471	-0.00520117707912	0.0054874516976	0	14	10611.344919	0.00751911992906	-0.0283268214734	0.0358459414025	32562	530.423493534	gray	1	150.0
CTN106_Tumor_Day6_15	CTN106	CTN106_Day6_15.tif	TN106 Tumorl d6 -0023_AB02_15.tif_Files.tif	1.39968015182	0.0714457253425	-0.900613206196	0.972058931539	0	0.0142804752824	-0.0832908161305	0.0975712914129	0.000158680741195	-0.0053287709564	0.0054874516976	0	15	15784.3475433	0.0111117268898	-0.0247342145127	0.0358459414025	48120	526.905402398	gray	1	150.0
CTN106_Tumor_Day6_16	CTN106	CTN106_Day6_16.tif	TN106 Tumorl d6 -0023_AB02_16.tif_Files.tif	2.40042209635	0.727414757436	-0.244644174103	0.972058931539	0	0.429223594253	0.33165230284	0.0975712914129	0.0106461438488	0.0051586921512	0.0054874516976	3	16	35375.1782961	0.024803258701	-0.0110426827015	0.0358459414025	107412	1032.99461767	gray	1	150.0
CTN106_Tumor_Day6_17	CTN106	CTN106_Day6_17.tif	TN106 Tumorl d6 -0023_AB02_17.tif_Files.tif	1.43756839436	0.072460137434	-0.899598794105	0.972058931539	0	0.0144015832096	-0.0831697082033	0.0975712914129	0.00018781160214	-0.00529964009546	0.0054874516976	0	17	18573.6063644	0.0130410385724	-0.0228049028301	0.0358459414025	56475	579.251688768	gray	1	150.0
CTN106_Tumor_Day6_18	CTN106	CTN106_Day6_18.tif	TN106 Tumorl d6 -0023_AB02_18.tif_Files.tif	1.80424175856	0.144122400952	-0.827936530587	0.972058931539	0	0.180518437084	0.0829471456711	0.0975712914129	0.00285048856608	-0.00263696313152	0.0054874516976	2	18	22470.5366576	0.0157905675017	-0.0200553739008	0.0358459414025	68382	713.771198113	gray	1	150.0
CTN106_Tumor_Day6_19	CTN106	CTN106_Day6_19.tif	TN106 Tumorl d6 -0023_AB02_19.tif_Files.tif	9.58010062033	2.59929603924	1.6272371077	0.972058931539	2	0.123237695539	0.0256664041261	0.0975712914129	0.0083091875633	0.0028217358657	0.0054874516976	2	19	95975.8046048	0.0674240744846	0.0315781330821	0.0358459414025	291984	3399.15405635	gray	1	150.0
CTN106_Tumor_Day6_21	CTN106	CTN106_Day6_21.tif	TN106 Tumorl d6 -0023_AB02_21.tif_Files.tif	7.74398088241	2.94994814262	1.97788921108	0.972058931539	3	0.148688403784	0.0511171123711	0.0975712914129	0.0192343579529	0.0137469062553	0.0054874516976	3	21	185016.006135	0.129360175127	0.0935142337245	0.0358459414025	560202	4243.18257556	gray	1	150.0
CTN106_Tumor_Day6_22	CTN106	CTN106_Day6_22.tif	TN106 Tumorl d6 -0023_AB02_22.tif_Files.tif	1.60907084582	0.166580505323	-0.805478426216	0.972058931539	0	0.225334970969	0.127763679556	0.0975712914129	0.00279608180004	-0.00269136989756	0.0054874516976	3	22	17615.5760097	0.012408556861	-0.0234373845415	0.0358459414025	53736	596.81666211	gray	1	150.0
CTN106_Tumor_Day6_23	CTN106	CTN106_Day6_23.tif	TN106 Tumorl d6 -0023_AB02_23.tif_Files.tif	1.64918966925	0.129315263593	-0.842743667946	0.972058931539	0	0.0133380791807	-0.0842332122322	0.0975712914129	0.000145067503836	-0.00534238419376	0.0054874516976	0	23	15432.6385371	0.0108761915318	-0.0249697498707	0.0358459414025	47100	565.536092715	gray	1	150.0
CTN106_Tumor_Day6_24	CTN106	CTN106_Day6_24.tif	TN106 Tumorl d6 -0023_AB02_24.tif_Files.tif	1.48709259094	0.0882862592173	-0.883772672322	0.972058931539	0	0.0201225851532	-0.0774487062597	0.0975712914129	0.000548425200273	-0.00493902649732	0.0054874516976	1	24	39062.8842159	0.0272542119264	-0.00859172947608	0.0358459414025	118026	854.38986918	gray	1	150.0
CTN106_Tumor_Day6_25	CTN106	CTN106_Day6_25.tif	TN106 Tumorl d6 -0023_AB02_25.tif_Files.tif	1.47129347031	0.0933573535767	-0.878701577962	0.972058931539	0	0.0141849994791	-0.0833862919338	0.0975712914129	0.000170158675308	-0.00531729302229	0.0054874516976	0	25	17060.7770245	0.0119956772334	-0.0238502641691	0.0358459414025	51948	561.634773606	gray	1	150.0
CTN106_Tumor_Day6_26	CTN106	CTN106_Day6_26.tif	TN106 Tumorl d6 -0023_AB02_26.tif_Files.tif	21.1982073493	5.7260920763	4.75403314476	0.972058931539	3	0.0823855057688	-0.0151857856441	0.0975712914129	0.0029965992715	-0.0024908524261	0.0054874516976	2	26	51297.1176957	0.0363728940368	0.000526952634323	0.0358459414025	157515	3696.58742399	gray	1	150.0
CTN106_Tumor_Day6_27	CTN106	CTN106_Day6_27.tif	TN106 Tumorl d6 -0023_AB02_27.tif_Files.tif	5.04235981998	1.46695289959	0.494893968051	0.972058931539	2	0.164967259156	0.0673959677431	0.0975712914129	0.00293371377591	-0.00255373792169	0.0054874516976	3	27	25212.0219018	0.0177836122811	-0.0180623291214	0.0358459414025	77013	1263.93775437	gray	1	150.0
CTN106_Tumor_Day6_28	CTN106	CTN106_Day6_28.tif	TN106 Tumorl d6 -0023_AB02_28.tif_Files.tif	1.66251055485	0.162436992571	-0.809621938968	0.972058931539	0	0.0137163045892	-0.0838549868237	0.0975712914129	0.000271794763128	-0.00521565693447	0.0054874516976	0	28	28283.5415485	0.0198154511195	-0.016030490283	0.0358459414025	85812	768.69495746	gray	1	150.0
CTN106_Tumor_Day6_29	CTN106	CTN106_Day6_29.tif	TN106 Tumorl d6 -0023_AB02_29.tif_Files.tif	1.38401126721	0.0877503018913	-0.884308629648	0.972058931539	0	0.0121075626481	-0.0854637287648	0.0975712914129	9.96773681763e-05	-0.00538777432942	0.0054874516976	0	29	11692.8925971	0.00823265351363	-0.0276132878888	0.0358459414025	35652	450.957615218	gray	1	150.0
CTN106_Tumor_Day6_30	CTN106	CTN106_Day6_30.tif	TN106 Tumorl d6 -0023_AB02_30.tif_Files.tif	1.86612391582	0.404356200087	-0.567702731452	0.972058931539	1	0.0538828525041	-0.0436884389088	0.0975712914129	0.00128928849305	-0.00419816320455	0.0054874516976	1	30	34241.4856443	0.02392762137	-0.0119183200325	0.0358459414025	103620	896.089670294	gray	1	150.0
CTN106_Tumor_Day6_31	CTN106	CTN106_Day6_31.tif	TN106 Tumorl d6 -0023_AB02_31.tif_Files.tif	1.63686838022	0.131333542942	-0.840725388597	0.972058931539	0	0.0143264995567	-0.0832447918562	0.0975712914129	0.000418177135629	-0.00506927456197	0.0054874516976	0	31	41663.2870713	0.0291890656174	-0.00665687578508	0.0358459414025	126405	925.739036193	gray	1	150.0
CTN106_Tumor_Day6_32	CTN106	CTN106_Day6_32.tif	TN106 Tumorl d6 -0023_AB02_32.tif_Files.tif	1.41114435103	0.0909333219854	-0.881125609553	0.972058931539	0	0.0144415923945	-0.0831296990184	0.0975712914129	0.000165073067578	-0.00532237863002	0.0054874516976	0	32	16282.2924024	0.0114303923742	-0.0244155490283	0.0358459414025	49500	537.339080272	gray	1	150.0
